# Supplementary material for: Unravelling selection signatures in a single dog breed suggests recent selection for morphological and behavioral traits
Source: Adv Genet (Hoboken). 2020 Aug 10;1(1):e10024. doi: 10.1002/ggn2.10024 (PMC9744541; doi:10.1002/ggn2.10024)
Supplement: Supplementary file 2 — Table S2 List of SNPs belonging to the top 0.5% of the iHS statistic in the UK and Swedish populations. [file GGN2-1-e10024-s002.xlsx]

## Sheet: iHS_sweden_top0.5%
Chr	Type	Start	Stop	ID_gene	Name_gene	Biotype	Description_gene	ID_snp	Position_snp	iHS_SNP
1	gene	91391491	91436402	ENSCAFG00000002035	PUM3	protein_coding	pumilio RNA binding family member 3 [Source:VGNC Symbol%3BAcc:VGNC:45208]	BICF2P53834	91421530	2.60756
1	gene	103275405	103293520	ENSCAFG00000029738		protein_coding		BICF2S23451323	103270171	2.65455
1	gene	103295109	103312026	ENSCAFG00000002713		protein_coding		BICF2S23451323	103270171	2.65455
1	gene	103228405	103243229	ENSCAFG00000002704	CACNG6	protein_coding	calcium voltage-gated channel auxiliary subunit gamma 6 [Source:VGNC Symbol%3BAcc:VGNC:38651]	BICF2S23451323	103270171	2.65455
1	gene	103250132	103263178	ENSCAFG00000032667	CACNG8	protein_coding	calcium voltage-gated channel auxiliary subunit gamma 8 [Source:VGNC Symbol%3BAcc:VGNC:38652]	BICF2S23451323	103270171	2.65455
1	ncRNA_gene	103250632	103250722	ENSCAFG00000031179	MIR935	miRNA	microRNA 935 [Source:HGNC Symbol%3BAcc:HGNC:33678]	BICF2S23451323	103270171	2.65455
1	ncRNA_gene	110744690	110802771	ENSCAFG00000037509		lincRNA		BICF2S2395381	110827360	2.65757
1	gene	110805089	110829548	ENSCAFG00000023899	CEACAM20	protein_coding	carcinoembryonic antigen related cell adhesion molecule 20 [Source:HGNC Symbol%3BAcc:HGNC:24879]	BICF2S2395381	110827360	2.65757
1	gene	110831529	110847697	ENSCAFG00000029871	ZNF180	protein_coding	zinc finger protein 180 [Source:VGNC Symbol%3BAcc:VGNC:48669]	BICF2S2395381	110827360	2.65757
1	gene	110831529	110847697	ENSCAFG00000029871	ZNF180	protein_coding	zinc finger protein 180 [Source:VGNC Symbol%3BAcc:VGNC:48669]	BICF2S23622815	110880472	2.74216
1	gene	110868378	110890184	ENSCAFG00000030170	ZNF229	protein_coding	zinc finger protein 229 [Source:VGNC Symbol%3BAcc:VGNC:48676]	BICF2S23622815	110880472	2.74216
1	gene	110916106	110917629	ENSCAFG00000031289	ZNF285	protein_coding	zinc finger protein 285 [Source:HGNC Symbol%3BAcc:HGNC:13079]	BICF2S23622815	110880472	2.74216
1	gene	110868378	110890184	ENSCAFG00000030170	ZNF229	protein_coding	zinc finger protein 229 [Source:VGNC Symbol%3BAcc:VGNC:48676]	BICF2P1139435	110889770	2.74216
1	gene	110916106	110917629	ENSCAFG00000031289	ZNF285	protein_coding	zinc finger protein 285 [Source:HGNC Symbol%3BAcc:HGNC:13079]	BICF2P1139435	110889770	2.74216
1	gene	111583684	111608202	ENSCAFG00000004755	ETHE1	protein_coding	ETHE1%2C persulfide dioxygenase [Source:VGNC Symbol%3BAcc:VGNC:40491]	BICF2P209664	111569920	2.8026
1	gene	111533737	111540646	ENSCAFG00000031996	IRGQ	protein_coding	immunity related GTPase Q [Source:VGNC Symbol%3BAcc:VGNC:42098]	BICF2P209664	111569920	2.8026
1	gene	111608375	111629757	ENSCAFG00000004757	PHLDB3	protein_coding	pleckstrin homology like domain family B member 3 [Source:VGNC Symbol%3BAcc:VGNC:44503]	BICF2P209664	111569920	2.8026
1	gene	111543097	111547624	ENSCAFG00000004742	PINLYP	protein_coding	phospholipase A2 inhibitor and LY6/PLAUR domain containing [Source:VGNC Symbol%3BAcc:VGNC:44568]	BICF2P209664	111569920	2.8026
1	ncRNA_gene	111605219	111605304	ENSCAFG00000027380	RF00026	snRNA		BICF2P209664	111569920	2.8026
1	gene	111548690	111571731	ENSCAFG00000004746	XRCC1	protein_coding	Canis lupus familiaris X-ray repair cross complementing 1 (XRCC1)%2C mRNA. [Source:RefSeq mRNA%3BAcc:NM_001286982]	BICF2P209664	111569920	2.8026
1	gene	111576929	111584360	ENSCAFG00000004751	ZNF575	protein_coding	zinc finger protein 575 [Source:VGNC Symbol%3BAcc:VGNC:48763]	BICF2P209664	111569920	2.8026
1	gene	111680913	111698685	ENSCAFG00000004765	CD177	protein_coding	CD177 molecule [Source:VGNC Symbol%3BAcc:VGNC:38934]	BICF2P940612	111664377	2.79539
1	gene	111635008	111641310	ENSCAFG00000004761	LYPD3	protein_coding	LY6/PLAUR domain containing 3 [Source:VGNC Symbol%3BAcc:VGNC:42885]	BICF2P940612	111664377	2.79539
1	gene	111608375	111629757	ENSCAFG00000004757	PHLDB3	protein_coding	pleckstrin homology like domain family B member 3 [Source:VGNC Symbol%3BAcc:VGNC:44503]	BICF2P940612	111664377	2.79539
1	ncRNA_gene	111641820	111641926	ENSCAFG00000031696	RF00026	snRNA		BICF2P940612	111664377	2.79539
1	gene	111684160	111686334	ENSCAFG00000004763	TEX101	protein_coding	testis expressed 101 [Source:VGNC Symbol%3BAcc:VGNC:47264]	BICF2P940612	111664377	2.79539
1	gene	112325849	112327240	ENSCAFG00000029364		protein_coding		BICF2P1075254	112305909	2.75633
1	gene	112325849	112347105	ENSCAFG00000004958	ATP1A3	protein_coding	ATPase Na+/K+ transporting subunit alpha 3 [Source:VGNC Symbol%3BAcc:VGNC:38246]	BICF2P1075254	112305909	2.75633
1	gene	112270279	112321713	ENSCAFG00000004930	GRIK5	protein_coding	Canis lupus familiaris glutamate ionotropic receptor kainate type subunit 5 (GRIK5)%2C mRNA. [Source:RefSeq mRNA%3BAcc:NM_001287004]	BICF2P1075254	112305909	2.75633
1	gene	112261813	112271208	ENSCAFG00000004926	ZNF574	protein_coding	zinc finger protein 574 [Source:VGNC Symbol%3BAcc:VGNC:48762]	BICF2P1075254	112305909	2.75633
1	gene	112325849	112327240	ENSCAFG00000029364		protein_coding		BICF2P311134	112324183	2.75305
1	gene	112325849	112347105	ENSCAFG00000004958	ATP1A3	protein_coding	ATPase Na+/K+ transporting subunit alpha 3 [Source:VGNC Symbol%3BAcc:VGNC:38246]	BICF2P311134	112324183	2.75305
1	gene	112270279	112321713	ENSCAFG00000004930	GRIK5	protein_coding	Canis lupus familiaris glutamate ionotropic receptor kainate type subunit 5 (GRIK5)%2C mRNA. [Source:RefSeq mRNA%3BAcc:NM_001287004]	BICF2P311134	112324183	2.75305
1	gene	112350981	112354335	ENSCAFG00000004975	RABAC1	protein_coding	Rab acceptor 1 [Source:VGNC Symbol%3BAcc:VGNC:45299]	BICF2P311134	112324183	2.75305
1	ncRNA_gene	117180068	117181001	ENSCAFG00000040318		lincRNA		BICF2P462490	117177388	2.61755
1	gene	117133127	117139309	ENSCAFG00000031912		protein_coding		BICF2P462490	117177388	2.61755
1	gene	117119257	117157273	ENSCAFG00000007024	DMKN	protein_coding	dermokine [Source:VGNC Symbol%3BAcc:VGNC:40000]	BICF2P462490	117177388	2.61755
1	gene	117198289	117199281	ENSCAFG00000007027	FFAR2	protein_coding	free fatty acid receptor 2 [Source:VGNC Symbol%3BAcc:VGNC:40831]	BICF2P462490	117177388	2.61755
1	gene	117167073	117170713	ENSCAFG00000007025	KRTDAP	protein_coding	keratinocyte differentiation associated protein [Source:VGNC Symbol%3BAcc:VGNC:42546]	BICF2P462490	117177388	2.61755
1	ncRNA_gene	117258096	117258959	ENSCAFG00000036946		lincRNA		BICF2P922329	117261181	2.74946
1	gene	117252004	117253169	ENSCAFG00000007029		protein_coding		BICF2P922329	117261181	2.74946
1	gene	117261670	117273311	ENSCAFG00000007036	CD22	protein_coding	CD22 molecule [Source:VGNC Symbol%3BAcc:VGNC:38939]	BICF2P922329	117261181	2.74946
1	gene	117257037	117257936	ENSCAFG00000007032	FFAR1	protein_coding	free fatty acid receptor 1 [Source:VGNC Symbol%3BAcc:VGNC:40830]	BICF2P922329	117261181	2.74946
1	gene	117287272	117301934	ENSCAFG00000007041	MAG	protein_coding	myelin associated glycoprotein [Source:VGNC Symbol%3BAcc:VGNC:42923]	BICF2P922329	117261181	2.74946
1	ncRNA_gene	117258096	117258959	ENSCAFG00000036946		lincRNA		BICF2P377243	117267132	2.74946
1	gene	117252004	117253169	ENSCAFG00000007029		protein_coding		BICF2P377243	117267132	2.74946
1	gene	117261670	117273311	ENSCAFG00000007036	CD22	protein_coding	CD22 molecule [Source:VGNC Symbol%3BAcc:VGNC:38939]	BICF2P377243	117267132	2.74946
1	gene	117257037	117257936	ENSCAFG00000007032	FFAR1	protein_coding	free fatty acid receptor 1 [Source:VGNC Symbol%3BAcc:VGNC:40830]	BICF2P377243	117267132	2.74946
1	gene	117305362	117307175	ENSCAFG00000007048	HAMP	protein_coding	hepcidin antimicrobial peptide [Source:VGNC Symbol%3BAcc:VGNC:41588]	BICF2P377243	117267132	2.74946
1	gene	117287272	117301934	ENSCAFG00000007041	MAG	protein_coding	myelin associated glycoprotein [Source:VGNC Symbol%3BAcc:VGNC:42923]	BICF2P377243	117267132	2.74946
1	ncRNA_gene	117258096	117258959	ENSCAFG00000036946		lincRNA		BICF2P669070	117284903	2.74946
1	gene	117252004	117253169	ENSCAFG00000007029		protein_coding		BICF2P669070	117284903	2.74946
1	gene	117261670	117273311	ENSCAFG00000007036	CD22	protein_coding	CD22 molecule [Source:VGNC Symbol%3BAcc:VGNC:38939]	BICF2P669070	117284903	2.74946
1	gene	117257037	117257936	ENSCAFG00000007032	FFAR1	protein_coding	free fatty acid receptor 1 [Source:VGNC Symbol%3BAcc:VGNC:40830]	BICF2P669070	117284903	2.74946
1	gene	117305362	117307175	ENSCAFG00000007048	HAMP	protein_coding	hepcidin antimicrobial peptide [Source:VGNC Symbol%3BAcc:VGNC:41588]	BICF2P669070	117284903	2.74946
1	gene	117318775	117334259	ENSCAFG00000007086	LSR	protein_coding	lipolysis stimulated lipoprotein receptor [Source:VGNC Symbol%3BAcc:VGNC:42850]	BICF2P669070	117284903	2.74946
1	gene	117287272	117301934	ENSCAFG00000007041	MAG	protein_coding	myelin associated glycoprotein [Source:VGNC Symbol%3BAcc:VGNC:42923]	BICF2P669070	117284903	2.74946
1	gene	117308838	117317763	ENSCAFG00000007054	USF2	protein_coding	upstream transcription factor 2%2C c-fos interacting [Source:HGNC Symbol%3BAcc:HGNC:12594]	BICF2P669070	117284903	2.74946
1	ncRNA_gene	117258096	117258959	ENSCAFG00000036946		lincRNA		BICF2P519512	117292604	2.74946
1	gene	117252004	117253169	ENSCAFG00000007029		protein_coding		BICF2P519512	117292604	2.74946
1	gene	117261670	117273311	ENSCAFG00000007036	CD22	protein_coding	CD22 molecule [Source:VGNC Symbol%3BAcc:VGNC:38939]	BICF2P519512	117292604	2.74946
1	gene	117257037	117257936	ENSCAFG00000007032	FFAR1	protein_coding	free fatty acid receptor 1 [Source:VGNC Symbol%3BAcc:VGNC:40830]	BICF2P519512	117292604	2.74946
1	gene	117305362	117307175	ENSCAFG00000007048	HAMP	protein_coding	hepcidin antimicrobial peptide [Source:VGNC Symbol%3BAcc:VGNC:41588]	BICF2P519512	117292604	2.74946
1	gene	117318775	117334259	ENSCAFG00000007086	LSR	protein_coding	lipolysis stimulated lipoprotein receptor [Source:VGNC Symbol%3BAcc:VGNC:42850]	BICF2P519512	117292604	2.74946
1	gene	117287272	117301934	ENSCAFG00000007041	MAG	protein_coding	myelin associated glycoprotein [Source:VGNC Symbol%3BAcc:VGNC:42923]	BICF2P519512	117292604	2.74946
1	gene	117308838	117317763	ENSCAFG00000007054	USF2	protein_coding	upstream transcription factor 2%2C c-fos interacting [Source:HGNC Symbol%3BAcc:HGNC:12594]	BICF2P519512	117292604	2.74946
1	gene	117514295	117537891	ENSCAFG00000007157	GRAMD1A	protein_coding	GRAM domain containing 1A [Source:VGNC Symbol%3BAcc:VGNC:41465]	BICF2S23022981	117509709	2.66795
1	gene	117486118	117503240	ENSCAFG00000007126	HPN	protein_coding	hepsin [Source:VGNC Symbol%3BAcc:VGNC:41772]	BICF2S23022981	117509709	2.66795
1	gene	117503633	117511719	ENSCAFG00000007129	SCN1B	protein_coding	sodium voltage-gated channel beta subunit 1 [Source:VGNC Symbol%3BAcc:VGNC:45916]	BICF2S23022981	117509709	2.66795
1	gene	117814757	117919314	ENSCAFG00000007238		protein_coding		BICF2S23729822	117917907	2.76135
1	gene	117922651	117948402	ENSCAFG00000007303	GPI	protein_coding	glucose-6-phosphate isomerase [Source:VGNC Symbol%3BAcc:VGNC:41381]	BICF2S23729822	117917907	2.76135
1	gene	117844191	117884090	ENSCAFG00000007258	UBA2	protein_coding	ubiquitin like modifier activating enzyme 2 [Source:VGNC Symbol%3BAcc:VGNC:48037]	BICF2S23729822	117917907	2.76135
1	gene	121528137	121612185	ENSCAFG00000007606	URI1	protein_coding	URI1%2C prefoldin like chaperone [Source:VGNC Symbol%3BAcc:VGNC:48166]	BICF2P328844	121572311	2.62907
2	gene	82033736	82072859	ENSCAFG00000016279	CASP9	protein_coding	caspase-9 [Source:RefSeq peptide%3BAcc:NP_001026803]	BICF2S23244605	82077074	2.76728
2	gene	82075034	82081149	ENSCAFG00000016301	CTRC	protein_coding	chymotrypsin C [Source:HGNC Symbol%3BAcc:HGNC:2523]	BICF2S23244605	82077074	2.76728
2	gene	82088247	82090436	ENSCAFG00000016307	EFHD2	protein_coding	EF-hand domain family member D2 [Source:HGNC Symbol%3BAcc:HGNC:28670]	BICF2S23244605	82077074	2.76728
2	gene	82113342	82232468	ENSCAFG00000030496	FHAD1	protein_coding	forkhead associated phosphopeptide binding domain 1 [Source:VGNC Symbol%3BAcc:VGNC:40868]	BICF2S23244605	82077074	2.76728
2	gene	82336523	82449331	ENSCAFG00000016338	KAZN	protein_coding	kazrin%2C periplakin interacting protein [Source:VGNC Symbol%3BAcc:VGNC:42221]	BICF2P781882	82420119	2.64963
2	gene	84283435	84308263	ENSCAFG00000016472	MFN2	protein_coding	mitofusin 2 [Source:VGNC Symbol%3BAcc:VGNC:43193]	BICF2P657384	84266783	2.71796
2	gene	84269267	84274787	ENSCAFG00000016433	MIIP	protein_coding	Canis lupus familiaris migration and invasion inhibitory protein (MIIP)%2C mRNA. [Source:RefSeq mRNA%3BAcc:NM_001284483]	BICF2P657384	84266783	2.71796
2	gene	84187035	84231997	ENSCAFG00000016429	TNFRSF8	protein_coding	TNF receptor superfamily member 8 [Source:VGNC Symbol%3BAcc:VGNC:47667]	BICF2P657384	84266783	2.71796
3	gene	57341557	57397234	ENSCAFG00000013972		protein_coding		TIGRP2P47329_rs9158777	57332173	2.77919
3	gene	57300583	57326453	ENSCAFG00000013958	FAH	protein_coding	fumarylacetoacetate hydrolase [Source:VGNC Symbol%3BAcc:VGNC:40569]	TIGRP2P47329_rs9158777	57332173	2.77919
3	ncRNA_gene	57337088	57337157	ENSCAFG00000028256	RF01169	snoRNA	gene_id=ENSCAFG00000028256	TIGRP2P47329_rs9158777	57332173	2.77919
3	gene	57341557	57397234	ENSCAFG00000013972		protein_coding		BICF2P584984	57430865	2.70705
3	gene	57405511	57406317	ENSCAFG00000029201		protein_coding		BICF2P584984	57430865	2.70705
3	gene	57451365	57464239	ENSCAFG00000013979		protein_coding		BICF2P584984	57430865	2.70705
3	gene	57341557	57397234	ENSCAFG00000013972		protein_coding		BICF2P391848	57435979	2.70705
3	gene	57405511	57406317	ENSCAFG00000029201		protein_coding		BICF2P391848	57435979	2.70705
3	gene	57451365	57464239	ENSCAFG00000013979		protein_coding		BICF2P391848	57435979	2.70705
3	ncRNA_gene	57553053	57554014	ENSCAFG00000040123		lincRNA		BICF2G630342219	57577284	2.7201
3	gene	58188758	58222984	ENSCAFG00000014148	ADAMTS7	protein_coding	ADAM metallopeptidase with thrombospondin type 1 motif 7 [Source:VGNC Symbol%3BAcc:VGNC:37603]	TIGRP2P47676_rs9005554	58178784	2.69553
3	gene	58126821	58148699	ENSCAFG00000014113	MORF4L1	protein_coding	mortality factor 4 like 1 [Source:HGNC Symbol%3BAcc:HGNC:16989]	TIGRP2P47676_rs9005554	58178784	2.69553
3	ncRNA_gene	58297655	58298862	ENSCAFG00000033386		lincRNA		TIGRP2P47728_rs8789067	58305451	2.69493
3	gene	58315684	58367131	ENSCAFG00000014189	ACSBG1	protein_coding	acyl-CoA synthetase bubblegum family member 1 [Source:VGNC Symbol%3BAcc:VGNC:37529]	TIGRP2P47728_rs8789067	58305451	2.69493
3	gene	58301965	58317723	ENSCAFG00000014166	IDH3A	protein_coding	isocitrate dehydrogenase 3 (NAD(+)) alpha [Source:HGNC Symbol%3BAcc:HGNC:5384]	TIGRP2P47728_rs8789067	58305451	2.69493
3	gene	58226813	58271335	ENSCAFG00000014159	TBC1D2B	protein_coding	TBC1 domain family member 2B [Source:VGNC Symbol%3BAcc:VGNC:47145]	TIGRP2P47728_rs8789067	58305451	2.69493
3	gene	58315684	58367131	ENSCAFG00000014189	ACSBG1	protein_coding	acyl-CoA synthetase bubblegum family member 1 [Source:VGNC Symbol%3BAcc:VGNC:37529]	BICF2S23433128	58345989	2.69501
3	gene	58301965	58317723	ENSCAFG00000014166	IDH3A	protein_coding	isocitrate dehydrogenase 3 (NAD(+)) alpha [Source:HGNC Symbol%3BAcc:HGNC:5384]	BICF2S23433128	58345989	2.69501
3	gene	58315684	58367131	ENSCAFG00000014189	ACSBG1	protein_coding	acyl-CoA synthetase bubblegum family member 1 [Source:VGNC Symbol%3BAcc:VGNC:37529]	BICF2S23644773	58386816	2.69618
3	gene	58390398	58401083	ENSCAFG00000014214	DNAJA4	protein_coding	DnaJ heat shock protein family (Hsp40) member A4 [Source:HGNC Symbol%3BAcc:HGNC:14885]	BICF2S23644773	58386816	2.69618
3	gene	58403292	58418744	ENSCAFG00000014230	WDR61	protein_coding	WD repeat domain 61 [Source:HGNC Symbol%3BAcc:HGNC:30300]	BICF2S23644773	58386816	2.69618
3	gene	63508497	63884675	ENSCAFG00000015135	LDB2	protein_coding	LIM domain binding 2 [Source:VGNC Symbol%3BAcc:VGNC:42619]	BICF2P251730	63552048	2.75999
3	ncRNA_gene	63649305	63649590	ENSCAFG00000038119		lincRNA		BICF2P734859	63643774	2.7688
3	gene	63508497	63884675	ENSCAFG00000015135	LDB2	protein_coding	LIM domain binding 2 [Source:VGNC Symbol%3BAcc:VGNC:42619]	BICF2P734859	63643774	2.7688
3	ncRNA_gene	63649305	63649590	ENSCAFG00000038119		lincRNA		BICF2P1163811	63646634	2.7688
3	gene	63508497	63884675	ENSCAFG00000015135	LDB2	protein_coding	LIM domain binding 2 [Source:VGNC Symbol%3BAcc:VGNC:42619]	BICF2P1163811	63646634	2.7688
3	ncRNA_gene	83394115	83401645	ENSCAFG00000035537		lincRNA		TIGRP2P54533_rs8609660	83420256	2.75692
3	ncRNA_gene	83394115	83401645	ENSCAFG00000035537		lincRNA		BICF2P988491	83430158	2.75692
3	pseudogene	83552488	83554040	ENSCAFG00000016350		pseudogene		BICF2S23646854	83550862	2.81576
3	gene	83560619	83702542	ENSCAFG00000016354	STIM2	protein_coding	stromal interaction molecule 2 [Source:VGNC Symbol%3BAcc:VGNC:46902]	BICF2S23646854	83550862	2.81576
3	ncRNA_gene	85600997	85614089	ENSCAFG00000036744		lincRNA		BICF2S2415484	85581994	2.67891
3	gene	85549291	85609812	ENSCAFG00000016505	DHX15	protein_coding	DEAH-box helicase 15 [Source:VGNC Symbol%3BAcc:VGNC:39939]	BICF2S2415484	85581994	2.67891
4	gene	43449809	43871097	ENSCAFG00000017137	TENM2	protein_coding	teneurin transmembrane protein 2 [Source:VGNC Symbol%3BAcc:VGNC:47247]	BICF2P1053186	43566780	2.60833
4	gene	43449809	43871097	ENSCAFG00000017137	TENM2	protein_coding	teneurin transmembrane protein 2 [Source:VGNC Symbol%3BAcc:VGNC:47247]	BICF2S2334740	43884580	2.6786
4	gene	44265348	44550260	ENSCAFG00000017171		protein_coding		BICF2P791835	44270857	3.09074
4	gene	44265348	44550260	ENSCAFG00000017171		protein_coding		BICF2P154956	44275143	3.09074
4	ncRNA_gene	44511983	44535219	ENSCAFG00000034634		lincRNA		BICF2P691087	44494284	2.60716
4	gene	44265348	44550260	ENSCAFG00000017171		protein_coding		BICF2P691087	44494284	2.60716
4	ncRNA_gene	45810541	45810610	ENSCAFG00000027959	RF01226	snoRNA		BICF2P995455	45836108	2.81125
4	ncRNA_gene	46925697	46925803	ENSCAFG00000028841	RF00026	snRNA		BICF2P1242188	46911443	3.26986
4	ncRNA_gene	47990228	48040297	ENSCAFG00000035978		lincRNA		BICF2P719805	48014462	2.8256
4	ncRNA_gene	48040339	48043384	ENSCAFG00000036236		lincRNA		BICF2P719805	48014462	2.8256
4	ncRNA_gene	48006433	48006552	ENSCAFG00000025800	RF00001	rRNA		BICF2P719805	48014462	2.8256
4	gene	49341458	49578074	ENSCAFG00000017251	GABRB2	protein_coding	gamma-aminobutyric acid type A receptor beta2 subunit [Source:VGNC Symbol%3BAcc:VGNC:41059]	BICF2S23060602	49366761	2.96137
4	ncRNA_gene	49822731	49826342	ENSCAFG00000033173		lincRNA		TIGRP2P62212_rs8570086	49866134	2.73427
4	ncRNA_gene	49980087	49992828	ENSCAFG00000033731		lincRNA		BICF2P250010	50031634	3.09269
4	gene	50061014	50164824	ENSCAFG00000017260	ATP10B	protein_coding	ATPase phospholipid transporting 10B (putative) [Source:HGNC Symbol%3BAcc:HGNC:13543]	BICF2P250010	50031634	3.09269
4	gene	50061014	50164824	ENSCAFG00000017260	ATP10B	protein_coding	ATPase phospholipid transporting 10B (putative) [Source:HGNC Symbol%3BAcc:HGNC:13543]	BICF2S2456219	50091626	2.73824
4	gene	50061014	50164824	ENSCAFG00000017260	ATP10B	protein_coding	ATPase phospholipid transporting 10B (putative) [Source:HGNC Symbol%3BAcc:HGNC:13543]	BICF2P458528	50094808	2.73824
4	ncRNA_gene	50197866	50263786	ENSCAFG00000036667		lincRNA		TIGRP2P62389_rs8716363	50179972	3.04754
4	gene	50061014	50164824	ENSCAFG00000017260	ATP10B	protein_coding	ATPase phospholipid transporting 10B (putative) [Source:HGNC Symbol%3BAcc:HGNC:13543]	TIGRP2P62389_rs8716363	50179972	3.04754
4	ncRNA_gene	50506613	50525027	ENSCAFG00000037275		lincRNA		BICF2S23016185	50543809	3.08448
4	gene	50565542	50594348	ENSCAFG00000017277		protein_coding		BICF2S23016185	50543809	3.08448
4	gene	50565542	50594348	ENSCAFG00000017277		protein_coding		TIGRP2P62485_rs8997727	50632466	2.70379
4	gene	50600409	50650853	ENSCAFG00000028995	TTC1	protein_coding	tetratricopeptide repeat domain 1 [Source:VGNC Symbol%3BAcc:VGNC:47936]	TIGRP2P62485_rs8997727	50632466	2.70379
4	ncRNA_gene	50768030	50847947	ENSCAFG00000033506		lincRNA		BICF2P1069492	50780157	2.69606
4	ncRNA_gene	52396775	52416279	ENSCAFG00000039207		lincRNA		BICF2P1122807	52383124	3.13108
4	ncRNA_gene	52396775	52416279	ENSCAFG00000039207		lincRNA		BICF2P1148403	52401845	3.12989
4	ncRNA_gene	52442542	52448822	ENSCAFG00000037847		lincRNA		BICF2P541398	52481847	3.4684
4	gene	52447193	52506380	ENSCAFG00000017344	CLINT1	protein_coding	clathrin interactor 1 [Source:VGNC Symbol%3BAcc:VGNC:39342]	BICF2P541398	52481847	3.4684
4	ncRNA_gene	52485130	52485236	ENSCAFG00000031032	RF00026	snRNA	gene_id=ENSCAFG00000031032	BICF2P541398	52481847	3.4684
4	gene	54938500	54948666	ENSCAFG00000017620	CNOT8	protein_coding	CCR4-NOT transcription complex subunit 8 [Source:VGNC Symbol%3BAcc:VGNC:39419]	BICF2P255208	54980733	3.02607
4	gene	54962517	54988743	ENSCAFG00000017626	FAXDC2	protein_coding	fatty acid hydroxylase domain containing 2 [Source:VGNC Symbol%3BAcc:VGNC:40747]	BICF2P255208	54980733	3.02607
4	gene	54995077	55015488	ENSCAFG00000017639	LARP1	protein_coding	La ribonucleoprotein domain family member 1 [Source:VGNC Symbol%3BAcc:VGNC:42587]	BICF2P255208	54980733	3.02607
4	gene	54962517	54988743	ENSCAFG00000017626	FAXDC2	protein_coding	fatty acid hydroxylase domain containing 2 [Source:VGNC Symbol%3BAcc:VGNC:40747]	BICF2P1403350	54991424	3.02607
4	gene	54995077	55015488	ENSCAFG00000017639	LARP1	protein_coding	La ribonucleoprotein domain family member 1 [Source:VGNC Symbol%3BAcc:VGNC:42587]	BICF2P1403350	54991424	3.02607
4	gene	55044922	55045776	ENSCAFG00000029767		protein_coding		BICF2P94254	55007632	3.02607
4	gene	54962517	54988743	ENSCAFG00000017626	FAXDC2	protein_coding	fatty acid hydroxylase domain containing 2 [Source:VGNC Symbol%3BAcc:VGNC:40747]	BICF2P94254	55007632	3.02607
4	gene	54995077	55015488	ENSCAFG00000017639	LARP1	protein_coding	La ribonucleoprotein domain family member 1 [Source:VGNC Symbol%3BAcc:VGNC:42587]	BICF2P94254	55007632	3.02607
4	ncRNA_gene	55048706	55105750	ENSCAFG00000039764		lincRNA		BICF2P488247	55042763	3.02607
4	ncRNA_gene	55060741	55076502	ENSCAFG00000040000		lincRNA		BICF2P488247	55042763	3.02607
4	gene	55044922	55045776	ENSCAFG00000029767		protein_coding		BICF2P488247	55042763	3.02607
4	gene	54995077	55015488	ENSCAFG00000017639	LARP1	protein_coding	La ribonucleoprotein domain family member 1 [Source:VGNC Symbol%3BAcc:VGNC:42587]	BICF2P488247	55042763	3.02607
4	ncRNA_gene	69184114	69261308	ENSCAFG00000040113		lincRNA		TIGRP2P64659_rs8997316	69158415	2.62587
4	gene	73787829	73808924	ENSCAFG00000018825		protein_coding		BICF2S22945510	73793835	2.78624
4	gene	73815487	73833816	ENSCAFG00000029613	AMACR	protein_coding	alpha-methylacyl-CoA racemase [Source:VGNC Symbol%3BAcc:VGNC:37824]	BICF2S22945510	73793835	2.78624
4	gene	73887924	74185403	ENSCAFG00000018844	ADAMTS12	protein_coding	ADAM metallopeptidase with thrombospondin type 1 motif 12 [Source:VGNC Symbol%3BAcc:VGNC:50867]	BICF2G630170030	74224307	2.63517
4	gene	74212718	74239047	ENSCAFG00000018858	TARS	protein_coding	threonyl-tRNA synthetase [Source:VGNC Symbol%3BAcc:VGNC:47110]	BICF2G630170030	74224307	2.63517
4	gene	86703260	86793553	ENSCAFG00000019081	MYO10	protein_coding	myosin X [Source:VGNC Symbol%3BAcc:VGNC:43554]	BICF2G630180452	86737718	2.66333
4	gene	86649536	86921116	ENSCAFG00000019100	RETREG1	protein_coding	reticulophagy regulator 1 [Source:VGNC Symbol%3BAcc:VGNC:45483]	BICF2G630180452	86737718	2.66333
5	gene	29230339	29283554	ENSCAFG00000030873		protein_coding		BICF2S23741834	29299647	2.66575
5	gene	29293036	29312375	ENSCAFG00000023029	BIRC2	protein_coding	baculoviral IAP repeat containing 2 [Source:VGNC Symbol%3BAcc:VGNC:38460]	BICF2S23741834	29299647	2.66575
5	gene	29323233	29337240	ENSCAFG00000015105	BIRC3	protein_coding	Baculoviral IAP repeat-containing protein 3 [Source:UniProtKB/Swiss-Prot%3BAcc:A1E2V0]	BICF2S23741834	29299647	2.66575
5	gene	29230339	29283554	ENSCAFG00000030873		protein_coding		BICF2G63035269	29307396	2.66575
5	gene	29293036	29312375	ENSCAFG00000023029	BIRC2	protein_coding	baculoviral IAP repeat containing 2 [Source:VGNC Symbol%3BAcc:VGNC:38460]	BICF2G63035269	29307396	2.66575
5	gene	29323233	29337240	ENSCAFG00000015105	BIRC3	protein_coding	Baculoviral IAP repeat-containing protein 3 [Source:UniProtKB/Swiss-Prot%3BAcc:A1E2V0]	BICF2G63035269	29307396	2.66575
5	gene	33467941	33469659	ENSCAFG00000017379	MFSD6L	protein_coding	major facilitator superfamily domain containing 6 like [Source:VGNC Symbol%3BAcc:VGNC:43206]	BICF2G630183440	33488993	2.58999
5	gene	33471196	33528377	ENSCAFG00000017382	PIK3R6	protein_coding	phosphoinositide-3-kinase regulatory subunit 6 [Source:VGNC Symbol%3BAcc:VGNC:44563]	BICF2G630183440	33488993	2.58999
5	gene	34092535	34135431	ENSCAFG00000017427	CFAP52	protein_coding	cilia and flagella associated protein 52 [Source:VGNC Symbol%3BAcc:VGNC:39164]	BICF2G630183805	34088493	2.72106
5	gene	33834271	34087011	ENSCAFG00000017413	STX8	protein_coding	syntaxin 8 [Source:HGNC Symbol%3BAcc:HGNC:11443]	BICF2G630183805	34088493	2.72106
5	gene	34092535	34135431	ENSCAFG00000017427	CFAP52	protein_coding	cilia and flagella associated protein 52 [Source:VGNC Symbol%3BAcc:VGNC:39164]	BICF2P267306	34106119	2.72106
5	gene	33834271	34087011	ENSCAFG00000017413	STX8	protein_coding	syntaxin 8 [Source:HGNC Symbol%3BAcc:HGNC:11443]	BICF2P267306	34106119	2.72106
5	gene	34135252	34186595	ENSCAFG00000017439	USP43	protein_coding	ubiquitin specific peptidase 43 [Source:VGNC Symbol%3BAcc:VGNC:48196]	BICF2P267306	34106119	2.72106
5	gene	34092535	34135431	ENSCAFG00000017427	CFAP52	protein_coding	cilia and flagella associated protein 52 [Source:VGNC Symbol%3BAcc:VGNC:39164]	BICF2P1337948	34117726	2.81647
5	gene	33834271	34087011	ENSCAFG00000017413	STX8	protein_coding	syntaxin 8 [Source:HGNC Symbol%3BAcc:HGNC:11443]	BICF2P1337948	34117726	2.81647
5	gene	34135252	34186595	ENSCAFG00000017439	USP43	protein_coding	ubiquitin specific peptidase 43 [Source:VGNC Symbol%3BAcc:VGNC:48196]	BICF2P1337948	34117726	2.81647
5	gene	34092535	34135431	ENSCAFG00000017427	CFAP52	protein_coding	cilia and flagella associated protein 52 [Source:VGNC Symbol%3BAcc:VGNC:39164]	BICF2P1190032	34159336	2.81647
5	gene	34135252	34186595	ENSCAFG00000017439	USP43	protein_coding	ubiquitin specific peptidase 43 [Source:VGNC Symbol%3BAcc:VGNC:48196]	BICF2P1190032	34159336	2.81647
5	gene	34224461	34239866	ENSCAFG00000017443	DHRS7C	protein_coding	dehydrogenase/reductase 7C [Source:VGNC Symbol%3BAcc:VGNC:39936]	BICF2P470453	34204786	2.60883
5	gene	34135252	34186595	ENSCAFG00000017439	USP43	protein_coding	ubiquitin specific peptidase 43 [Source:VGNC Symbol%3BAcc:VGNC:48196]	BICF2P470453	34204786	2.60883
5	gene	34339371	34457318	ENSCAFG00000017455	GAS7	protein_coding	growth arrest specific 7 [Source:VGNC Symbol%3BAcc:VGNC:41119]	BICF2P443615	34403689	2.72664
5	gene	34339371	34457318	ENSCAFG00000017455	GAS7	protein_coding	growth arrest specific 7 [Source:VGNC Symbol%3BAcc:VGNC:41119]	BICF2G630183831	34413191	2.60013
5	gene	34339371	34457318	ENSCAFG00000017455	GAS7	protein_coding	growth arrest specific 7 [Source:VGNC Symbol%3BAcc:VGNC:41119]	BICF2G630183856	34429740	2.60013
5	gene	34617979	34669349	ENSCAFG00000017460	MYH13	protein_coding	myosin heavy chain 13 [Source:VGNC Symbol%3BAcc:VGNC:43537]	BICF2G630183953	34628158	2.72967
5	gene	34986229	34995792	ENSCAFG00000017596	TMEM220	protein_coding	transmembrane protein 220 [Source:VGNC Symbol%3BAcc:VGNC:49886]	BICF2G630184103	35033789	2.73729
5	gene	35425067	35703572	ENSCAFG00000017598	SHISA6	protein_coding	shisa family member 6 [Source:VGNC Symbol%3BAcc:VGNC:46148]	BICF2G630184499	35497539	2.63685
5	ncRNA_gene	36402477	36483660	ENSCAFG00000040241		lincRNA		BICF2G630184900	36370950	2.63112
5	gene	36398599	36399436	ENSCAFG00000017857		protein_coding		BICF2G630184900	36370950	2.63112
5	ncRNA_gene	36375358	36375464	ENSCAFG00000027159	RF00026	snRNA		BICF2G630184900	36370950	2.63112
5	ncRNA_gene	36402477	36483660	ENSCAFG00000040241		lincRNA		BICF2G630184903	36384792	2.63112
5	gene	36398599	36399436	ENSCAFG00000017857		protein_coding		BICF2G630184903	36384792	2.63112
5	ncRNA_gene	36375358	36375464	ENSCAFG00000027159	RF00026	snRNA		BICF2G630184903	36384792	2.63112
5	ncRNA_gene	36402477	36483660	ENSCAFG00000040241		lincRNA		BICF2G630184907	36390557	2.63112
5	gene	36398599	36399436	ENSCAFG00000017857		protein_coding		BICF2G630184907	36390557	2.63112
5	ncRNA_gene	36375358	36375464	ENSCAFG00000027159	RF00026	snRNA		BICF2G630184907	36390557	2.63112
5	ncRNA_gene	36402477	36483660	ENSCAFG00000040241		lincRNA		BICF2P282293	36400315	2.63112
5	gene	36398599	36399436	ENSCAFG00000017857		protein_coding		BICF2P282293	36400315	2.63112
5	ncRNA_gene	36375358	36375464	ENSCAFG00000027159	RF00026	snRNA		BICF2P282293	36400315	2.63112
5	gene	36674447	36769327	ENSCAFG00000017863	MYOCD	protein_coding	myocardin [Source:VGNC Symbol%3BAcc:VGNC:43577]	BICF2G630185036	36748647	2.62254
5	gene	36789831	36956700	ENSCAFG00000017875	ARHGAP44	protein_coding	Rho GTPase activating protein 44 [Source:VGNC Symbol%3BAcc:VGNC:38065]	BICF2G630185055	36758427	2.62254
5	gene	36674447	36769327	ENSCAFG00000017863	MYOCD	protein_coding	myocardin [Source:VGNC Symbol%3BAcc:VGNC:43577]	BICF2G630185055	36758427	2.62254
5	gene	36789831	36956700	ENSCAFG00000017875	ARHGAP44	protein_coding	Rho GTPase activating protein 44 [Source:VGNC Symbol%3BAcc:VGNC:38065]	BICF2G630185060	36787825	2.62254
5	gene	36674447	36769327	ENSCAFG00000017863	MYOCD	protein_coding	myocardin [Source:VGNC Symbol%3BAcc:VGNC:43577]	BICF2G630185060	36787825	2.62254
5	ncRNA_gene	36855180	36855935	ENSCAFG00000034348		lincRNA		BICF2P933506	36884052	2.62254
5	gene	36789831	36956700	ENSCAFG00000017875	ARHGAP44	protein_coding	Rho GTPase activating protein 44 [Source:VGNC Symbol%3BAcc:VGNC:38065]	BICF2P933506	36884052	2.62254
5	ncRNA_gene	36892871	36892972	ENSCAFG00000028250	RF00026	snRNA		BICF2P933506	36884052	2.62254
5	ncRNA_gene	36978920	37109864	ENSCAFG00000035277		lincRNA		BICF2S23237409	37066733	2.62896
5	ncRNA_gene	37084887	37085002	ENSCAFG00000025743	RF00001	rRNA		BICF2S23237409	37066733	2.62896
5	ncRNA_gene	36978920	37109864	ENSCAFG00000035277		lincRNA		BICF2S23341074	37079787	2.62896
5	ncRNA_gene	37084887	37085002	ENSCAFG00000025743	RF00001	rRNA		BICF2S23341074	37079787	2.62896
5	ncRNA_gene	36978920	37109864	ENSCAFG00000035277		lincRNA		BICF2S23347193	37116781	2.62896
5	ncRNA_gene	37084887	37085002	ENSCAFG00000025743	RF00001	rRNA		BICF2S23347193	37116781	2.62896
5	ncRNA_gene	36978920	37109864	ENSCAFG00000035277		lincRNA		BICF2P440245	37146463	2.62896
5	ncRNA_gene	37185062	37185901	ENSCAFG00000035594		lincRNA		BICF2P440245	37146463	2.62896
5	gene	37395935	37494980	ENSCAFG00000017893	HS3ST3A1	protein_coding	heparan sulfate-glucosamine 3-sulfotransferase 3A1 [Source:HGNC Symbol%3BAcc:HGNC:5196]	BICF2G630185334	37530585	2.64972
5	gene	37853613	37982488	ENSCAFG00000017899	COX10	protein_coding	COX10%2C heme A:farnesyltransferase cytochrome c oxidase assembly factor [Source:VGNC Symbol%3BAcc:VGNC:39533]	BICF2S2308493	37935340	2.64454
5	ncRNA_gene	38291036	38291138	ENSCAFG00000027209	RF00026	snRNA		BICF2S23711084	38257884	2.64091
5	ncRNA_gene	38291036	38291138	ENSCAFG00000027209	RF00026	snRNA		BICF2S22963621	38263065	2.64091
5	pseudogene	38789824	38790566	ENSCAFG00000017909		pseudogene		BICF2P266162	38792930	2.76754
5	gene	38806663	38834497	ENSCAFG00000017913	PMP22	protein_coding	peripheral myelin protein 22 [Source:VGNC Symbol%3BAcc:VGNC:44735]	BICF2P266162	38792930	2.76754
5	gene	39707813	39836089	ENSCAFG00000018040	NCOR1	protein_coding	nuclear receptor corepressor 1 [Source:VGNC Symbol%3BAcc:VGNC:43665]	BICF2S22928611	39734458	2.76895
5	gene	40465537	40474276	ENSCAFG00000018146	ALDH3A1	protein_coding	aldehyde dehydrogenase 3 family member A1 [Source:VGNC Symbol%3BAcc:VGNC:37786]	BICF2P194103	40461442	2.64152
5	gene	40493711	40514087	ENSCAFG00000018151	SLC47A2	protein_coding	solute carrier family 47 member 2 [Source:VGNC Symbol%3BAcc:VGNC:49831]	BICF2P194103	40461442	2.64152
5	gene	40354444	40438459	ENSCAFG00000018126	ULK2	protein_coding	unc-51 like autophagy activating kinase 2 [Source:VGNC Symbol%3BAcc:VGNC:48129]	BICF2P194103	40461442	2.64152
5	gene	40465537	40474276	ENSCAFG00000018146	ALDH3A1	protein_coding	aldehyde dehydrogenase 3 family member A1 [Source:VGNC Symbol%3BAcc:VGNC:37786]	BICF2P290705	40474807	2.64152
5	gene	40493711	40514087	ENSCAFG00000018151	SLC47A2	protein_coding	solute carrier family 47 member 2 [Source:VGNC Symbol%3BAcc:VGNC:49831]	BICF2P290705	40474807	2.64152
5	gene	40354444	40438459	ENSCAFG00000018126	ULK2	protein_coding	unc-51 like autophagy activating kinase 2 [Source:VGNC Symbol%3BAcc:VGNC:48129]	BICF2P290705	40474807	2.64152
5	gene	40465537	40474276	ENSCAFG00000018146	ALDH3A1	protein_coding	aldehyde dehydrogenase 3 family member A1 [Source:VGNC Symbol%3BAcc:VGNC:37786]	BICF2P1283967	40489860	2.6425
5	gene	40519800	40641527	ENSCAFG00000018166	ALDH3A2	protein_coding	aldehyde dehydrogenase 3 family member A2 [Source:HGNC Symbol%3BAcc:HGNC:403]	BICF2P1283967	40489860	2.6425
5	gene	40493711	40514087	ENSCAFG00000018151	SLC47A2	protein_coding	solute carrier family 47 member 2 [Source:VGNC Symbol%3BAcc:VGNC:49831]	BICF2P1283967	40489860	2.6425
5	gene	40465537	40474276	ENSCAFG00000018146	ALDH3A1	protein_coding	aldehyde dehydrogenase 3 family member A1 [Source:VGNC Symbol%3BAcc:VGNC:37786]	BICF2P154619	40509603	2.63999
5	gene	40519800	40641527	ENSCAFG00000018166	ALDH3A2	protein_coding	aldehyde dehydrogenase 3 family member A2 [Source:HGNC Symbol%3BAcc:HGNC:403]	BICF2P154619	40509603	2.63999
5	gene	40493711	40514087	ENSCAFG00000018151	SLC47A2	protein_coding	solute carrier family 47 member 2 [Source:VGNC Symbol%3BAcc:VGNC:49831]	BICF2P154619	40509603	2.63999
5	gene	40519800	40641527	ENSCAFG00000018166	ALDH3A2	protein_coding	aldehyde dehydrogenase 3 family member A2 [Source:HGNC Symbol%3BAcc:HGNC:403]	BICF2S2316820	40521040	2.63999
5	gene	40493711	40514087	ENSCAFG00000018151	SLC47A2	protein_coding	solute carrier family 47 member 2 [Source:VGNC Symbol%3BAcc:VGNC:49831]	BICF2S2316820	40521040	2.63999
5	gene	41014076	41040385	ENSCAFG00000029170		protein_coding		BICF2P703663	41047688	2.63267
5	gene	41055311	41085445	ENSCAFG00000018245	FAM83G	protein_coding	family with sequence similarity 83 member G [Source:VGNC Symbol%3BAcc:VGNC:40704]	BICF2P703663	41047688	2.63267
5	gene	41039079	41095411	ENSCAFG00000018237	SLC5A10	protein_coding	solute carrier family 5 member 10 [Source:VGNC Symbol%3BAcc:VGNC:46443]	BICF2P703663	41047688	2.63267
5	gene	41118164	41167664	ENSCAFG00000018248	PRPSAP2	protein_coding	phosphoribosyl pyrophosphate synthetase associated protein 2 [Source:VGNC Symbol%3BAcc:VGNC:45035]	BICF2P1070583	41131739	2.63223
5	gene	41039079	41095411	ENSCAFG00000018237	SLC5A10	protein_coding	solute carrier family 5 member 10 [Source:VGNC Symbol%3BAcc:VGNC:46443]	BICF2P1070583	41131739	2.63223
5	gene	41118164	41167664	ENSCAFG00000018248	PRPSAP2	protein_coding	phosphoribosyl pyrophosphate synthetase associated protein 2 [Source:VGNC Symbol%3BAcc:VGNC:45035]	BICF2P41192	41146158	2.63223
5	gene	41221460	41249073	ENSCAFG00000018253	SHMT1	protein_coding	serine hydroxymethyltransferase 1 [Source:VGNC Symbol%3BAcc:VGNC:46150]	BICF2P862464	41231984	2.63134
5	gene	41254347	41262204	ENSCAFG00000018255	SMCR8	protein_coding	Smith-Magenis syndrome chromosome region%2C candidate 8 [Source:HGNC Symbol%3BAcc:HGNC:17921]	BICF2P862464	41231984	2.63134
5	gene	41263159	41289598	ENSCAFG00000018267	TOP3A	protein_coding	DNA topoisomerase III alpha [Source:VGNC Symbol%3BAcc:VGNC:49633]	BICF2P862464	41231984	2.63134
5	gene	41301868	41315484	ENSCAFG00000018283	FLII	protein_coding	FLII%2C actin remodeling protein [Source:VGNC Symbol%3BAcc:VGNC:40899]	BICF2P1055821	41271051	2.63165
5	gene	41295918	41298022	ENSCAFG00000018274	MIEF2	protein_coding	mitochondrial elongation factor 2 [Source:VGNC Symbol%3BAcc:VGNC:43227]	BICF2P1055821	41271051	2.63165
5	gene	41221460	41249073	ENSCAFG00000018253	SHMT1	protein_coding	serine hydroxymethyltransferase 1 [Source:VGNC Symbol%3BAcc:VGNC:46150]	BICF2P1055821	41271051	2.63165
5	gene	41254347	41262204	ENSCAFG00000018255	SMCR8	protein_coding	Smith-Magenis syndrome chromosome region%2C candidate 8 [Source:HGNC Symbol%3BAcc:HGNC:17921]	BICF2P1055821	41271051	2.63165
5	gene	41263159	41289598	ENSCAFG00000018267	TOP3A	protein_coding	DNA topoisomerase III alpha [Source:VGNC Symbol%3BAcc:VGNC:49633]	BICF2P1055821	41271051	2.63165
5	gene	41301868	41315484	ENSCAFG00000018283	FLII	protein_coding	FLII%2C actin remodeling protein [Source:VGNC Symbol%3BAcc:VGNC:40899]	BICF2P1055820	41271279	2.63165
5	gene	41295918	41298022	ENSCAFG00000018274	MIEF2	protein_coding	mitochondrial elongation factor 2 [Source:VGNC Symbol%3BAcc:VGNC:43227]	BICF2P1055820	41271279	2.63165
5	gene	41221460	41249073	ENSCAFG00000018253	SHMT1	protein_coding	serine hydroxymethyltransferase 1 [Source:VGNC Symbol%3BAcc:VGNC:46150]	BICF2P1055820	41271279	2.63165
5	gene	41254347	41262204	ENSCAFG00000018255	SMCR8	protein_coding	Smith-Magenis syndrome chromosome region%2C candidate 8 [Source:HGNC Symbol%3BAcc:HGNC:17921]	BICF2P1055820	41271279	2.63165
5	gene	41263159	41289598	ENSCAFG00000018267	TOP3A	protein_coding	DNA topoisomerase III alpha [Source:VGNC Symbol%3BAcc:VGNC:49633]	BICF2P1055820	41271279	2.63165
5	gene	41301868	41315484	ENSCAFG00000018283	FLII	protein_coding	FLII%2C actin remodeling protein [Source:VGNC Symbol%3BAcc:VGNC:40899]	BICF2P1300835	41277034	2.63165
5	gene	41316083	41332896	ENSCAFG00000018305	LLGL1	protein_coding	LLGL1%2C scribble cell polarity complex component [Source:VGNC Symbol%3BAcc:VGNC:42704]	BICF2P1300835	41277034	2.63165
5	gene	41295918	41298022	ENSCAFG00000018274	MIEF2	protein_coding	mitochondrial elongation factor 2 [Source:VGNC Symbol%3BAcc:VGNC:43227]	BICF2P1300835	41277034	2.63165
5	gene	41221460	41249073	ENSCAFG00000018253	SHMT1	protein_coding	serine hydroxymethyltransferase 1 [Source:VGNC Symbol%3BAcc:VGNC:46150]	BICF2P1300835	41277034	2.63165
5	gene	41254347	41262204	ENSCAFG00000018255	SMCR8	protein_coding	Smith-Magenis syndrome chromosome region%2C candidate 8 [Source:HGNC Symbol%3BAcc:HGNC:17921]	BICF2P1300835	41277034	2.63165
5	gene	41263159	41289598	ENSCAFG00000018267	TOP3A	protein_coding	DNA topoisomerase III alpha [Source:VGNC Symbol%3BAcc:VGNC:49633]	BICF2P1300835	41277034	2.63165
5	gene	41301868	41315484	ENSCAFG00000018283	FLII	protein_coding	FLII%2C actin remodeling protein [Source:VGNC Symbol%3BAcc:VGNC:40899]	BICF2P543784	41289046	2.63165
5	gene	41316083	41332896	ENSCAFG00000018305	LLGL1	protein_coding	LLGL1%2C scribble cell polarity complex component [Source:VGNC Symbol%3BAcc:VGNC:42704]	BICF2P543784	41289046	2.63165
5	gene	41295918	41298022	ENSCAFG00000018274	MIEF2	protein_coding	mitochondrial elongation factor 2 [Source:VGNC Symbol%3BAcc:VGNC:43227]	BICF2P543784	41289046	2.63165
5	gene	41221460	41249073	ENSCAFG00000018253	SHMT1	protein_coding	serine hydroxymethyltransferase 1 [Source:VGNC Symbol%3BAcc:VGNC:46150]	BICF2P543784	41289046	2.63165
5	gene	41254347	41262204	ENSCAFG00000018255	SMCR8	protein_coding	Smith-Magenis syndrome chromosome region%2C candidate 8 [Source:HGNC Symbol%3BAcc:HGNC:17921]	BICF2P543784	41289046	2.63165
5	gene	41263159	41289598	ENSCAFG00000018267	TOP3A	protein_coding	DNA topoisomerase III alpha [Source:VGNC Symbol%3BAcc:VGNC:49633]	BICF2P543784	41289046	2.63165
5	gene	41342958	41364547	ENSCAFG00000018315	ALKBH5	protein_coding	alkB homolog 5%2C RNA demethylase [Source:HGNC Symbol%3BAcc:HGNC:25996]	BICF2P374997	41321693	2.6318
5	gene	41301868	41315484	ENSCAFG00000018283	FLII	protein_coding	FLII%2C actin remodeling protein [Source:VGNC Symbol%3BAcc:VGNC:40899]	BICF2P374997	41321693	2.6318
5	gene	41316083	41332896	ENSCAFG00000018305	LLGL1	protein_coding	LLGL1%2C scribble cell polarity complex component [Source:VGNC Symbol%3BAcc:VGNC:42704]	BICF2P374997	41321693	2.6318
5	gene	41295918	41298022	ENSCAFG00000018274	MIEF2	protein_coding	mitochondrial elongation factor 2 [Source:VGNC Symbol%3BAcc:VGNC:43227]	BICF2P374997	41321693	2.6318
5	gene	41263159	41289598	ENSCAFG00000018267	TOP3A	protein_coding	DNA topoisomerase III alpha [Source:VGNC Symbol%3BAcc:VGNC:49633]	BICF2P374997	41321693	2.6318
5	gene	41428179	41445592	ENSCAFG00000018357	DRG2	protein_coding	developmentally regulated GTP binding protein 2 [Source:VGNC Symbol%3BAcc:VGNC:40098]	BICF2P1426462	41416791	2.63322
5	gene	41455757	41474486	ENSCAFG00000031169	GID4	protein_coding	GID complex subunit 4 homolog [Source:VGNC Symbol%3BAcc:VGNC:49858]	BICF2P1426462	41416791	2.63322
5	gene	41370466	41419718	ENSCAFG00000018319	MYO15A	protein_coding	myosin XVA [Source:VGNC Symbol%3BAcc:VGNC:43555]	BICF2P1426462	41416791	2.63322
5	gene	41480289	41498398	ENSCAFG00000018396	ATPAF2	protein_coding	ATP synthase mitochondrial F1 complex assembly factor 2 [Source:VGNC Symbol%3BAcc:VGNC:38291]	BICF2P694183	41502964	2.63218
5	gene	41500017	41534700	ENSCAFG00000018406	DRC3	protein_coding	dynein regulatory complex subunit 3 [Source:HGNC Symbol%3BAcc:HGNC:25384]	BICF2P694183	41502964	2.63218
5	gene	41455757	41474486	ENSCAFG00000031169	GID4	protein_coding	GID complex subunit 4 homolog [Source:VGNC Symbol%3BAcc:VGNC:49858]	BICF2P694183	41502964	2.63218
5	gene	41535022	41654662	ENSCAFG00000018424	TOM1L2	protein_coding	target of myb1 like 2 membrane trafficking protein [Source:VGNC Symbol%3BAcc:VGNC:47709]	BICF2P694183	41502964	2.63218
5	gene	41480289	41498398	ENSCAFG00000018396	ATPAF2	protein_coding	ATP synthase mitochondrial F1 complex assembly factor 2 [Source:VGNC Symbol%3BAcc:VGNC:38291]	TIGRP2P71160_rs8830132	41531704	2.63196
5	gene	41500017	41534700	ENSCAFG00000018406	DRC3	protein_coding	dynein regulatory complex subunit 3 [Source:HGNC Symbol%3BAcc:HGNC:25384]	TIGRP2P71160_rs8830132	41531704	2.63196
5	gene	41535022	41654662	ENSCAFG00000018424	TOM1L2	protein_coding	target of myb1 like 2 membrane trafficking protein [Source:VGNC Symbol%3BAcc:VGNC:47709]	TIGRP2P71160_rs8830132	41531704	2.63196
5	gene	41688921	41808957	ENSCAFG00000018437	RAI1	protein_coding	retinoic acid induced 1 [Source:VGNC Symbol%3BAcc:VGNC:45328]	BICF2P1168121	41734597	2.83585
5	gene	42223652	42338668	ENSCAFG00000018501		protein_coding		BICF2P163563	42216672	2.62713
5	gene	42208609	42211145	ENSCAFG00000018470	PLD6	protein_coding	Mitochondrial cardiolipin hydrolase [Source:UniProtKB/Swiss-Prot%3BAcc:E2RD63]	BICF2P163563	42216672	2.62713
5	gene	42223652	42338668	ENSCAFG00000018501		protein_coding		BICF2S2321350	42271927	2.83432
5	gene	42223652	42338668	ENSCAFG00000018501		protein_coding		BICF2P1412083	42282003	2.83432
5	gene	42223652	42338668	ENSCAFG00000018501		protein_coding		BICF2P789003	42290135	2.83432
5	gene	42178920	42197940	ENSCAFG00000018469	FLCN	protein_coding			42296672	2.62713
5	ncRNA_gene	42372375	42409642	ENSCAFG00000034843		lincRNA		BICF2P917537	42333933	2.83461
5	gene	42223652	42338668	ENSCAFG00000018501		protein_coding		BICF2P917537	42333933	2.83461
5	ncRNA_gene	42372375	42409642	ENSCAFG00000034843		lincRNA		BICF2P882771	42394400	2.83238
5	gene	42732708	42765906	ENSCAFG00000018530	MAP2K3	protein_coding	mitogen-activated protein kinase kinase 3 [Source:VGNC Symbol%3BAcc:VGNC:42961]	BICF2P1201551	42757223	2.8345
5	gene	43197365	43260416	ENSCAFG00000018539	IL12RB2	protein_coding	interleukin 12 receptor subunit beta 2 [Source:VGNC Symbol%3BAcc:VGNC:41935]	BICF2G630186795	43220327	2.68034
5	gene	43169994	43189586	ENSCAFG00000018538	SERBP1	protein_coding	SERPINE1 mRNA binding protein 1 [Source:VGNC Symbol%3BAcc:VGNC:46018]	BICF2G630186795	43220327	2.68034
5	gene	43197365	43260416	ENSCAFG00000018539	IL12RB2	protein_coding	interleukin 12 receptor subunit beta 2 [Source:VGNC Symbol%3BAcc:VGNC:41935]	BICF2G630186833	43243456	2.68034
5	ncRNA_gene	43286620	43299389	ENSCAFG00000035777		lincRNA		BICF2P274180	43247567	2.68034
5	gene	43197365	43260416	ENSCAFG00000018539	IL12RB2	protein_coding	interleukin 12 receptor subunit beta 2 [Source:VGNC Symbol%3BAcc:VGNC:41935]	BICF2P274180	43247567	2.68034
5	ncRNA_gene	43286620	43299389	ENSCAFG00000035777		lincRNA		BICF2P1392393	43248260	2.68034
5	gene	43197365	43260416	ENSCAFG00000018539	IL12RB2	protein_coding	interleukin 12 receptor subunit beta 2 [Source:VGNC Symbol%3BAcc:VGNC:41935]	BICF2P1392393	43248260	2.68034
5	ncRNA_gene	43286620	43299389	ENSCAFG00000035777		lincRNA		BICF2G630186851	43256173	2.68034
5	gene	43197365	43260416	ENSCAFG00000018539	IL12RB2	protein_coding	interleukin 12 receptor subunit beta 2 [Source:VGNC Symbol%3BAcc:VGNC:41935]	BICF2G630186851	43256173	2.68034
5	ncRNA_gene	43286620	43299389	ENSCAFG00000035777		lincRNA		BICF2S23524531	43262395	2.68034
5	gene	43197365	43260416	ENSCAFG00000018539	IL12RB2	protein_coding	interleukin 12 receptor subunit beta 2 [Source:VGNC Symbol%3BAcc:VGNC:41935]	BICF2S23524531	43262395	2.68034
5	ncRNA_gene	43426191	43460196	ENSCAFG00000040663		lincRNA		BICF2G630186879	43406279	2.68034
5	gene	43416303	43453002	ENSCAFG00000030133	C1orf141	protein_coding	chromosome 1 open reading frame 141 [Source:HGNC Symbol%3BAcc:HGNC:32044]	BICF2G630186879	43406279	2.68034
5	gene	43308982	43369747	ENSCAFG00000018542	IL23R	protein_coding	interleukin 23 receptor [Source:VGNC Symbol%3BAcc:VGNC:41973]	BICF2G630186879	43406279	2.68034
5	ncRNA_gene	43426191	43460196	ENSCAFG00000040663		lincRNA		BICF2G630186892	43416673	2.68034
5	ncRNA_gene	43453353	43455343	ENSCAFG00000035218		lincRNA		BICF2G630186892	43416673	2.68034
5	gene	43416303	43453002	ENSCAFG00000030133	C1orf141	protein_coding	chromosome 1 open reading frame 141 [Source:HGNC Symbol%3BAcc:HGNC:32044]	BICF2G630186892	43416673	2.68034
5	ncRNA_gene	43426191	43460196	ENSCAFG00000040663		lincRNA		BICF2G630186953	43448999	2.68241
5	ncRNA_gene	43453353	43455343	ENSCAFG00000035218		lincRNA		BICF2G630186953	43448999	2.68241
5	gene	43416303	43453002	ENSCAFG00000030133	C1orf141	protein_coding	chromosome 1 open reading frame 141 [Source:HGNC Symbol%3BAcc:HGNC:32044]	BICF2G630186953	43448999	2.68241
5	gene	43473831	43521896	ENSCAFG00000028904	SLC35D1	protein_coding	solute carrier family 35 member D1 [Source:VGNC Symbol%3BAcc:VGNC:46370]	BICF2G630186953	43448999	2.68241
5	ncRNA_gene	43426191	43460196	ENSCAFG00000040663		lincRNA		BICF2G630186985	43469619	2.68341
5	ncRNA_gene	43453353	43455343	ENSCAFG00000035218		lincRNA		BICF2G630186985	43469619	2.68341
5	gene	43416303	43453002	ENSCAFG00000030133	C1orf141	protein_coding	chromosome 1 open reading frame 141 [Source:HGNC Symbol%3BAcc:HGNC:32044]	BICF2G630186985	43469619	2.68341
5	gene	43473831	43521896	ENSCAFG00000028904	SLC35D1	protein_coding	solute carrier family 35 member D1 [Source:VGNC Symbol%3BAcc:VGNC:46370]	BICF2G630186985	43469619	2.68341
5	ncRNA_gene	43662956	43664319	ENSCAFG00000037166		lincRNA		BICF2P283701	43652168	2.67483
5	ncRNA_gene	43641562	43641658	ENSCAFG00000027523	RF00026	snRNA		BICF2P283701	43652168	2.67483
5	gene	43590360	43691738	ENSCAFG00000018556	WDR78	protein_coding	WD repeat domain 78 [Source:VGNC Symbol%3BAcc:VGNC:48389]	BICF2P283701	43652168	2.67483
5	ncRNA_gene	43662956	43664319	ENSCAFG00000037166		lincRNA		BICF2P1259970	43672838	2.67483
5	ncRNA_gene	43641562	43641658	ENSCAFG00000027523	RF00026	snRNA		BICF2P1259970	43672838	2.67483
5	gene	43710687	43735347	ENSCAFG00000018561	TCTEX1D1	protein_coding	Tctex1 domain containing 1 [Source:VGNC Symbol%3BAcc:VGNC:49841]	BICF2P1259970	43672838	2.67483
5	gene	43590360	43691738	ENSCAFG00000018556	WDR78	protein_coding	WD repeat domain 78 [Source:VGNC Symbol%3BAcc:VGNC:48389]	BICF2P1259970	43672838	2.67483
5	ncRNA_gene	43872585	43880812	ENSCAFG00000034978		lincRNA		BICF2P1513176	43864358	2.88218
5	gene	43746650	43943312	ENSCAFG00000018570	SGIP1	protein_coding	SH3 domain GRB2 like endophilin interacting protein 1 [Source:VGNC Symbol%3BAcc:VGNC:46096]	BICF2P1513176	43864358	2.88218
5	gene	43746650	43943312	ENSCAFG00000018570	SGIP1	protein_coding	SH3 domain GRB2 like endophilin interacting protein 1 [Source:VGNC Symbol%3BAcc:VGNC:46096]	BICF2S23511087	43954272	2.73729
5	gene	43746650	43943312	ENSCAFG00000018570	SGIP1	protein_coding	SH3 domain GRB2 like endophilin interacting protein 1 [Source:VGNC Symbol%3BAcc:VGNC:46096]	BICF2G630187227	43964405	2.73729
5	gene	44062899	44185890	ENSCAFG00000018583	PDE4B	protein_coding	phosphodiesterase 4B [Source:VGNC Symbol%3BAcc:VGNC:44354]	BICF2G630187403	44045517	2.8835
5	gene	44062899	44185890	ENSCAFG00000018583	PDE4B	protein_coding	phosphodiesterase 4B [Source:VGNC Symbol%3BAcc:VGNC:44354]	BICF2P1084320	44068159	2.8835
5	gene	44062899	44185890	ENSCAFG00000018583	PDE4B	protein_coding	phosphodiesterase 4B [Source:VGNC Symbol%3BAcc:VGNC:44354]	BICF2P1505313	44088711	2.8835
5	gene	44062899	44185890	ENSCAFG00000018583	PDE4B	protein_coding	phosphodiesterase 4B [Source:VGNC Symbol%3BAcc:VGNC:44354]	BICF2P272358	44114800	2.67839
5	ncRNA_gene	44157916	44160573	ENSCAFG00000038885		lincRNA		BICF2G630187455	44148897	2.61457
5	gene	44062899	44185890	ENSCAFG00000018583	PDE4B	protein_coding	phosphodiesterase 4B [Source:VGNC Symbol%3BAcc:VGNC:44354]	BICF2G630187455	44148897	2.61457
5	ncRNA_gene	44157916	44160573	ENSCAFG00000038885		lincRNA		BICF2G630187491	44190158	2.80778
5	gene	44062899	44185890	ENSCAFG00000018583	PDE4B	protein_coding	phosphodiesterase 4B [Source:VGNC Symbol%3BAcc:VGNC:44354]	BICF2G630187491	44190158	2.80778
5	gene	44493779	44605780	ENSCAFG00000018594		protein_coding		BICF2G630187615	44604219	2.77696
5	gene	44493779	44605780	ENSCAFG00000018594		protein_coding		BICF2P625366	44615112	2.77696
5	gene	44493779	44605780	ENSCAFG00000018594		protein_coding		BICF2P1420185	44628120	2.77696
5	gene	44688109	44775687	ENSCAFG00000018600	LEPR	protein_coding	leptin receptor [Source:VGNC Symbol%3BAcc:VGNC:42638]	BICF2G630187658	44650576	2.77696
5	gene	44688109	44775687	ENSCAFG00000018600	LEPR	protein_coding	leptin receptor [Source:VGNC Symbol%3BAcc:VGNC:42638]	BICF2G630187722	44758524	2.77894
5	gene	45056215	45120680	ENSCAFG00000018611		protein_coding		BICF2G630187811	45054907	2.66821
5	gene	45056215	45120680	ENSCAFG00000018611		protein_coding		BICF2S23147082	45118484	2.66839
5	gene	45328692	45407460	ENSCAFG00000018615	JAK1	protein_coding	Janus kinase 1 [Source:VGNC Symbol%3BAcc:VGNC:42175]	BICF2P781411	45371039	2.66855
5	gene	45410461	45481424	ENSCAFG00000018617	RAVER2	protein_coding	ribonucleoprotein%2C PTB binding 2 [Source:VGNC Symbol%3BAcc:VGNC:45387]	BICF2P781411	45371039	2.66855
5	gene	45328692	45407460	ENSCAFG00000018615	JAK1	protein_coding	Janus kinase 1 [Source:VGNC Symbol%3BAcc:VGNC:42175]	BICF2P401308	45404802	2.66823
5	gene	45410461	45481424	ENSCAFG00000018617	RAVER2	protein_coding	ribonucleoprotein%2C PTB binding 2 [Source:VGNC Symbol%3BAcc:VGNC:45387]	BICF2P401308	45404802	2.66823
5	gene	45410461	45481424	ENSCAFG00000018617	RAVER2	protein_coding	ribonucleoprotein%2C PTB binding 2 [Source:VGNC Symbol%3BAcc:VGNC:45387]	BICF2G630187869	45451538	2.6681
5	gene	45410461	45481424	ENSCAFG00000018617	RAVER2	protein_coding	ribonucleoprotein%2C PTB binding 2 [Source:VGNC Symbol%3BAcc:VGNC:45387]	BICF2G630187888	45466175	2.6681
5	gene	45410461	45481424	ENSCAFG00000018617	RAVER2	protein_coding	ribonucleoprotein%2C PTB binding 2 [Source:VGNC Symbol%3BAcc:VGNC:45387]	BICF2G630187901	45495469	2.66588
5	gene	45556738	45676333	ENSCAFG00000018621	CACHD1	protein_coding	cache domain containing 1 [Source:VGNC Symbol%3BAcc:VGNC:38630]	BICF2G630187908	45520935	2.66588
5	gene	45410461	45481424	ENSCAFG00000018617	RAVER2	protein_coding	ribonucleoprotein%2C PTB binding 2 [Source:VGNC Symbol%3BAcc:VGNC:45387]	BICF2G630187908	45520935	2.66588
5	gene	45556738	45676333	ENSCAFG00000018621	CACHD1	protein_coding	cache domain containing 1 [Source:VGNC Symbol%3BAcc:VGNC:38630]	BICF2P468245	45532083	2.66588
5	gene	46598074	46645504	ENSCAFG00000018702	EFCAB7	protein_coding	EF-hand calcium binding domain 7 [Source:VGNC Symbol%3BAcc:VGNC:40218]	BICF2P1384417	46577964	2.60305
5	gene	46515849	46577501	ENSCAFG00000018670	PGM1	protein_coding	phosphoglucomutase 1 [Source:VGNC Symbol%3BAcc:VGNC:44463]	BICF2P1384417	46577964	2.60305
5	gene	46598074	46645504	ENSCAFG00000018702	EFCAB7	protein_coding	EF-hand calcium binding domain 7 [Source:VGNC Symbol%3BAcc:VGNC:40218]	BICF2P557905	46590562	2.60305
5	gene	46515849	46577501	ENSCAFG00000018670	PGM1	protein_coding	phosphoglucomutase 1 [Source:VGNC Symbol%3BAcc:VGNC:44463]	BICF2P557905	46590562	2.60305
5	gene	46598074	46645504	ENSCAFG00000018702	EFCAB7	protein_coding	EF-hand calcium binding domain 7 [Source:VGNC Symbol%3BAcc:VGNC:40218]	BICF2P1211502	46597138	2.60305
5	gene	46515849	46577501	ENSCAFG00000018670	PGM1	protein_coding	phosphoglucomutase 1 [Source:VGNC Symbol%3BAcc:VGNC:44463]	BICF2P1211502	46597138	2.60305
5	gene	46645148	46701926	ENSCAFG00000029300		protein_coding		BICF2P11137	46609436	2.60305
5	gene	46598074	46645504	ENSCAFG00000018702	EFCAB7	protein_coding	EF-hand calcium binding domain 7 [Source:VGNC Symbol%3BAcc:VGNC:40218]	BICF2P11137	46609436	2.60305
5	gene	46515849	46577501	ENSCAFG00000018670	PGM1	protein_coding	phosphoglucomutase 1 [Source:VGNC Symbol%3BAcc:VGNC:44463]	BICF2P11137	46609436	2.60305
5	gene	46645148	46701926	ENSCAFG00000029300		protein_coding		BICF2P82260	46618642	2.60305
5	gene	46598074	46645504	ENSCAFG00000018702	EFCAB7	protein_coding	EF-hand calcium binding domain 7 [Source:VGNC Symbol%3BAcc:VGNC:40218]	BICF2P82260	46618642	2.60305
5	ncRNA_gene	46661157	46661243	ENSCAFG00000028030		miRNA		BICF2P998662	46631761	2.60305
5	gene	46645148	46701926	ENSCAFG00000029300		protein_coding		BICF2P998662	46631761	2.60305
5	gene	46598074	46645504	ENSCAFG00000018702	EFCAB7	protein_coding	EF-hand calcium binding domain 7 [Source:VGNC Symbol%3BAcc:VGNC:40218]	BICF2P998662	46631761	2.60305
5	ncRNA_gene	46661157	46661243	ENSCAFG00000028030		miRNA		BICF2S23048165	46673609	2.60259
5	gene	46645148	46701926	ENSCAFG00000029300		protein_coding		BICF2S23048165	46673609	2.60259
5	gene	46598074	46645504	ENSCAFG00000018702	EFCAB7	protein_coding	EF-hand calcium binding domain 7 [Source:VGNC Symbol%3BAcc:VGNC:40218]	BICF2S23048165	46673609	2.60259
5	ncRNA_gene	46661157	46661243	ENSCAFG00000028030		miRNA		BICF2G630188617	46685600	2.60259
5	gene	46645148	46701926	ENSCAFG00000029300		protein_coding		BICF2G630188617	46685600	2.60259
5	gene	46718786	46777698	ENSCAFG00000018706	ALG6	protein_coding	ALG6%2C alpha-1%2C3-glucosyltransferase [Source:VGNC Symbol%3BAcc:VGNC:37800]	BICF2G630188617	46685600	2.60259
5	gene	46645148	46701926	ENSCAFG00000029300		protein_coding		BICF2G630188619	46741323	2.60259
5	gene	46718786	46777698	ENSCAFG00000018706	ALG6	protein_coding	ALG6%2C alpha-1%2C3-glucosyltransferase [Source:VGNC Symbol%3BAcc:VGNC:37800]	BICF2G630188619	46741323	2.60259
5	ncRNA_gene	46749046	46749175	ENSCAFG00000027470	RF00001	rRNA		BICF2G630188619	46741323	2.60259
5	gene	46718786	46777698	ENSCAFG00000018706	ALG6	protein_coding	ALG6%2C alpha-1%2C3-glucosyltransferase [Source:VGNC Symbol%3BAcc:VGNC:37800]	BICF2S23018325	46748388	2.60259
5	ncRNA_gene	46749046	46749175	ENSCAFG00000027470	RF00001	rRNA		BICF2S23018325	46748388	2.60259
5	ncRNA_gene	46823280	46824767	ENSCAFG00000036707		lincRNA		BICF2G630188624	46786328	2.60259
5	gene	46718786	46777698	ENSCAFG00000018706	ALG6	protein_coding	ALG6%2C alpha-1%2C3-glucosyltransferase [Source:VGNC Symbol%3BAcc:VGNC:37800]	BICF2G630188624	46786328	2.60259
5	gene	46820162	46821693	ENSCAFG00000023383	FOXD3	protein_coding	forkhead box D3 [Source:HGNC Symbol%3BAcc:HGNC:3804]	BICF2G630188624	46786328	2.60259
5	ncRNA_gene	46749046	46749175	ENSCAFG00000027470	RF00001	rRNA		BICF2G630188624	46786328	2.60259
5	ncRNA_gene	47067119	47075729	ENSCAFG00000037264		lincRNA		BICF2G630188847	47055904	2.70948
5	ncRNA_gene	47067119	47075729	ENSCAFG00000037264		lincRNA		BICF2G630188891	47113381	2.70626
5	ncRNA_gene	47129113	47154762	ENSCAFG00000034540		lincRNA		BICF2G630188891	47113381	2.70626
5	ncRNA_gene	47129113	47154762	ENSCAFG00000034540		lincRNA		BICF2G630188914	47125896	2.70626
5	ncRNA_gene	47129113	47154762	ENSCAFG00000034540		lincRNA		BICF2P838494	47136679	2.70626
5	gene	47461271	47652747	ENSCAFG00000018765	DOCK7	protein_coding	dedicator of cytokinesis 7 [Source:VGNC Symbol%3BAcc:VGNC:40051]	BICF2P157110	47441735	2.71144
5	gene	47771504	47840562	ENSCAFG00000018806	KANK4	protein_coding	KN motif and ankyrin repeat domains 4 [Source:VGNC Symbol%3BAcc:VGNC:42203]	BICF2G630189251	47786323	2.75472
5	gene	47771504	47840562	ENSCAFG00000018806	KANK4	protein_coding	KN motif and ankyrin repeat domains 4 [Source:VGNC Symbol%3BAcc:VGNC:42203]	BICF2G630189275	47804568	2.75472
5	gene	48497032	48863222	ENSCAFG00000023117	NFIA	protein_coding	nuclear factor I A [Source:VGNC Symbol%3BAcc:VGNC:43775]	BICF2S22952978	48480856	2.88591
5	gene	48497032	48863222	ENSCAFG00000023117	NFIA	protein_coding	nuclear factor I A [Source:VGNC Symbol%3BAcc:VGNC:43775]	BICF2S23519156	48506532	2.88591
5	ncRNA_gene	48672968	48673738	ENSCAFG00000036361		lincRNA		BICF2S23760191	48636096	2.88503
5	pseudogene	48647980	48648565	ENSCAFG00000018860		pseudogene		BICF2S23760191	48636096	2.88503
5	gene	48497032	48863222	ENSCAFG00000023117	NFIA	protein_coding	nuclear factor I A [Source:VGNC Symbol%3BAcc:VGNC:43775]	BICF2S23760191	48636096	2.88503
5	ncRNA_gene	49061797	49181245	ENSCAFG00000038526		lincRNA		TIGRP2P72483_rs9127121	49129005	2.64667
5	ncRNA_gene	49107447	49126589	ENSCAFG00000034647		lincRNA		TIGRP2P72483_rs9127121	49129005	2.64667
5	ncRNA_gene	49482777	49498314	ENSCAFG00000036931		lincRNA		BICF2P1155240	49506624	2.6635
5	ncRNA_gene	49498380	49553428	ENSCAFG00000036240		lincRNA		BICF2P1155240	49506624	2.6635
5	ncRNA_gene	49482777	49498314	ENSCAFG00000036931		lincRNA		TIGRP2P72628_rs8950654	49523469	2.6635
5	ncRNA_gene	49498380	49553428	ENSCAFG00000036240		lincRNA		TIGRP2P72628_rs8950654	49523469	2.6635
5	ncRNA_gene	49482777	49498314	ENSCAFG00000036931		lincRNA		BICF2P499875	49534412	2.6635
5	ncRNA_gene	49498380	49553428	ENSCAFG00000036240		lincRNA		BICF2P499875	49534412	2.6635
5	gene	50109605	50491393	ENSCAFG00000018884	FGGY	protein_coding	FGGY carbohydrate kinase domain containing [Source:VGNC Symbol%3BAcc:VGNC:40863]	BICF2P337146	50152064	2.62887
5	gene	50109605	50491393	ENSCAFG00000018884	FGGY	protein_coding	FGGY carbohydrate kinase domain containing [Source:VGNC Symbol%3BAcc:VGNC:40863]	BICF2P325845	50221655	2.95755
5	gene	50109605	50491393	ENSCAFG00000018884	FGGY	protein_coding	FGGY carbohydrate kinase domain containing [Source:VGNC Symbol%3BAcc:VGNC:40863]	TIGRP2P72914_rs8652483	50446856	2.79983
5	ncRNA_gene	50700564	50700658	ENSCAFG00000029062		miRNA		BICF2P1287283	50699542	2.88049
5	ncRNA_gene	72297957	72380735	ENSCAFG00000040377		lincRNA		BICF2P1432168	72401171	2.76844
5	gene	72942927	73243633	ENSCAFG00000020031	WWOX	protein_coding	WW domain containing oxidoreductase [Source:VGNC Symbol%3BAcc:VGNC:48442]	BICF2S23626509	72943329	2.89074
5	ncRNA_gene	73268095	73308247	ENSCAFG00000033807		lincRNA		BICF2P140966	73341512	2.73716
5	gene	73330123	73477094	ENSCAFG00000020034	VAT1L	protein_coding	vesicle amine transport 1 like [Source:VGNC Symbol%3BAcc:VGNC:48235]	BICF2P140966	73341512	2.73716
5	gene	73330123	73477094	ENSCAFG00000020034	VAT1L	protein_coding	vesicle amine transport 1 like [Source:VGNC Symbol%3BAcc:VGNC:48235]	BICF2P520274	73358591	2.63973
5	gene	73330123	73477094	ENSCAFG00000020034	VAT1L	protein_coding	vesicle amine transport 1 like [Source:VGNC Symbol%3BAcc:VGNC:48235]	BICF2P948849	73374660	2.96994
5	gene	73330123	73477094	ENSCAFG00000020034	VAT1L	protein_coding	vesicle amine transport 1 like [Source:VGNC Symbol%3BAcc:VGNC:48235]	BICF2S23613445	73389595	2.66678
5	gene	73330123	73477094	ENSCAFG00000020034	VAT1L	protein_coding	vesicle amine transport 1 like [Source:VGNC Symbol%3BAcc:VGNC:48235]	BICF2S23633793	73402403	2.68216
5	gene	73770933	73907719	ENSCAFG00000020038	ADAMTS18	protein_coding	ADAM metallopeptidase with thrombospondin type 1 motif 18 [Source:VGNC Symbol%3BAcc:VGNC:37596]	BICF2P1002252	73808218	2.77666
5	gene	73753985	73976426	ENSCAFG00000029237	SYCE1L	protein_coding	synaptonemal complex central element protein 1 like [Source:HGNC Symbol%3BAcc:HGNC:37236]	BICF2P1002252	73808218	2.77666
5	gene	75587883	75591093	ENSCAFG00000020090	LDHD	protein_coding	lactate dehydrogenase D [Source:VGNC Symbol%3BAcc:VGNC:42621]	BICF2S23411861	75568267	2.60066
5	gene	75543677	75569287	ENSCAFG00000020085	ZFP1	protein_coding	ZFP1 zinc finger protein [Source:VGNC Symbol%3BAcc:VGNC:48609]	BICF2S23411861	75568267	2.60066
5	gene	75596714	75698221	ENSCAFG00000020092	ZNRF1	protein_coding	zinc and ring finger 1 [Source:VGNC Symbol%3BAcc:VGNC:48839]	BICF2S23411861	75568267	2.60066
5	gene	75596714	75698221	ENSCAFG00000020092	ZNRF1	protein_coding	zinc and ring finger 1 [Source:VGNC Symbol%3BAcc:VGNC:48839]	BICF2P110015	75639534	2.63941
5	gene	75596714	75698221	ENSCAFG00000020092	ZNRF1	protein_coding	zinc and ring finger 1 [Source:VGNC Symbol%3BAcc:VGNC:48839]	BICF2P650718	75649612	2.63941
5	gene	75706791	75810818	ENSCAFG00000020099	WDR59	protein_coding	WD repeat domain 59 [Source:VGNC Symbol%3BAcc:VGNC:48376]	BICF2P1146125	75703669	2.63323
5	gene	75596714	75698221	ENSCAFG00000020092	ZNRF1	protein_coding	zinc and ring finger 1 [Source:VGNC Symbol%3BAcc:VGNC:48839]	BICF2P1146125	75703669	2.63323
5	ncRNA_gene	77881341	77887929	ENSCAFG00000039865		lincRNA		BICF2S23338388	77907108	2.75239
5	ncRNA_gene	77922169	78008260	ENSCAFG00000040655		lincRNA		BICF2S23338388	77907108	2.75239
5	gene	77832817	77873744	ENSCAFG00000020240	PMFBP1	protein_coding	polyamine modulated factor 1 binding protein 1 [Source:VGNC Symbol%3BAcc:VGNC:44732]	BICF2S23338388	77907108	2.75239
7	gene	77749612	77787518	ENSCAFG00000018817	AFG3L2	protein_coding	AFG3 like matrix AAA peptidase subunit 2 [Source:VGNC Symbol%3BAcc:VGNC:37690]	BICF2S2298658	77826169	2.78744
7	gene	77832134	77836448	ENSCAFG00000018843	PRELID3A	protein_coding	PRELI domain containing 3A [Source:VGNC Symbol%3BAcc:VGNC:44957]	BICF2S2298658	77826169	2.78744
7	gene	77863447	78062794	ENSCAFG00000018846	SPIRE1	protein_coding	spire type actin nucleation factor 1 [Source:VGNC Symbol%3BAcc:VGNC:46748]	BICF2S2298658	77826169	2.78744
7	gene	77863447	78062794	ENSCAFG00000018846	SPIRE1	protein_coding	spire type actin nucleation factor 1 [Source:VGNC Symbol%3BAcc:VGNC:46748]	BICF2P1031560	77949830	2.61791
8	gene	12562311	12796258	ENSCAFG00000013177	NPAS3	protein_coding	neuronal PAS domain protein 3 [Source:HGNC Symbol%3BAcc:HGNC:19311]	BICF2S23763756	12617676	2.83989
8	gene	12562311	12796258	ENSCAFG00000013177	NPAS3	protein_coding	neuronal PAS domain protein 3 [Source:HGNC Symbol%3BAcc:HGNC:19311]	BICF2P679978	12800805	2.88766
8	gene	12562311	12796258	ENSCAFG00000013177	NPAS3	protein_coding	neuronal PAS domain protein 3 [Source:HGNC Symbol%3BAcc:HGNC:19311]	BICF2S23160655	12805988	2.88766
8	gene	15236190	15424075	ENSCAFG00000028962	SLC25A21	protein_coding	solute carrier family 25 member 21 [Source:VGNC Symbol%3BAcc:VGNC:46300]	TIGRP2P108083_rs8831386	15409972	2.79997
8	gene	15236190	15424075	ENSCAFG00000028962	SLC25A21	protein_coding	solute carrier family 25 member 21 [Source:VGNC Symbol%3BAcc:VGNC:46300]	BICF2P710065	15423367	2.79997
8	gene	15236190	15424075	ENSCAFG00000028962	SLC25A21	protein_coding	solute carrier family 25 member 21 [Source:VGNC Symbol%3BAcc:VGNC:46300]	BICF2P710064	15423483	2.79997
8	gene	15236190	15424075	ENSCAFG00000028962	SLC25A21	protein_coding	solute carrier family 25 member 21 [Source:VGNC Symbol%3BAcc:VGNC:46300]	TIGRP2P108100_rs9254066	15456568	2.81295
8	gene	15545391	15546568	ENSCAFG00000013718		protein_coding		TIGRP2P108126_rs8844954	15509347	2.66999
10	gene	38390565	38391293	ENSCAFG00000005307		protein_coding		BICF2G630487186	38402063	2.77717
10	gene	38306072	38369863	ENSCAFG00000002122	MRPS9	protein_coding	mitochondrial ribosomal protein S9 [Source:VGNC Symbol%3BAcc:VGNC:43427]	BICF2G630487186	38402063	2.77717
10	ncRNA_gene	38523804	38524835	ENSCAFG00000038559		lincRNA		BICF2G630487308	38494299	2.60996
10	gene	38513890	38590302	ENSCAFG00000003463	POU3F3	protein_coding	POU class 3 homeobox 3 [Source:HGNC Symbol%3BAcc:HGNC:9216]	BICF2G630487308	38494299	2.60996
10	gene	48551410	48634643	ENSCAFG00000002627	EPAS1	protein_coding	endothelial PAS domain protein 1 [Source:VGNC Symbol%3BAcc:VGNC:40391]	BICF2S23012179	48530450	2.65335
10	ncRNA_gene	50062831	50067539	ENSCAFG00000039254		lincRNA		BICF2P1253324	50064727	2.64133
10	ncRNA_gene	50151313	50173942	ENSCAFG00000036384		lincRNA		BICF2S23639091	50115456	3.01037
10	ncRNA_gene	50151313	50173942	ENSCAFG00000036384		lincRNA		TIGRP2P141422_rs8489190	50163980	2.73795
10	ncRNA_gene	50224232	50225972	ENSCAFG00000034436		lincRNA		BICF2P604872	50223546	2.70554
10	gene	50259940	50292485	ENSCAFG00000029603	FOXN2	protein_coding	forkhead box N2 [Source:VGNC Symbol%3BAcc:VGNC:40961]	BICF2P604872	50223546	2.70554
10	gene	50541960	50598504	ENSCAFG00000002695		protein_coding		BICF2S23539816	50628916	2.75151
10	pseudogene	50613871	50614639	ENSCAFG00000002696		pseudogene		BICF2S23539816	50628916	2.75151
10	pseudogene	50613871	50614639	ENSCAFG00000002696		pseudogene		TIGRP2P141512_rs8697528	50644633	2.90851
10	ncRNA_gene	50869451	51022124	ENSCAFG00000035012		lincRNA		BICF2P241830	50871405	2.7211
10	gene	50770995	50938464	ENSCAFG00000002698	FSHR	protein_coding	follicle stimulating hormone receptor [Source:VGNC Symbol%3BAcc:VGNC:40997]	BICF2P241830	50871405	2.7211
10	ncRNA_gene	51262082	51262188	ENSCAFG00000031998	RF00026	snRNA		BICF2P1144849	51294277	2.83426
10	ncRNA_gene	67324702	67329172	ENSCAFG00000037728		lincRNA		BICF2S23056939	67341258	2.68537
10	gene	67340053	67357774	ENSCAFG00000031669	CNRIP1	protein_coding	cannabinoid receptor interacting protein 1 [Source:HGNC Symbol%3BAcc:HGNC:24546]	BICF2S23056939	67341258	2.68537
10	gene	67395745	67420443	ENSCAFG00000003260	PLEK	protein_coding	pleckstrin [Source:VGNC Symbol%3BAcc:VGNC:44666]	TIGRP2P142089_rs8676694	67411067	2.74649
10	gene	67848038	68021430	ENSCAFG00000003276	ANTXR1	protein_coding	anthrax toxin receptor 1 [Source:VGNC Symbol%3BAcc:VGNC:37935]	TIGRP2P142342_rs8527080	67852612	2.8349
10	ncRNA_gene	68269955	68273124	ENSCAFG00000036069		lincRNA		BICF2G630492894	68249076	2.73723
10	gene	68187478	68335988	ENSCAFG00000003309	AAK1	protein_coding	AP2 associated kinase 1 [Source:VGNC Symbol%3BAcc:VGNC:37410]	BICF2G630492894	68249076	2.73723
10	ncRNA_gene	68593901	68595559	ENSCAFG00000036247		lincRNA		BICF2G630493321	68629546	2.61287
10	ncRNA_gene	68624457	68628485	ENSCAFG00000040128		lincRNA		BICF2G630493321	68629546	2.61287
10	pseudogene	68616437	68616730	ENSCAFG00000003325		processed_pseudogene		BICF2G630493321	68629546	2.61287
10	ncRNA_gene	68624457	68628485	ENSCAFG00000040128		lincRNA		BICF2G630493342	68638687	2.61287
10	pseudogene	68616437	68616730	ENSCAFG00000003325		processed_pseudogene		BICF2G630493342	68638687	2.61287
10	gene	68766999	68769161	ENSCAFG00000032646		protein_coding		BICF2G630493392	68764436	2.90218
10	gene	68731837	68751353	ENSCAFG00000003329	C2orf42	protein_coding	chromosome 2 open reading frame 42 [Source:HGNC Symbol%3BAcc:HGNC:26056]	BICF2G630493392	68764436	2.90218
10	gene	68728729	68799390	ENSCAFG00000003341	TIA1	protein_coding	TIA1 cytotoxic granule associated RNA binding protein [Source:VGNC Symbol%3BAcc:VGNC:47363]	BICF2G630493392	68764436	2.90218
11	gene	70248612	70977896	ENSCAFG00000003504	ASTN2	protein_coding	astrotactin 2 [Source:VGNC Symbol%3BAcc:VGNC:38195]	BICF2S22949291	71000799	2.59082
12	gene	2738550	2739782	ENSCAFG00000031301		protein_coding		BICF2P570506	2766690	2.68749
12	gene	2755202	2760710	ENSCAFG00000000981	DAXX	protein_coding	death domain associated protein [Source:VGNC Symbol%3BAcc:VGNC:39777]	BICF2P570506	2766690	2.68749
12	gene	2729562	2730858	ENSCAFG00000000956	PFDN6	protein_coding	prefoldin subunit 6 [Source:VGNC Symbol%3BAcc:VGNC:44441]	BICF2P570506	2766690	2.68749
12	gene	2731299	2738786	ENSCAFG00000000963	RGL2	protein_coding	ral guanine nucleotide dissociation stimulator like 2 [Source:VGNC Symbol%3BAcc:VGNC:45513]	BICF2P570506	2766690	2.68749
12	gene	2740260	2751926	ENSCAFG00000000972	TAPBP	protein_coding	TAP binding protein [Source:VGNC Symbol%3BAcc:VGNC:47106]	BICF2P570506	2766690	2.68749
12	gene	2721433	2729161	ENSCAFG00000000954	WDR46	protein_coding	WD repeat domain 46 [Source:VGNC Symbol%3BAcc:VGNC:48369]	BICF2P570506	2766690	2.68749
12	gene	2752533	2754455	ENSCAFG00000000977	ZBTB22	protein_coding	zinc finger and BTB domain containing 22 [Source:VGNC Symbol%3BAcc:VGNC:48527]	BICF2P570506	2766690	2.68749
12	ncRNA_gene	2898958	2906828	ENSCAFG00000032796		lincRNA		BICF2P105897	2863511	2.68368
12	gene	2900794	2901635	ENSCAFG00000013082		protein_coding		BICF2P105897	2863511	2.68368
12	pseudogene	2864186	2865572	ENSCAFG00000001017		pseudogene		BICF2P105897	2863511	2.68368
12	gene	2827604	2829099	ENSCAFG00000001008	CUTA	protein_coding	cutA divalent cation tolerance homolog [Source:VGNC Symbol%3BAcc:VGNC:39736]	BICF2P105897	2863511	2.68368
12	gene	2813626	2928614	ENSCAFG00000000987	KIFC1	protein_coding	kinesin family member C1 [Source:VGNC Symbol%3BAcc:VGNC:42414]	BICF2P105897	2863511	2.68368
12	gene	2822344	2827053	ENSCAFG00000000998	PHF1	protein_coding	PHD finger protein 1 [Source:VGNC Symbol%3BAcc:VGNC:44479]	BICF2P105897	2863511	2.68368
12	gene	2834776	2861101	ENSCAFG00000001014	SYNGAP1	protein_coding	synaptic Ras GTPase activating protein 1 [Source:VGNC Symbol%3BAcc:VGNC:47031]	BICF2P105897	2863511	2.68368
12	gene	2960164	2961253	ENSCAFG00000031818		protein_coding		BICF2S23340295	2954253	2.67915
12	gene	2949753	2954835	ENSCAFG00000001022	BAK1	protein_coding	BCL2 antagonist/killer 1 [Source:VGNC Symbol%3BAcc:VGNC:38375]	BICF2S23340295	2954253	2.67915
12	gene	2980959	3048511	ENSCAFG00000001130	ITPR3	protein_coding	inositol 1%2C4%2C5-trisphosphate receptor type 3 [Source:VGNC Symbol%3BAcc:VGNC:42159]	BICF2S23340295	2954253	2.67915
12	gene	2813626	2928614	ENSCAFG00000000987	KIFC1	protein_coding	kinesin family member C1 [Source:VGNC Symbol%3BAcc:VGNC:42414]	BICF2S23340295	2954253	2.67915
12	gene	2960164	2961253	ENSCAFG00000031818		protein_coding		BICF2P262789	2969170	2.67915
12	gene	2949753	2954835	ENSCAFG00000001022	BAK1	protein_coding	BCL2 antagonist/killer 1 [Source:VGNC Symbol%3BAcc:VGNC:38375]	BICF2P262789	2969170	2.67915
12	gene	2980959	3048511	ENSCAFG00000001130	ITPR3	protein_coding	inositol 1%2C4%2C5-trisphosphate receptor type 3 [Source:VGNC Symbol%3BAcc:VGNC:42159]	BICF2P262789	2969170	2.67915
12	gene	2960164	2961253	ENSCAFG00000031818		protein_coding		TIGRP2P167596_rs8829873	2982056	2.67915
12	gene	2949753	2954835	ENSCAFG00000001022	BAK1	protein_coding	BCL2 antagonist/killer 1 [Source:VGNC Symbol%3BAcc:VGNC:38375]	TIGRP2P167596_rs8829873	2982056	2.67915
12	gene	2980959	3048511	ENSCAFG00000001130	ITPR3	protein_coding	inositol 1%2C4%2C5-trisphosphate receptor type 3 [Source:VGNC Symbol%3BAcc:VGNC:42159]	TIGRP2P167596_rs8829873	2982056	2.67915
12	ncRNA_gene	46033703	46033778	ENSCAFG00000032215		miRNA		BICF2P394307	46042170	2.77102
12	ncRNA_gene	46063953	46064108	ENSCAFG00000027238	RF00015	snRNA		BICF2P394307	46042170	2.77102
12	ncRNA_gene	46033703	46033778	ENSCAFG00000032215		miRNA		BICF2S23552174	46067424	2.73118
12	ncRNA_gene	46063953	46064108	ENSCAFG00000027238	RF00015	snRNA		BICF2S23552174	46067424	2.73118
12	gene	46550731	46551828	ENSCAFG00000003035	HTR1E	protein_coding	5-hydroxytryptamine receptor 1E [Source:VGNC Symbol%3BAcc:VGNC:41825]	BICF2P402369	46545728	2.63015
12	gene	64851740	64955137	ENSCAFG00000003741	SCML4	protein_coding	Scm polycomb group protein like 4 [Source:VGNC Symbol%3BAcc:VGNC:45912]	BICF2S23313690	64883514	2.80438
12	gene	66721536	66722624	ENSCAFG00000003846	GPR6	protein_coding	G protein-coupled receptor 6 [Source:VGNC Symbol%3BAcc:VGNC:41439]	BICF2P1013041	66719323	3.31351
12	gene	66834484	66852886	ENSCAFG00000003854	WASF1	protein_coding	WAS protein family member 1 [Source:VGNC Symbol%3BAcc:VGNC:48333]	BICF2S23144129	66850429	2.60351
12	gene	66897924	66951375	ENSCAFG00000003868	CDC40	protein_coding	cell division cycle 40 [Source:VGNC Symbol%3BAcc:VGNC:38996]	TIGRP2P171943_rs8754519	66922082	3.26574
12	gene	66958833	67022102	ENSCAFG00000003873	METTL24	protein_coding	methyltransferase like 24 [Source:HGNC Symbol%3BAcc:HGNC:21566]	TIGRP2P171943_rs8754519	66922082	3.26574
12	gene	66958833	67022102	ENSCAFG00000003873	METTL24	protein_coding	methyltransferase like 24 [Source:HGNC Symbol%3BAcc:HGNC:21566]	BICF2P228380	66998477	3.33768
12	gene	66958833	67022102	ENSCAFG00000003873	METTL24	protein_coding	methyltransferase like 24 [Source:HGNC Symbol%3BAcc:HGNC:21566]	BICF2P858877	67014170	2.71639
12	gene	66958833	67022102	ENSCAFG00000003873	METTL24	protein_coding	methyltransferase like 24 [Source:HGNC Symbol%3BAcc:HGNC:21566]	BICF2P90010	67034956	2.72866
12	gene	67079924	67104443	ENSCAFG00000003882	DDO	protein_coding	D-aspartate oxidase [Source:VGNC Symbol%3BAcc:VGNC:39840]	BICF2S23329320	67076520	3.35572
12	gene	67110581	67136725	ENSCAFG00000003892	SLC22A16	protein_coding	solute carrier family 22 member 16 [Source:VGNC Symbol%3BAcc:VGNC:46277]	BICF2S23329320	67076520	3.35572
12	gene	67079924	67104443	ENSCAFG00000003882	DDO	protein_coding	D-aspartate oxidase [Source:VGNC Symbol%3BAcc:VGNC:39840]	BICF2P1055139	67104324	3.33988
12	gene	67110581	67136725	ENSCAFG00000003892	SLC22A16	protein_coding	solute carrier family 22 member 16 [Source:VGNC Symbol%3BAcc:VGNC:46277]	BICF2P1055139	67104324	3.33988
12	ncRNA_gene	67151978	67154328	ENSCAFG00000038229		lincRNA		TIGRP2P172024_rs8522171	67172663	3.32351
12	gene	67110581	67136725	ENSCAFG00000003892	SLC22A16	protein_coding	solute carrier family 22 member 16 [Source:VGNC Symbol%3BAcc:VGNC:46277]	TIGRP2P172024_rs8522171	67172663	3.32351
12	ncRNA_gene	67151978	67154328	ENSCAFG00000038229		lincRNA		BICF2P1201233	67187928	3.32351
12	gene	67227190	67349079	ENSCAFG00000003902	CDK19	protein_coding	cyclin dependent kinase 19 [Source:VGNC Symbol%3BAcc:VGNC:39050]	BICF2P1201233	67187928	3.32351
12	gene	67674646	67719985	ENSCAFG00000003922	SLC16A10	protein_coding	solute carrier family 16 member 10 [Source:VGNC Symbol%3BAcc:VGNC:46236]	BICF2P1335041	67683202	3.13323
12	ncRNA_gene	68084329	68092791	ENSCAFG00000036958		lincRNA		BICF2P422779	68057398	2.76627
12	gene	68029354	68058518	ENSCAFG00000003960	TRAF3IP2	protein_coding	TRAF3 interacting protein 2 [Source:VGNC Symbol%3BAcc:VGNC:47766]	BICF2P422779	68057398	2.76627
12	ncRNA_gene	68084329	68092791	ENSCAFG00000036958		lincRNA		BICF2P964787	68115996	2.90333
12	gene	68104694	68162878	ENSCAFG00000003995	FYN	protein_coding	FYN proto-oncogene%2C Src family tyrosine kinase [Source:VGNC Symbol%3BAcc:VGNC:41027]	BICF2P964787	68115996	2.90333
12	ncRNA_gene	70446568	70452535	ENSCAFG00000034364		lincRNA		BICF2P160045	70458812	2.67984
12	ncRNA_gene	70484351	70486530	ENSCAFG00000033656		lincRNA		BICF2P160045	70458812	2.67984
12	ncRNA_gene	71440900	71441767	ENSCAFG00000037551		lincRNA		BICF2P166358	71455320	2.73629
12	ncRNA_gene	71442098	71453421	ENSCAFG00000038892		lincRNA		BICF2P166358	71455320	2.73629
12	gene	71659397	71756705	ENSCAFG00000004055	FRK	protein_coding	fyn related Src family tyrosine kinase [Source:VGNC Symbol%3BAcc:VGNC:40978]	BICF2P381350	71693366	2.79132
12	gene	71659397	71756705	ENSCAFG00000004055	FRK	protein_coding	fyn related Src family tyrosine kinase [Source:VGNC Symbol%3BAcc:VGNC:40978]	BICF2P550178	71701855	2.79132
12	gene	71659397	71756705	ENSCAFG00000004055	FRK	protein_coding	fyn related Src family tyrosine kinase [Source:VGNC Symbol%3BAcc:VGNC:40978]	BICF2P411900	71747753	2.68524
12	gene	71801379	71809983	ENSCAFG00000030721	COL10A1	protein_coding	collagen type X alpha 1 chain [Source:VGNC Symbol%3BAcc:VGNC:39455]	TIGRP2P173752_rs9190687	71786169	2.78494
12	gene	71659397	71756705	ENSCAFG00000004055	FRK	protein_coding	fyn related Src family tyrosine kinase [Source:VGNC Symbol%3BAcc:VGNC:40978]	TIGRP2P173752_rs9190687	71786169	2.78494
12	gene	71791683	71910400	ENSCAFG00000004060	NT5DC1	protein_coding	5'-nucleotidase domain containing 1 [Source:HGNC Symbol%3BAcc:HGNC:21556]	TIGRP2P173752_rs9190687	71786169	2.78494
12	gene	71791683	71910400	ENSCAFG00000004060	NT5DC1	protein_coding	5'-nucleotidase domain containing 1 [Source:HGNC Symbol%3BAcc:HGNC:21556]	BICF2S229512	71909936	2.62506
12	gene	71935792	71937285	ENSCAFG00000023729	TSPYL1	protein_coding	TSPY like 1 [Source:HGNC Symbol%3BAcc:HGNC:12382]	BICF2S229512	71909936	2.62506
12	gene	71917210	71918406	ENSCAFG00000023770	TSPYL4	protein_coding	TSPY like 4 [Source:VGNC Symbol%3BAcc:VGNC:47929]	BICF2S229512	71909936	2.62506
12	ncRNA_gene	72073125	72074278	ENSCAFG00000034346		lincRNA		BICF2P456789	72106749	2.92657
12	gene	72119002	72120165	ENSCAFG00000032390		protein_coding		BICF2P456789	72106749	2.92657
12	gene	71953729	72171731	ENSCAFG00000004071	PHF10	protein_coding	PHD finger protein 10 [Source:VGNC Symbol%3BAcc:VGNC:44480]	BICF2P456789	72106749	2.92657
12	gene	72119002	72120165	ENSCAFG00000032390		protein_coding		BICF2P902923	72115946	2.92657
12	gene	71953729	72171731	ENSCAFG00000004071	PHF10	protein_coding	PHD finger protein 10 [Source:VGNC Symbol%3BAcc:VGNC:44480]	BICF2P902923	72115946	2.92657
12	gene	72119002	72120165	ENSCAFG00000032390		protein_coding		BICF2S23349673	72145131	2.73094
12	gene	71953729	72171731	ENSCAFG00000004071	PHF10	protein_coding	PHD finger protein 10 [Source:VGNC Symbol%3BAcc:VGNC:44480]	BICF2S23349673	72145131	2.73094
13	gene	9642450	9674831	ENSCAFG00000000717	TRHR	protein_coding	thyrotropin releasing hormone receptor [Source:VGNC Symbol%3BAcc:VGNC:47799]	BICF2S23649766	9690124	2.59318
13	gene	9815143	9924673	ENSCAFG00000000719	NUDCD1	protein_coding	NudC domain containing 1 [Source:VGNC Symbol%3BAcc:VGNC:44022]	BICF2G630605936	9793897	2.60765
13	ncRNA_gene	10226428	10243143	ENSCAFG00000034241		lincRNA		BICF2G630606276	10222899	2.71214
13	gene	10429858	10430541	ENSCAFG00000000743		protein_coding		BICF2G630606372	10452089	2.61422
13	gene	10439767	10450005	ENSCAFG00000000744	KCNV1	protein_coding	potassium voltage-gated channel modifier subfamily V member 1 [Source:VGNC Symbol%3BAcc:VGNC:42297]	BICF2G630606372	10452089	2.61422
13	gene	46729690	46776044	ENSCAFG00000002057	PDGFRA	protein_coding	platelet derived growth factor receptor alpha [Source:VGNC Symbol%3BAcc:VGNC:44372]	BICF2P288393	46748660	2.59619
13	gene	46729690	46776044	ENSCAFG00000002057	PDGFRA	protein_coding	platelet derived growth factor receptor alpha [Source:VGNC Symbol%3BAcc:VGNC:44372]	BICF2P288392	46749019	2.59619
13	gene	46729690	46776044	ENSCAFG00000002057	PDGFRA	protein_coding	platelet derived growth factor receptor alpha [Source:VGNC Symbol%3BAcc:VGNC:44372]	BICF2S23053260	46756453	2.67263
14	ncRNA_gene	58457068	58629634	ENSCAFG00000035270		lincRNA		TIGRP2P194749_rs8807769	58536935	2.9423
14	ncRNA_gene	58457068	58629634	ENSCAFG00000035270		lincRNA		BICF2P742686	58565944	2.90717
14	gene	58940948	59005553	ENSCAFG00000003472	TSPAN12	protein_coding	tetraspanin 12 [Source:VGNC Symbol%3BAcc:VGNC:47912]	BICF2P111715	59026597	2.98744
14	gene	59067419	59096635	ENSCAFG00000003481	ING3	protein_coding	inhibitor of growth family member 3 [Source:VGNC Symbol%3BAcc:VGNC:42018]	BICF2P770505	59030650	2.98744
14	gene	58940948	59005553	ENSCAFG00000003472	TSPAN12	protein_coding	tetraspanin 12 [Source:VGNC Symbol%3BAcc:VGNC:47912]	BICF2P770505	59030650	2.98744
14	gene	59104427	59364616	ENSCAFG00000003492	CPED1	protein_coding	cadherin like and PC-esterase domain containing 1 [Source:HGNC Symbol%3BAcc:HGNC:26159]	BICF2P360314	59117383	2.66349
14	gene	59067419	59096635	ENSCAFG00000003481	ING3	protein_coding	inhibitor of growth family member 3 [Source:VGNC Symbol%3BAcc:VGNC:42018]	BICF2P360314	59117383	2.66349
14	gene	59104427	59364616	ENSCAFG00000003492	CPED1	protein_coding	cadherin like and PC-esterase domain containing 1 [Source:HGNC Symbol%3BAcc:HGNC:26159]	BICF2P224400	59137748	2.93211
14	gene	59104427	59364616	ENSCAFG00000003492	CPED1	protein_coding	cadherin like and PC-esterase domain containing 1 [Source:HGNC Symbol%3BAcc:HGNC:26159]	BICF2S2435498	59156583	3.08799
14	gene	59104427	59364616	ENSCAFG00000003492	CPED1	protein_coding	cadherin like and PC-esterase domain containing 1 [Source:HGNC Symbol%3BAcc:HGNC:26159]	BICF2S2305660	59325481	2.86091
14	gene	59104427	59364616	ENSCAFG00000003492	CPED1	protein_coding	cadherin like and PC-esterase domain containing 1 [Source:HGNC Symbol%3BAcc:HGNC:26159]	BICF2P1434834	59388434	2.83262
14	gene	59407514	59447257	ENSCAFG00000003501	FAM3C	protein_coding	family with sequence similarity 3 member C [Source:VGNC Symbol%3BAcc:VGNC:40679]	BICF2P1434834	59388434	2.83262
14	gene	59387794	59396620	ENSCAFG00000003496	WNT16	protein_coding	Wnt family member 16 [Source:VGNC Symbol%3BAcc:VGNC:49699]	BICF2P1434834	59388434	2.83262
14	gene	59407514	59447257	ENSCAFG00000003501	FAM3C	protein_coding	family with sequence similarity 3 member C [Source:VGNC Symbol%3BAcc:VGNC:40679]	BICF2S2334464	59422318	3.07151
14	gene	59387794	59396620	ENSCAFG00000003496	WNT16	protein_coding	Wnt family member 16 [Source:VGNC Symbol%3BAcc:VGNC:49699]	BICF2S2334464	59422318	3.07151
15	ncRNA_gene	63814209	63816349	ENSCAFG00000038060		lincRNA		BICF2G630417164	63851554	2.62197
18	ncRNA_gene	46666746	46666941	ENSCAFG00000030383		misc_RNA		BICF2P992444	46680655	2.63715
18	gene	46321292	46829537	ENSCAFG00000010231	KCNQ1	protein_coding	potassium voltage-gated channel subfamily Q member 1 [Source:HGNC Symbol%3BAcc:HGNC:6294]	BICF2P992444	46680655	2.63715
18	ncRNA_gene	46646003	46646466	ENSCAFG00000032435	RF01946	misc_RNA		BICF2P992444	46680655	2.63715
18	ncRNA_gene	46667270	46667385	ENSCAFG00000032109	RF01948	misc_RNA		BICF2P992444	46680655	2.63715
18	ncRNA_gene	46687591	46687816	ENSCAFG00000030345	RF01950	misc_RNA		BICF2P992444	46680655	2.63715
18	gene	46321292	46829537	ENSCAFG00000010231	KCNQ1	protein_coding	potassium voltage-gated channel subfamily Q member 1 [Source:HGNC Symbol%3BAcc:HGNC:6294]	BICF2P457075	46786194	2.93914
18	gene	46321292	46829537	ENSCAFG00000010231	KCNQ1	protein_coding	potassium voltage-gated channel subfamily Q member 1 [Source:HGNC Symbol%3BAcc:HGNC:6294]	BICF2P947444	46803555	2.75224
18	gene	47404040	48062551	ENSCAFG00000010458	SHANK2	protein_coding	SH3 and multiple ankyrin repeat domains 2 [Source:HGNC Symbol%3BAcc:HGNC:14295]	TIGRP2P256062_rs8903468	47434514	2.64629
18	gene	54929548	54930426	ENSCAFG00000025401	LRRC10B	protein_coding	leucine rich repeat containing 10B [Source:HGNC Symbol%3BAcc:HGNC:37215]	BICF2P77407	54919692	2.79533
18	gene	54943323	54950994	ENSCAFG00000016134	PPP1R32	protein_coding	protein phosphatase 1 regulatory subunit 32 [Source:VGNC Symbol%3BAcc:VGNC:44892]	BICF2P77407	54919692	2.79533
18	gene	54862765	54921367	ENSCAFG00000016121	SYT7	protein_coding	synaptotagmin 7 [Source:VGNC Symbol%3BAcc:VGNC:47050]	BICF2P77407	54919692	2.79533
18	gene	55064603	55096899	ENSCAFG00000016264	DDB1	protein_coding	damage specific DNA binding protein 1 [Source:VGNC Symbol%3BAcc:VGNC:39829]	BICF2P1233353	55103874	2.88165
18	gene	55131441	55140119	ENSCAFG00000016308	PGA	protein_coding	pepsin A preproprotein [Source:RefSeq peptide%3BAcc:NP_001003117]	BICF2P1233353	55103874	2.88165
18	gene	55101757	55125461	ENSCAFG00000016302	VWCE	protein_coding	von Willebrand factor C and EGF domains [Source:VGNC Symbol%3BAcc:VGNC:48327]	BICF2P1233353	55103874	2.88165
18	ncRNA_gene	55172198	55175630	ENSCAFG00000035124		lincRNA		TIGRP2P258504_rs9179747	55144144	2.67506
18	gene	55155640	55166311	ENSCAFG00000016314		protein_coding		TIGRP2P258504_rs9179747	55144144	2.67506
18	gene	55131441	55140119	ENSCAFG00000016308	PGA	protein_coding	pepsin A preproprotein [Source:RefSeq peptide%3BAcc:NP_001003117]	TIGRP2P258504_rs9179747	55144144	2.67506
18	gene	55161512	55363647	ENSCAFG00000016390	SLC15A3	protein_coding	solute carrier family 15 member 3 [Source:HGNC Symbol%3BAcc:HGNC:18068]	TIGRP2P258504_rs9179747	55144144	2.67506
18	gene	55101757	55125461	ENSCAFG00000016302	VWCE	protein_coding	von Willebrand factor C and EGF domains [Source:VGNC Symbol%3BAcc:VGNC:48327]	TIGRP2P258504_rs9179747	55144144	2.67506
18	ncRNA_gene	55172198	55175630	ENSCAFG00000035124		lincRNA		BICF2P7889	55162868	2.84807
18	gene	55155640	55166311	ENSCAFG00000016314		protein_coding		BICF2P7889	55162868	2.84807
18	gene	55131441	55140119	ENSCAFG00000016308	PGA	protein_coding	pepsin A preproprotein [Source:RefSeq peptide%3BAcc:NP_001003117]	BICF2P7889	55162868	2.84807
18	gene	55161512	55363647	ENSCAFG00000016390	SLC15A3	protein_coding	solute carrier family 15 member 3 [Source:HGNC Symbol%3BAcc:HGNC:18068]	BICF2P7889	55162868	2.84807
18	gene	55101757	55125461	ENSCAFG00000016302	VWCE	protein_coding	von Willebrand factor C and EGF domains [Source:VGNC Symbol%3BAcc:VGNC:48327]	BICF2P7889	55162868	2.84807
18	ncRNA_gene	55172198	55175630	ENSCAFG00000035124		lincRNA		BICF2P6243	55178029	2.85706
18	gene	55155640	55166311	ENSCAFG00000016314		protein_coding		BICF2P6243	55178029	2.85706
18	gene	55217279	55235802	ENSCAFG00000016332	CD5	protein_coding	CD5 molecule [Source:VGNC Symbol%3BAcc:VGNC:38962]	BICF2P6243	55178029	2.85706
18	gene	55131441	55140119	ENSCAFG00000016308	PGA	protein_coding	pepsin A preproprotein [Source:RefSeq peptide%3BAcc:NP_001003117]	BICF2P6243	55178029	2.85706
18	gene	55161512	55363647	ENSCAFG00000016390	SLC15A3	protein_coding	solute carrier family 15 member 3 [Source:HGNC Symbol%3BAcc:HGNC:18068]	BICF2P6243	55178029	2.85706
18	gene	55205469	55211262	ENSCAFG00000016326	VPS37C	protein_coding	VPS37C%2C ESCRT-I subunit [Source:VGNC Symbol%3BAcc:VGNC:48288]	BICF2P6243	55178029	2.85706
18	gene	55217279	55235802	ENSCAFG00000016332	CD5	protein_coding	CD5 molecule [Source:VGNC Symbol%3BAcc:VGNC:38962]	BICF2P1339454	55265840	3.44933
18	gene	55297009	55309983	ENSCAFG00000016378	CD6	protein_coding	CD6 molecule [Source:VGNC Symbol%3BAcc:VGNC:38966]	BICF2P1339454	55265840	3.44933
18	gene	55161512	55363647	ENSCAFG00000016390	SLC15A3	protein_coding	solute carrier family 15 member 3 [Source:HGNC Symbol%3BAcc:HGNC:18068]	BICF2P1339454	55265840	3.44933
18	gene	55297009	55309983	ENSCAFG00000016378	CD6	protein_coding	CD6 molecule [Source:VGNC Symbol%3BAcc:VGNC:38966]	BICF2P33326	55277437	3.44933
18	gene	55161512	55363647	ENSCAFG00000016390	SLC15A3	protein_coding	solute carrier family 15 member 3 [Source:HGNC Symbol%3BAcc:HGNC:18068]	BICF2P33326	55277437	3.44933
18	ncRNA_gene	55452214	55479798	ENSCAFG00000038215		lincRNA		BICF2S23623458	55499501	2.73947
18	ncRNA_gene	55493444	55493515	ENSCAFG00000032471		miRNA		BICF2S23623458	55499501	2.73947
18	gene	55475160	55479214	ENSCAFG00000029446		protein_coding		BICF2S23623458	55499501	2.73947
18	gene	55489013	55496377	ENSCAFG00000016458	MS4A15	protein_coding	membrane spanning 4-domains A15 [Source:HGNC Symbol%3BAcc:HGNC:28573]	BICF2S23623458	55499501	2.73947
19	ncRNA_gene	16934354	16943133	ENSCAFG00000034194		lincRNA		BICF2G63040326	16969109	2.72286
19	gene	16970914	16972089	ENSCAFG00000003979	SPRY1	protein_coding	sprouty RTK signaling antagonist 1 [Source:HGNC Symbol%3BAcc:HGNC:11269]	BICF2G63040326	16969109	2.72286
19	gene	17403382	17463125	ENSCAFG00000003996	FGF2	protein_coding	fibroblast growth factor 2 [Source:VGNC Symbol%3BAcc:VGNC:40847]	BICF2G63040560	17391341	2.64564
19	gene	17371535	17402911	ENSCAFG00000003994	NUDT6	protein_coding	nudix hydrolase 6 [Source:HGNC Symbol%3BAcc:HGNC:8053]	BICF2G63040560	17391341	2.64564
19	gene	17053625	17371523	ENSCAFG00000003988	SPATA5	protein_coding	spermatogenesis associated 5 [Source:HGNC Symbol%3BAcc:HGNC:18119]	BICF2G63040560	17391341	2.64564
19	gene	17403382	17463125	ENSCAFG00000003996	FGF2	protein_coding	fibroblast growth factor 2 [Source:VGNC Symbol%3BAcc:VGNC:40847]	BICF2G63040586	17415588	2.64564
19	gene	17371535	17402911	ENSCAFG00000003994	NUDT6	protein_coding	nudix hydrolase 6 [Source:HGNC Symbol%3BAcc:HGNC:8053]	BICF2G63040586	17415588	2.64564
19	gene	17403382	17463125	ENSCAFG00000003996	FGF2	protein_coding	fibroblast growth factor 2 [Source:VGNC Symbol%3BAcc:VGNC:40847]	BICF2G63040593	17426059	2.64564
19	gene	17371535	17402911	ENSCAFG00000003994	NUDT6	protein_coding	nudix hydrolase 6 [Source:HGNC Symbol%3BAcc:HGNC:8053]	BICF2G63040593	17426059	2.64564
19	gene	17403382	17463125	ENSCAFG00000003996	FGF2	protein_coding	fibroblast growth factor 2 [Source:VGNC Symbol%3BAcc:VGNC:40847]	BICF2G63040610	17453920	2.63528
19	gene	22368942	22369649	ENSCAFG00000004232	HS6ST1	protein_coding	heparan sulfate 6-O-sulfotransferase 1 [Source:HGNC Symbol%3BAcc:HGNC:5201]	BICF2P1059346	22344255	2.68003
19	ncRNA_gene	23481722	23482922	ENSCAFG00000034205		lincRNA		BICF2G63045046	23448308	2.58998
19	ncRNA_gene	23697708	23701003	ENSCAFG00000039104		lincRNA		BICF2G63045216	23659437	2.60046
19	gene	23672263	23858422	ENSCAFG00000032263		protein_coding		BICF2G63045216	23659437	2.60046
19	gene	25610573	26397947	ENSCAFG00000004689	CNTNAP5	protein_coding	contactin associated protein like 5 [Source:VGNC Symbol%3BAcc:VGNC:39440]	BICF2S23055649	26008915	2.7101
19	gene	25610573	26397947	ENSCAFG00000004689	CNTNAP5	protein_coding	contactin associated protein like 5 [Source:VGNC Symbol%3BAcc:VGNC:39440]	BICF2P158334	26021974	2.7101
19	gene	25610573	26397947	ENSCAFG00000004689	CNTNAP5	protein_coding	contactin associated protein like 5 [Source:VGNC Symbol%3BAcc:VGNC:39440]	BICF2P815173	26031466	2.60897
19	gene	25610573	26397947	ENSCAFG00000004689	CNTNAP5	protein_coding	contactin associated protein like 5 [Source:VGNC Symbol%3BAcc:VGNC:39440]	BICF2P89987	26036066	2.60897
19	gene	37334918	37561913	ENSCAFG00000005012	TMEM163	protein_coding	transmembrane protein 163 [Source:VGNC Symbol%3BAcc:VGNC:49815]	BICF2P921142	37455875	2.91303
19	gene	42483134	43782305	ENSCAFG00000005403	LRP1B	protein_coding	LDL receptor related protein 1B [Source:VGNC Symbol%3BAcc:VGNC:42774]	BICF2S22924898	42711172	2.63401
19	ncRNA_gene	50603894	50605061	ENSCAFG00000036832		lincRNA		BICF2P128778	50568302	3.12001
19	gene	50535364	50684487	ENSCAFG00000005610	KIF5C	protein_coding	kinesin family member 5C [Source:VGNC Symbol%3BAcc:VGNC:42409]	BICF2P128778	50568302	3.12001
19	ncRNA_gene	51086286	51087698	ENSCAFG00000034849		lincRNA		BICF2P1224720	51063905	2.64865
19	pseudogene	51033758	51034224	ENSCAFG00000005635		pseudogene		BICF2P1224720	51063905	2.64865
19	gene	51041222	51069137	ENSCAFG00000029093	LYPD6	protein_coding	LY6/PLAUR domain containing 6 [Source:VGNC Symbol%3BAcc:VGNC:42888]	BICF2P1224720	51063905	2.64865
19	gene	51154555	51177962	ENSCAFG00000005637		protein_coding		BICF2P1118772	51131214	2.89449
19	ncRNA_gene	51178675	51258658	ENSCAFG00000036746		lincRNA		BICF2P924850	51235567	2.75021
19	ncRNA_gene	51248478	51250632	ENSCAFG00000034309		lincRNA		BICF2P924850	51235567	2.75021
19	gene	51477554	51479320	ENSCAFG00000024737		protein_coding		BICF2P378849	51517741	2.69583
19	ncRNA_gene	51571897	51574610	ENSCAFG00000038200		lincRNA		BICF2P660479	51610243	2.87845
19	ncRNA_gene	51951379	51958009	ENSCAFG00000034286		lincRNA		BICF2S23116328	51917796	2.90669
19	gene	51907049	51908616	ENSCAFG00000031551		protein_coding		BICF2S23116328	51917796	2.90669
19	gene	51887486	51909239	ENSCAFG00000029252	RND3	protein_coding	Rho family GTPase 3 [Source:VGNC Symbol%3BAcc:VGNC:45618]	BICF2S23116328	51917796	2.90669
19	gene	52569956	52898204	ENSCAFG00000005717		protein_coding		BICF2G630252878	52618072	2.78063
19	gene	52607713	52624317	ENSCAFG00000005660	TNFAIP6	protein_coding	TNF alpha induced protein 6 [Source:VGNC Symbol%3BAcc:VGNC:47651]	BICF2G630252878	52618072	2.78063
19	gene	52993618	53036278	ENSCAFG00000005773		protein_coding		BICF2G630252535	53050969	2.71386
20	ncRNA_gene	19197596	19206341	ENSCAFG00000037072		lincRNA		BICF2G630231681	19169247	2.80292
20	gene	19183960	19274979	ENSCAFG00000006424	GXYLT2	protein_coding	glucoside xylosyltransferase 2 [Source:VGNC Symbol%3BAcc:VGNC:41571]	BICF2G630231681	19169247	2.80292
20	gene	19114532	19167642	ENSCAFG00000006416	PPP4R2	protein_coding	protein phosphatase 4 regulatory subunit 2 [Source:VGNC Symbol%3BAcc:VGNC:44922]	BICF2G630231681	19169247	2.80292
20	ncRNA_gene	19197596	19206341	ENSCAFG00000037072		lincRNA		BICF2G630231687	19169900	2.80292
20	gene	19183960	19274979	ENSCAFG00000006424	GXYLT2	protein_coding	glucoside xylosyltransferase 2 [Source:VGNC Symbol%3BAcc:VGNC:41571]	BICF2G630231687	19169900	2.80292
20	gene	19114532	19167642	ENSCAFG00000006416	PPP4R2	protein_coding	protein phosphatase 4 regulatory subunit 2 [Source:VGNC Symbol%3BAcc:VGNC:44922]	BICF2G630231687	19169900	2.80292
20	ncRNA_gene	19794872	19796056	ENSCAFG00000039223		lincRNA		BICF2G630232110	19777110	2.7322
20	ncRNA_gene	19794872	19796056	ENSCAFG00000039223		lincRNA		BICF2G630232119	19784287	2.73395
20	ncRNA_gene	19794872	19796056	ENSCAFG00000039223		lincRNA		BICF2G630232129	19793421	2.91149
20	ncRNA_gene	20479023	20479139	ENSCAFG00000028267		miRNA		BICF2P664829	20445479	2.67966
20	gene	56434293	56454969	ENSCAFG00000019382	SGTA	protein_coding	small glutamine rich tetratricopeptide repeat containing alpha [Source:VGNC Symbol%3BAcc:VGNC:46107]	TIGRP2P278316_rs9174537	56424769	2.625
20	gene	56458302	56467168	ENSCAFG00000031660	SLC39A3	protein_coding	solute carrier family 39 member 3 [Source:HGNC Symbol%3BAcc:HGNC:17128]	TIGRP2P278316_rs9174537	56424769	2.625
20	gene	56411977	56432342	ENSCAFG00000019378	THOP1	protein_coding	thimet oligopeptidase 1 [Source:VGNC Symbol%3BAcc:VGNC:47353]	TIGRP2P278316_rs9174537	56424769	2.625
20	gene	56383826	56390521	ENSCAFG00000029540	ZNF554	protein_coding	zinc finger protein 554 [Source:VGNC Symbol%3BAcc:VGNC:48759]	TIGRP2P278316_rs9174537	56424769	2.625
20	gene	56892614	56931575	ENSCAFG00000019425	AP3D1	protein_coding	adaptor related protein complex 3 delta 1 subunit [Source:VGNC Symbol%3BAcc:VGNC:37965]	BICF2P108587	56947851	2.74249
20	gene	56933858	56936154	ENSCAFG00000019426	IZUMO4	protein_coding	IZUMO family member 4 [Source:VGNC Symbol%3BAcc:VGNC:42168]	BICF2P108587	56947851	2.74249
20	gene	56966668	56976512	ENSCAFG00000019429	MKNK2	protein_coding	MAP kinase interacting serine/threonine kinase 2 [Source:VGNC Symbol%3BAcc:VGNC:43251]	BICF2P108587	56947851	2.74249
20	gene	56945405	56950841	ENSCAFG00000019427	MOB3A	protein_coding	MOB kinase activator 3A [Source:VGNC Symbol%3BAcc:VGNC:43302]	BICF2P108587	56947851	2.74249
20	ncRNA_gene	57079117	57080033	ENSCAFG00000038141		lincRNA		BICF2P1091353	57094186	2.96697
20	gene	57083270	57092371	ENSCAFG00000019448	ABHD17A	protein_coding	abhydrolase domain containing 17A [Source:VGNC Symbol%3BAcc:VGNC:37465]	BICF2P1091353	57094186	2.96697
20	gene	57117781	57140795	ENSCAFG00000019455	REXO1	protein_coding	RNA exonuclease 1 homolog [Source:HGNC Symbol%3BAcc:HGNC:24616]	BICF2P1091353	57094186	2.96697
20	gene	57044434	57073993	ENSCAFG00000029188	SCAMP4	protein_coding	secretory carrier membrane protein 4 [Source:VGNC Symbol%3BAcc:VGNC:45892]	BICF2P1091353	57094186	2.96697
21	gene	40547633	40571623	ENSCAFG00000009091	TPH1	protein_coding	tryptophan hydroxylase 1 [Source:VGNC Symbol%3BAcc:VGNC:47738]	BICF2P1039670	40525369	2.67884
21	gene	40547633	40571623	ENSCAFG00000009091	TPH1	protein_coding	tryptophan hydroxylase 1 [Source:VGNC Symbol%3BAcc:VGNC:47738]	BICF2S23448236	40543178	2.68702
21	ncRNA_gene	44101582	44106883	ENSCAFG00000040378		lincRNA		TIGRP2P287259_rs8805716	44117823	2.73378
21	ncRNA_gene	44117108	44118333	ENSCAFG00000035000		lincRNA		TIGRP2P287259_rs8805716	44117823	2.73378
21	pseudogene	44090322	44090940	ENSCAFG00000010106		pseudogene		TIGRP2P287259_rs8805716	44117823	2.73378
21	ncRNA_gene	48998431	49003033	ENSCAFG00000040187		lincRNA		BICF2S22928438	49009313	2.81098
21	ncRNA_gene	49767099	49767197	ENSCAFG00000027102	RF00026	snRNA		TIGRP2P288940_rs9198483	49798130	2.73176
21	ncRNA_gene	49767099	49767197	ENSCAFG00000027102	RF00026	snRNA		TIGRP2P288942_rs8649169	49801649	2.73176
21	gene	50306641	50307603	ENSCAFG00000031046		protein_coding		TIGRP2P289138_rs8845113	50271847	2.79508
21	gene	50280214	50281642	ENSCAFG00000010282	FSHB	protein_coding	follicle stimulating hormone beta subunit [Source:VGNC Symbol%3BAcc:VGNC:40996]	TIGRP2P289138_rs8845113	50271847	2.79508
21	gene	50309936	50316082	ENSCAFG00000030417	STX3	protein_coding	syntaxin 3 [Source:VGNC Symbol%3BAcc:VGNC:46955]	TIGRP2P289138_rs8845113	50271847	2.79508
23	ncRNA_gene	37525568	37575599	ENSCAFG00000035804		lincRNA		BICF2P1143851	37573676	2.67661
23	ncRNA_gene	37539865	37542962	ENSCAFG00000040807		lincRNA		BICF2P1143851	37573676	2.67661
23	gene	37606969	37639390	ENSCAFG00000007702	GRK7	protein_coding	G protein-coupled receptor kinase 7 [Source:VGNC Symbol%3BAcc:VGNC:41507]	BICF2P1143851	37573676	2.67661
23	gene	37577338	37584860	ENSCAFG00000007694	RNF7	protein_coding	ring finger protein 7 [Source:VGNC Symbol%3BAcc:VGNC:45675]	BICF2P1143851	37573676	2.67661
23	gene	38814301	39353337	ENSCAFG00000008028	SLC9A9	protein_coding	solute carrier family 9 member A9 [Source:VGNC Symbol%3BAcc:VGNC:46491]	TIGRP2P305986_rs8836579	38978540	2.66224
23	gene	39027413	39028254	ENSCAFG00000029285		protein_coding		BICF2S22942224	39010272	2.71974
23	gene	38814301	39353337	ENSCAFG00000008028	SLC9A9	protein_coding	solute carrier family 9 member A9 [Source:VGNC Symbol%3BAcc:VGNC:46491]	BICF2S22942224	39010272	2.71974
23	gene	51939304	51986042	ENSCAFG00000009006	GFM1	protein_coding	G elongation factor mitochondrial 1 [Source:VGNC Symbol%3BAcc:VGNC:41183]	BICF2P707837	51923392	2.66504
23	gene	51963107	51968401	ENSCAFG00000009096	LXN	protein_coding	latexin [Source:VGNC Symbol%3BAcc:VGNC:42871]	BICF2P707837	51923392	2.66504
23	gene	51918132	51933906	ENSCAFG00000008922	MLF1	protein_coding	myeloid leukemia factor 1 [Source:HGNC Symbol%3BAcc:HGNC:7125]	BICF2P707837	51923392	2.66504
23	gene	51496059	51890067	ENSCAFG00000008913	RSRC1	protein_coding	arginine and serine rich coiled-coil 1 [Source:HGNC Symbol%3BAcc:HGNC:24152]	BICF2P707837	51923392	2.66504
24	ncRNA_gene	42421260	42426089	ENSCAFG00000039606		lincRNA		BICF2P303373	42438972	3.33212
24	ncRNA_gene	42423297	42426089	ENSCAFG00000037325		lincRNA		BICF2P303373	42438972	3.33212
24	ncRNA_gene	42460191	42461258	ENSCAFG00000034934		lincRNA		BICF2P303373	42438972	3.33212
24	gene	42477056	42507214	ENSCAFG00000012058	CTCFL	protein_coding	CCCTC-binding factor like [Source:HGNC Symbol%3BAcc:HGNC:16234]	BICF2P303373	42438972	3.33212
24	gene	42396311	42410589	ENSCAFG00000032121	RBM38	protein_coding	RNA binding motif protein 38 [Source:HGNC Symbol%3BAcc:HGNC:15818]	BICF2P303373	42438972	3.33212
24	ncRNA_gene	42460191	42461258	ENSCAFG00000034934		lincRNA		BICF2G630496762	42488662	2.83176
24	ncRNA_gene	42512647	42526232	ENSCAFG00000033781		lincRNA		BICF2G630496762	42488662	2.83176
24	gene	42477056	42507214	ENSCAFG00000012058	CTCFL	protein_coding	CCCTC-binding factor like [Source:HGNC Symbol%3BAcc:HGNC:16234]	BICF2G630496762	42488662	2.83176
24	ncRNA_gene	42460191	42461258	ENSCAFG00000034934		lincRNA		BICF2G630496759	42493284	2.98266
24	ncRNA_gene	42512647	42526232	ENSCAFG00000033781		lincRNA		BICF2G630496759	42493284	2.98266
24	gene	42477056	42507214	ENSCAFG00000012058	CTCFL	protein_coding	CCCTC-binding factor like [Source:HGNC Symbol%3BAcc:HGNC:16234]	BICF2G630496759	42493284	2.98266
24	ncRNA_gene	43570193	43570266	ENSCAFG00000026490		miRNA		BICF2P507363	43563304	2.62311
24	gene	43590339	43591082	ENSCAFG00000012157		protein_coding		BICF2P507363	43563304	2.62311
24	gene	44249020	44460634	ENSCAFG00000012258	PHACTR3	protein_coding	phosphatase and actin regulator 3 [Source:VGNC Symbol%3BAcc:VGNC:44474]	BICF2P1002582	44436578	2.74891
24	gene	44471448	44533159	ENSCAFG00000012295	SYCP2	protein_coding	synaptonemal complex protein 2 [Source:VGNC Symbol%3BAcc:VGNC:47019]	BICF2P1002582	44436578	2.74891
24	gene	44572891	44608678	ENSCAFG00000012336	CDH26	protein_coding	cadherin 26 [Source:HGNC Symbol%3BAcc:HGNC:15902]	BICF2P753583	44594890	2.79307
24	gene	44555069	44556196	ENSCAFG00000024001	FAM217B	protein_coding	family with sequence similarity 217 member B [Source:VGNC Symbol%3BAcc:VGNC:40667]	BICF2P753583	44594890	2.79307
24	ncRNA_gene	44581300	44581406	ENSCAFG00000021175	RF00026	snRNA		BICF2P753583	44594890	2.79307
24	gene	44572891	44608678	ENSCAFG00000012336	CDH26	protein_coding	cadherin 26 [Source:HGNC Symbol%3BAcc:HGNC:15902]	BICF2P1361103	44608890	2.79937
24	ncRNA_gene	44581300	44581406	ENSCAFG00000021175	RF00026	snRNA		BICF2P1361103	44608890	2.79937
24	gene	44572891	44608678	ENSCAFG00000012336	CDH26	protein_coding	cadherin 26 [Source:HGNC Symbol%3BAcc:HGNC:15902]	BICF2P866603	44643363	2.6637
24	gene	45794449	46537627	ENSCAFG00000012668		protein_coding		BICF2S23323598	46256338	2.82325
24	gene	46240974	46243149	ENSCAFG00000012578	HRH3	protein_coding	histamine receptor H3 [Source:HGNC Symbol%3BAcc:HGNC:5184]	BICF2S23323598	46256338	2.82325
24	gene	46217645	46228344	ENSCAFG00000012570	MTG2	protein_coding	mitochondrial ribosome associated GTPase 2 [Source:VGNC Symbol%3BAcc:VGNC:43471]	BICF2S23323598	46256338	2.82325
24	gene	46275187	46336925	ENSCAFG00000012602	OSBPL2	protein_coding	oxysterol binding protein like 2 [Source:VGNC Symbol%3BAcc:VGNC:44154]	BICF2S23323598	46256338	2.82325
25	ncRNA_gene	26749473	26778935	ENSCAFG00000036708		lincRNA		BICF2G63095671	26814558	2.84405
25	ncRNA_gene	45506635	45506768	ENSCAFG00000020725	RF00096	snoRNA		BICF2P947671	45527075	2.59666
25	ncRNA_gene	46107790	46110591	ENSCAFG00000038090		lincRNA		BICF2P435435	46136878	2.65709
25	gene	46049471	46131191	ENSCAFG00000012014	SH3BP4	protein_coding	SH3 domain binding protein 4 [Source:VGNC Symbol%3BAcc:VGNC:46119]	BICF2P435435	46136878	2.65709
25	gene	46449278	46972782	ENSCAFG00000012092	AGAP1	protein_coding	ArfGAP with GTPase domain%2C ankyrin repeat and PH domain 1 [Source:VGNC Symbol%3BAcc:VGNC:37695]	BICF2G630160493	46669693	2.81305
25	ncRNA_gene	48292734	48432698	ENSCAFG00000040026		lincRNA		BICF2G630158724	48325968	2.62884
25	gene	48307819	48369940	ENSCAFG00000012303		protein_coding		BICF2G630158724	48325968	2.62884
28	gene	8209707	8481770	ENSCAFG00000007985	PLCE1	protein_coding	phospholipase C epsilon 1 [Source:VGNC Symbol%3BAcc:VGNC:44650]	BICF2P160863	8412728	2.59127
28	ncRNA_gene	34569080	34585475	ENSCAFG00000036453		lincRNA		BICF2S23034766	34568114	2.64295
28	ncRNA_gene	40519929	40525013	ENSCAFG00000038530		lincRNA		BICF2P355759	40495525	2.66339
28	ncRNA_gene	40505639	40505749	ENSCAFG00000026611		miRNA		BICF2P355759	40495525	2.66339
28	gene	40055983	40749441	ENSCAFG00000031153		protein_coding		BICF2P355759	40495525	2.66339
28	gene	40451656	40568215	ENSCAFG00000011136	INPP5A	protein_coding	inositol polyphosphate-5-phosphatase A [Source:VGNC Symbol%3BAcc:VGNC:42030]	BICF2P355759	40495525	2.66339
28	ncRNA_gene	40519929	40525013	ENSCAFG00000038530		lincRNA		BICF2G630109107	40562069	2.6575
28	gene	40055983	40749441	ENSCAFG00000031153		protein_coding		BICF2G630109107	40562069	2.6575
28	gene	40559297	40988959	ENSCAFG00000013430		protein_coding		BICF2G630109107	40562069	2.6575
28	gene	40567454	40568566	ENSCAFG00000031138		protein_coding		BICF2G630109107	40562069	2.6575
28	gene	40579978	40676882	ENSCAFG00000011158	CFAP46	protein_coding	cilia and flagella associated protein 46 [Source:VGNC Symbol%3BAcc:VGNC:49811]	BICF2G630109107	40562069	2.6575
28	gene	40451656	40568215	ENSCAFG00000011136	INPP5A	protein_coding	inositol polyphosphate-5-phosphatase A [Source:VGNC Symbol%3BAcc:VGNC:42030]	BICF2G630109107	40562069	2.6575
28	gene	40569093	40570224	ENSCAFG00000029896	NKX6-2	protein_coding	NK6 homeobox 2 [Source:VGNC Symbol%3BAcc:VGNC:43837]	BICF2G630109107	40562069	2.6575
28	gene	40055983	40749441	ENSCAFG00000031153		protein_coding		BICF2G630109328	40645571	2.66239
28	gene	40559297	40988959	ENSCAFG00000013430		protein_coding		BICF2G630109328	40645571	2.66239
28	gene	40579978	40676882	ENSCAFG00000011158	CFAP46	protein_coding	cilia and flagella associated protein 46 [Source:VGNC Symbol%3BAcc:VGNC:49811]	BICF2G630109328	40645571	2.66239
29	gene	17458082	17734659	ENSCAFG00000007620	PREX2	protein_coding	phosphatidylinositol-3%2C4%2C5-trisphosphate dependent Rac exchange factor 2 [Source:VGNC Symbol%3BAcc:VGNC:44963]	BICF2P157737	17447078	2.60311
29	ncRNA_gene	41503209	41538945	ENSCAFG00000038594		lincRNA		BICF2S23238483	41491724	2.65742
29	gene	41503312	41503956	ENSCAFG00000032518		protein_coding		BICF2S23238483	41491724	2.65742
29	gene	41086223	41462038	ENSCAFG00000009482	CPQ	protein_coding	carboxypeptidase Q [Source:VGNC Symbol%3BAcc:VGNC:39571]	BICF2S23238483	41491724	2.65742
29	ncRNA_gene	41488018	41488139	ENSCAFG00000022625	RF00001	rRNA		BICF2S23238483	41491724	2.65742
30	gene	30780086	30781126	ENSCAFG00000017316		protein_coding		BICF2P897396	30816497	2.70062
30	gene	30808543	30821394	ENSCAFG00000017322	LCTL	protein_coding	lactase like [Source:HGNC Symbol%3BAcc:HGNC:15583]	BICF2P897396	30816497	2.70062
30	ncRNA_gene	30807502	30807805	ENSCAFG00000022173	RF00100	misc_RNA		BICF2P897396	30816497	2.70062
30	gene	30772321	30805527	ENSCAFG00000017312	ZWILCH	protein_coding	zwilch kinetochore protein [Source:VGNC Symbol%3BAcc:VGNC:48865]	BICF2P897396	30816497	2.70062
30	gene	31245692	31362038	ENSCAFG00000017388	SMAD3	protein_coding	SMAD family member 3 [Source:VGNC Symbol%3BAcc:VGNC:46520]	BICF2G630400278	31244156	2.74308
30	gene	31370799	31423435	ENSCAFG00000017414	AAGAB	protein_coding	alpha and gamma adaptin binding protein [Source:VGNC Symbol%3BAcc:VGNC:37409]	BICF2G630400159	31357845	2.66831
30	gene	31245692	31362038	ENSCAFG00000017388	SMAD3	protein_coding	SMAD family member 3 [Source:VGNC Symbol%3BAcc:VGNC:46520]	BICF2G630400159	31357845	2.66831
30	gene	31422564	31626203	ENSCAFG00000017422	IQCH	protein_coding	IQ motif containing H [Source:VGNC Symbol%3BAcc:VGNC:42080]	BICF2P1339446	31504494	2.66232
30	gene	31940748	31947502	ENSCAFG00000024680		protein_coding		BICF2S23350074	31957882	2.87185
30	gene	31665062	31922770	ENSCAFG00000017454	MAP2K5	protein_coding	mitogen-activated protein kinase kinase 5 [Source:VGNC Symbol%3BAcc:VGNC:42963]	BICF2S23350074	31957882	2.87185
30	ncRNA_gene	31952866	31952972	ENSCAFG00000022702	RF00026	snRNA	gene_id=ENSCAFG00000022702	BICF2S23350074	31957882	2.87185
30	ncRNA_gene	32465101	32467464	ENSCAFG00000033446		lincRNA		BICF2S23454034	32486958	2.60614
33	gene	19668237	19770569	ENSCAFG00000010848	GAP43	protein_coding	growth associated protein 43 [Source:VGNC Symbol%3BAcc:VGNC:41108]	BICF2S23319237	19787158	2.84302
33	gene	27464444	27589248	ENSCAFG00000028910		protein_coding		BICF2S22952501	27553752	2.62827
33	gene	27160978	27746497	ENSCAFG00000012281	KALRN	protein_coding	kalirin RhoGEF kinase [Source:VGNC Symbol%3BAcc:VGNC:42200]	BICF2S22952501	27553752	2.62827
33	ncRNA_gene	27600145	27606103	ENSCAFG00000037840		lincRNA		BICF2S23220023	27637167	2.66954
33	gene	27160978	27746497	ENSCAFG00000012281	KALRN	protein_coding	kalirin RhoGEF kinase [Source:VGNC Symbol%3BAcc:VGNC:42200]	BICF2S23220023	27637167	2.66954
33	gene	30488508	30504559	ENSCAFG00000013368	APOD	protein_coding	apolipoprotein D [Source:VGNC Symbol%3BAcc:VGNC:38001]	BICF2S23142289	30463311	2.76514
33	gene	30407338	30427629	ENSCAFG00000013354	BDH1	protein_coding	3-hydroxybutyrate dehydrogenase 1 [Source:VGNC Symbol%3BAcc:VGNC:38422]	BICF2S23142289	30463311	2.76514
33	gene	30525872	30589343	ENSCAFG00000032299		protein_coding		BICF2G63074899	30567008	2.91963
33	gene	30587756	30715867	ENSCAFG00000013421	ACAP2	protein_coding	ArfGAP with coiled-coil%2C ankyrin repeat and PH domains 2 [Source:HGNC Symbol%3BAcc:HGNC:16469]	BICF2G63074899	30567008	2.91963
33	gene	30526057	30558259	ENSCAFG00000032648	PPP1R2	protein_coding	protein phosphatase inhibitor 2 [Source:RefSeq peptide%3BAcc:NP_001106639]	BICF2G63074899	30567008	2.91963
33	gene	30525872	30589343	ENSCAFG00000032299		protein_coding		TIGRP2P390517_rs8556473	30622407	2.7524
33	gene	30587756	30715867	ENSCAFG00000013421	ACAP2	protein_coding	ArfGAP with coiled-coil%2C ankyrin repeat and PH domains 2 [Source:HGNC Symbol%3BAcc:HGNC:16469]	TIGRP2P390517_rs8556473	30622407	2.7524
33	gene	30587756	30715867	ENSCAFG00000013421	ACAP2	protein_coding	ArfGAP with coiled-coil%2C ankyrin repeat and PH domains 2 [Source:HGNC Symbol%3BAcc:HGNC:16469]	BICF2P1284756	30639847	2.7524
33	ncRNA_gene	30678182	30678343	ENSCAFG00000026349	RF00003	snRNA		BICF2P1284756	30639847	2.7524
33	gene	30587756	30715867	ENSCAFG00000013421	ACAP2	protein_coding	ArfGAP with coiled-coil%2C ankyrin repeat and PH domains 2 [Source:HGNC Symbol%3BAcc:HGNC:16469]	BICF2G63074789	30689697	2.7357
33	ncRNA_gene	30678182	30678343	ENSCAFG00000026349	RF00003	snRNA		BICF2G63074789	30689697	2.7357
35	gene	7327649	7355219	ENSCAFG00000009556		protein_coding		BICF2S22931140	7359593	2.61041
35	gene	7355263	7378972	ENSCAFG00000009563	RIOK1	protein_coding	RIO kinase 1 [Source:HGNC Symbol%3BAcc:HGNC:18656]	BICF2S22931140	7359593	2.61041
35	gene	7327649	7355219	ENSCAFG00000009556		protein_coding		BICF2P306399	7369994	2.61041
35	gene	7355263	7378972	ENSCAFG00000009563	RIOK1	protein_coding	RIO kinase 1 [Source:HGNC Symbol%3BAcc:HGNC:18656]	BICF2P306399	7369994	2.61041
35	gene	7438528	7438974	ENSCAFG00000032110		protein_coding		BICF2P1320589	7427008	2.69478
35	gene	7438528	7438974	ENSCAFG00000032110		protein_coding		BICF2P960387	7447033	2.68873
35	gene	7479358	7526357	ENSCAFG00000009570	DSP	protein_coding	desmoplakin [Source:VGNC Symbol%3BAcc:VGNC:40110]	BICF2P960387	7447033	2.68873
36	ncRNA_gene	2394802	2420183	ENSCAFG00000040702		lincRNA		BICF2P1197125	2406588	2.83622
36	gene	2546244	2554509	ENSCAFG00000009209	NR4A2	protein_coding	nuclear receptor subfamily 4 group A member 2 [Source:VGNC Symbol%3BAcc:VGNC:43955]	BICF2G630766166	2566426	2.80797
36	gene	2678521	2780611	ENSCAFG00000009231	GPD2	protein_coding	glycerol-3-phosphate dehydrogenase 2 [Source:VGNC Symbol%3BAcc:VGNC:41378]	BICF2G630766122	2649450	2.67811
36	gene	2678521	2780611	ENSCAFG00000009231	GPD2	protein_coding	glycerol-3-phosphate dehydrogenase 2 [Source:VGNC Symbol%3BAcc:VGNC:41378]	BICF2G630766119	2677569	2.61277
36	gene	2678521	2780611	ENSCAFG00000009231	GPD2	protein_coding	glycerol-3-phosphate dehydrogenase 2 [Source:VGNC Symbol%3BAcc:VGNC:41378]	BICF2S23637751	2764541	2.61244
36	ncRNA_gene	2806451	2807003	ENSCAFG00000036924		lincRNA		BICF2G630766053	2779940	2.61244
36	gene	2678521	2780611	ENSCAFG00000009231	GPD2	protein_coding	glycerol-3-phosphate dehydrogenase 2 [Source:VGNC Symbol%3BAcc:VGNC:41378]	BICF2G630766053	2779940	2.61244
36	pseudogene	2912793	2913616	ENSCAFG00000009244		pseudogene		BICF2G630765934	2910555	2.61997
36	gene	3355511	3363267	ENSCAFG00000031120	ERMN	protein_coding	ermin [Source:VGNC Symbol%3BAcc:VGNC:40462]	BICF2P975292	3343665	2.75238
36	gene	3309743	3349564	ENSCAFG00000009254	GALNT5	protein_coding	polypeptide N-acetylgalactosaminyltransferase 5 [Source:HGNC Symbol%3BAcc:HGNC:4127]	BICF2P975292	3343665	2.75238
36	gene	30108886	30250892	ENSCAFG00000014796	GULP1	protein_coding	GULP%2C engulfment adaptor PTB domain containing 1 [Source:HGNC Symbol%3BAcc:HGNC:18649]	BICF2G630753846	30080445	2.65689
36	ncRNA_gene	30239261	30269563	ENSCAFG00000035294		lincRNA		BICF2S2371516	30251140	2.76539
36	gene	30108886	30250892	ENSCAFG00000014796	GULP1	protein_coding	GULP%2C engulfment adaptor PTB domain containing 1 [Source:HGNC Symbol%3BAcc:HGNC:18649]	BICF2S2371516	30251140	2.76539
36	ncRNA_gene	30239261	30269563	ENSCAFG00000035294		lincRNA		BICF2P1159147	30290751	3.10916
36	gene	30108886	30250892	ENSCAFG00000014796	GULP1	protein_coding	GULP%2C engulfment adaptor PTB domain containing 1 [Source:HGNC Symbol%3BAcc:HGNC:18649]	BICF2P1159147	30290751	3.10916
36	ncRNA_gene	30468451	30468554	ENSCAFG00000027464	RF00026	snRNA		BICF2P286635	30432269	2.81569
36	gene	30487822	30526563	ENSCAFG00000014812	COL3A1	protein_coding	collagen type III alpha 1 chain [Source:VGNC Symbol%3BAcc:VGNC:39472]	TIGRP2P416031_rs8881506	30482710	2.84188
36	ncRNA_gene	30468451	30468554	ENSCAFG00000027464	RF00026	snRNA		TIGRP2P416031_rs8881506	30482710	2.84188
36	gene	30537639	30677658	ENSCAFG00000014837	COL5A2	protein_coding	collagen type V alpha 2 chain [Source:VGNC Symbol%3BAcc:VGNC:39478]	TIGRP2P416065_rs8885034	30594349	2.7355
38	ncRNA_gene	15385742	15412820	ENSCAFG00000033851		lincRNA		BICF2P745200	15439482	2.88133
38	ncRNA_gene	15451361	15476397	ENSCAFG00000040122		lincRNA		BICF2P745200	15439482	2.88133
38	pseudogene	15454153	15454707	ENSCAFG00000030483		processed_pseudogene		BICF2P745200	15439482	2.88133
38	gene	15426910	15446064	ENSCAFG00000011332		protein_coding		BICF2P745200	15439482	2.88133
38	gene	15463548	15485200	ENSCAFG00000011336	2001-03-01	protein_coding	mitochondrial amidoxime reducing component 1 [Source:VGNC Symbol%3BAcc:VGNC:43013]	BICF2P745200	15439482	2.88133
38	gene	17292263	17368060	ENSCAFG00000013491	FAM78B	protein_coding	family with sequence similarity 78 member B [Source:VGNC Symbol%3BAcc:VGNC:40696]	BICF2G63070705	17270171	2.68607
38	gene	17292263	17368060	ENSCAFG00000013491	FAM78B	protein_coding	family with sequence similarity 78 member B [Source:VGNC Symbol%3BAcc:VGNC:40696]	BICF2P1290284	17275588	2.68607
38	ncRNA_gene	17411513	17472297	ENSCAFG00000038586		lincRNA		BICF2P1457605	17508176	2.95102
38	gene	17479024	17579864	ENSCAFG00000013489	UCK2	protein_coding	uridine-cytidine kinase 2 [Source:HGNC Symbol%3BAcc:HGNC:12562]	BICF2P1457605	17508176	2.95102
38	ncRNA_gene	17570793	17570856	ENSCAFG00000027698	RF01169	snoRNA		BICF2G63070382	17549230	2.79267
38	gene	17579696	17630212	ENSCAFG00000013472	TMCO1	protein_coding	transmembrane and coiled-coil domains 1 [Source:VGNC Symbol%3BAcc:VGNC:47431]	BICF2G63070382	17549230	2.79267
38	gene	17479024	17579864	ENSCAFG00000013489	UCK2	protein_coding	uridine-cytidine kinase 2 [Source:HGNC Symbol%3BAcc:HGNC:12562]	BICF2G63070382	17549230	2.79267
38	ncRNA_gene	17570793	17570856	ENSCAFG00000027698	RF01169	snoRNA		BICF2G63070380	17551317	2.79267
38	gene	17579696	17630212	ENSCAFG00000013472	TMCO1	protein_coding	transmembrane and coiled-coil domains 1 [Source:VGNC Symbol%3BAcc:VGNC:47431]	BICF2G63070380	17551317	2.79267
38	gene	17479024	17579864	ENSCAFG00000013489	UCK2	protein_coding	uridine-cytidine kinase 2 [Source:HGNC Symbol%3BAcc:HGNC:12562]	BICF2G63070380	17551317	2.79267
38	ncRNA_gene	17570793	17570856	ENSCAFG00000027698	RF01169	snoRNA		BICF2G63070366	17563202	2.79267
38	gene	17579696	17630212	ENSCAFG00000013472	TMCO1	protein_coding	transmembrane and coiled-coil domains 1 [Source:VGNC Symbol%3BAcc:VGNC:47431]	BICF2G63070366	17563202	2.79267
38	gene	17479024	17579864	ENSCAFG00000013489	UCK2	protein_coding	uridine-cytidine kinase 2 [Source:HGNC Symbol%3BAcc:HGNC:12562]	BICF2G63070366	17563202	2.79267
38	ncRNA_gene	17570793	17570856	ENSCAFG00000027698	RF01169	snoRNA		BICF2G63070354	17578414	2.79267
38	gene	17579696	17630212	ENSCAFG00000013472	TMCO1	protein_coding	transmembrane and coiled-coil domains 1 [Source:VGNC Symbol%3BAcc:VGNC:47431]	BICF2G63070354	17578414	2.79267
38	gene	17479024	17579864	ENSCAFG00000013489	UCK2	protein_coding	uridine-cytidine kinase 2 [Source:HGNC Symbol%3BAcc:HGNC:12562]	BICF2G63070354	17578414	2.79267

## Sheet: iHS_uk_top0.5%
Chr	Type	Start	Stop	ID_gene	Name_gene	Biotype	Description_gene	ID_snp	Position_snp	iHS_SNP
1	gene	30482370	30652027	ENSCAFG00000000272	ARFGEF3	protein_coding	ARFGEF family member 3 [Source:VGNC Symbol%3BAcc:VGNC:38037]	BICF2G630716782	30490844	2.68526
1	ncRNA_gene	78967766	78976323	ENSCAFG00000036005		lincRNA		BICF2G630793369	78997899	2.6239
1	gene	83476816	83529710	ENSCAFG00000001769	RORB	protein_coding	RAR related orphan receptor B [Source:VGNC Symbol%3BAcc:VGNC:45696]	BICF2S23716430	83527426	2.69085
1	ncRNA_gene	119300186	119301280	ENSCAFG00000040426		lincRNA		BICF2P879795	119287428	2.91267
1	gene	119324980	119376134	ENSCAFG00000007533	ANKRD27	protein_coding	ankyrin repeat domain 27 [Source:VGNC Symbol%3BAcc:VGNC:37892]	BICF2P879795	119287428	2.91267
1	gene	119306820	119311842	ENSCAFG00000029664	NUDT19	protein_coding	nudix hydrolase 19 [Source:VGNC Symbol%3BAcc:VGNC:44032]	BICF2P879795	119287428	2.91267
1	gene	119321909	119322625	ENSCAFG00000007509	RGS9BP	protein_coding	regulator of G protein signaling 9 binding protein [Source:VGNC Symbol%3BAcc:VGNC:45540]	BICF2P879795	119287428	2.91267
1	gene	119226934	119290212	ENSCAFG00000007505	TDRD12	protein_coding	tudor domain containing 12 [Source:VGNC Symbol%3BAcc:VGNC:47221]	BICF2P879795	119287428	2.91267
1	gene	119324980	119376134	ENSCAFG00000007533	ANKRD27	protein_coding	ankyrin repeat domain 27 [Source:VGNC Symbol%3BAcc:VGNC:37892]	BICF2P733195	119344730	2.65788
1	gene	119306820	119311842	ENSCAFG00000029664	NUDT19	protein_coding	nudix hydrolase 19 [Source:VGNC Symbol%3BAcc:VGNC:44032]	BICF2P733195	119344730	2.65788
1	gene	119379238	119384861	ENSCAFG00000007555	PDCD5	protein_coding	programmed cell death 5 [Source:VGNC Symbol%3BAcc:VGNC:44339]	BICF2P733195	119344730	2.65788
1	gene	119321909	119322625	ENSCAFG00000007509	RGS9BP	protein_coding	regulator of G protein signaling 9 binding protein [Source:VGNC Symbol%3BAcc:VGNC:45540]	BICF2P733195	119344730	2.65788
3	ncRNA_gene	56196410	56224771	ENSCAFG00000040209		lincRNA		TIGRP2P46892_rs8970576	56224680	2.76182
3	ncRNA_gene	56196410	56224771	ENSCAFG00000040209		lincRNA		BICF2P651494	56225634	2.76182
3	ncRNA_gene	56196410	56224771	ENSCAFG00000040209		lincRNA		TIGRP2P46910_rs9000203	56249718	2.76089
3	gene	57451365	57464239	ENSCAFG00000013979		protein_coding		BICF2G630342052	57482677	2.63559
3	gene	57481005	57512674	ENSCAFG00000013986		protein_coding		BICF2G630342052	57482677	2.63559
3	gene	58315684	58367131	ENSCAFG00000014189	ACSBG1	protein_coding	acyl-CoA synthetase bubblegum family member 1 [Source:VGNC Symbol%3BAcc:VGNC:37529]	BICF2S23433128	58345989	2.71901
3	gene	58301965	58317723	ENSCAFG00000014166	IDH3A	protein_coding	isocitrate dehydrogenase 3 (NAD(+)) alpha [Source:HGNC Symbol%3BAcc:HGNC:5384]	BICF2S23433128	58345989	2.71901
3	gene	58315684	58367131	ENSCAFG00000014189	ACSBG1	protein_coding	acyl-CoA synthetase bubblegum family member 1 [Source:VGNC Symbol%3BAcc:VGNC:37529]	BICF2S23644773	58386816	2.60984
3	gene	58390398	58401083	ENSCAFG00000014214	DNAJA4	protein_coding	DnaJ heat shock protein family (Hsp40) member A4 [Source:HGNC Symbol%3BAcc:HGNC:14885]	BICF2S23644773	58386816	2.60984
3	gene	58403292	58418744	ENSCAFG00000014230	WDR61	protein_coding	WD repeat domain 61 [Source:HGNC Symbol%3BAcc:HGNC:30300]	BICF2S23644773	58386816	2.60984
3	gene	59105547	59106590	ENSCAFG00000014356	CCDC96	protein_coding	coiled-coil domain containing 96 [Source:HGNC Symbol%3BAcc:HGNC:26900]	BICF2G630343315	59114587	2.58953
3	gene	59124969	59131766	ENSCAFG00000014364	GRPEL1	protein_coding	GrpE like 1%2C mitochondrial [Source:VGNC Symbol%3BAcc:VGNC:41517]	BICF2G630343315	59114587	2.58953
3	gene	59119633	59120622	ENSCAFG00000014357	TADA2B	protein_coding	transcriptional adaptor 2B [Source:VGNC Symbol%3BAcc:VGNC:47071]	BICF2G630343315	59114587	2.58953
3	gene	59003766	59097331	ENSCAFG00000014349	TBC1D14	protein_coding	TBC1 domain family member 14 [Source:VGNC Symbol%3BAcc:VGNC:47133]	BICF2G630343315	59114587	2.58953
3	gene	59222982	59676638	ENSCAFG00000014403	SORCS2	protein_coding	sortilin related VPS10 domain containing receptor 2 [Source:VGNC Symbol%3BAcc:VGNC:46660]	BICF2G630343527	59316812	2.80668
3	ncRNA_gene	59367843	59614472	ENSCAFG00000039486		lincRNA		BICF2S22951698	59344003	2.99583
3	ncRNA_gene	59368037	59369549	ENSCAFG00000039960		lincRNA		BICF2S22951698	59344003	2.99583
3	gene	59222982	59676638	ENSCAFG00000014403	SORCS2	protein_coding	sortilin related VPS10 domain containing receptor 2 [Source:VGNC Symbol%3BAcc:VGNC:46660]	BICF2S22951698	59344003	2.99583
3	ncRNA_gene	59367843	59614472	ENSCAFG00000039486		lincRNA		BICF2G630343593	59354814	2.99583
3	ncRNA_gene	59368037	59369549	ENSCAFG00000039960		lincRNA		BICF2G630343593	59354814	2.99583
3	gene	59222982	59676638	ENSCAFG00000014403	SORCS2	protein_coding	sortilin related VPS10 domain containing receptor 2 [Source:VGNC Symbol%3BAcc:VGNC:46660]	BICF2G630343593	59354814	2.99583
3	ncRNA_gene	59367843	59614472	ENSCAFG00000039486		lincRNA		BICF2G630343663	59423362	2.89618
3	gene	59429035	59430112	ENSCAFG00000014433		protein_coding		BICF2G630343663	59423362	2.89618
3	gene	59222982	59676638	ENSCAFG00000014403	SORCS2	protein_coding	sortilin related VPS10 domain containing receptor 2 [Source:VGNC Symbol%3BAcc:VGNC:46660]	BICF2G630343663	59423362	2.89618
3	gene	60081087	60111904	ENSCAFG00000014546	HTRA3	protein_coding	HtrA serine peptidase 3 [Source:VGNC Symbol%3BAcc:VGNC:41837]	BICF2S23025030	60058117	2.90598
3	gene	59999328	60046757	ENSCAFG00000014543	SH3TC1	protein_coding	SH3 domain and tetratricopeptide repeats 1 [Source:VGNC Symbol%3BAcc:VGNC:46135]	BICF2S23025030	60058117	2.90598
3	gene	60081087	60111904	ENSCAFG00000014546	HTRA3	protein_coding	HtrA serine peptidase 3 [Source:VGNC Symbol%3BAcc:VGNC:41837]	BICF2P852798	60086380	2.85692
3	gene	59999328	60046757	ENSCAFG00000014543	SH3TC1	protein_coding	SH3 domain and tetratricopeptide repeats 1 [Source:VGNC Symbol%3BAcc:VGNC:46135]	BICF2P852798	60086380	2.85692
3	gene	60081087	60111904	ENSCAFG00000014546	HTRA3	protein_coding	HtrA serine peptidase 3 [Source:VGNC Symbol%3BAcc:VGNC:41837]	BICF2G630344299	60110176	2.89076
3	gene	60152177	60206200	ENSCAFG00000014554	ACOX3	protein_coding	acyl-CoA oxidase 3%2C pristanoyl [Source:VGNC Symbol%3BAcc:VGNC:37523]	BICF2G630344330	60127344	2.94198
3	gene	60081087	60111904	ENSCAFG00000014546	HTRA3	protein_coding	HtrA serine peptidase 3 [Source:VGNC Symbol%3BAcc:VGNC:41837]	BICF2G630344330	60127344	2.94198
3	gene	60291719	60312598	ENSCAFG00000014583	CPZ	protein_coding	carboxypeptidase Z [Source:VGNC Symbol%3BAcc:VGNC:39587]	BICF2P980846	60254630	2.84783
3	gene	60185876	60237619	ENSCAFG00000014566	TRMT44	protein_coding	tRNA methyltransferase 44 homolog [Source:HGNC Symbol%3BAcc:HGNC:26653]	BICF2P980846	60254630	2.84783
3	gene	60291719	60312598	ENSCAFG00000014583	CPZ	protein_coding	carboxypeptidase Z [Source:VGNC Symbol%3BAcc:VGNC:39587]	BICF2P1458660	60270032	2.84956
3	gene	60185876	60237619	ENSCAFG00000014566	TRMT44	protein_coding	tRNA methyltransferase 44 homolog [Source:HGNC Symbol%3BAcc:HGNC:26653]	BICF2P1458660	60270032	2.84956
3	ncRNA_gene	60448081	60458202	ENSCAFG00000034666		lincRNA		BICF2P767422	60448555	2.75179
3	ncRNA_gene	60451228	60451325	ENSCAFG00000028074	RF00026	snRNA		BICF2P767422	60448555	2.75179
3	gene	60645164	60649172	ENSCAFG00000030442		protein_coding		BICF2P1103910	60627895	3.04866
3	gene	60646132	60647722	ENSCAFG00000014602	ADRA2C	protein_coding	adrenoceptor alpha 2C [Source:HGNC Symbol%3BAcc:HGNC:283]	BICF2P1103910	60627895	3.04866
3	ncRNA_gene	60667807	60668123	ENSCAFG00000021752	RF00100	misc_RNA		BICF2P1103910	60627895	3.04866
3	gene	60645164	60649172	ENSCAFG00000030442		protein_coding		BICF2P306560	60629406	3.04866
3	gene	60646132	60647722	ENSCAFG00000014602	ADRA2C	protein_coding	adrenoceptor alpha 2C [Source:HGNC Symbol%3BAcc:HGNC:283]	BICF2P306560	60629406	3.04866
3	ncRNA_gene	60667807	60668123	ENSCAFG00000021752	RF00100	misc_RNA		BICF2P306560	60629406	3.04866
3	gene	60645164	60649172	ENSCAFG00000030442		protein_coding		BICF2G630344776	60638618	3.04866
3	gene	60646132	60647722	ENSCAFG00000014602	ADRA2C	protein_coding	adrenoceptor alpha 2C [Source:HGNC Symbol%3BAcc:HGNC:283]	BICF2G630344776	60638618	3.04866
3	ncRNA_gene	60667807	60668123	ENSCAFG00000021752	RF00100	misc_RNA		BICF2G630344776	60638618	3.04866
3	ncRNA_gene	60748930	60757406	ENSCAFG00000039792		lincRNA		BICF2P589335	60713982	2.89149
3	ncRNA_gene	60748930	60757406	ENSCAFG00000039792		lincRNA		BICF2P1079764	60758448	2.75116
3	ncRNA_gene	60785413	60794057	ENSCAFG00000033131		lincRNA		BICF2P1079764	60758448	2.75116
3	gene	60917320	61009131	ENSCAFG00000029577	RGS12	protein_coding	regulator of G protein signaling 12 [Source:VGNC Symbol%3BAcc:VGNC:45522]	BICF2P751737	61021168	3.03561
3	gene	61230894	61330314	ENSCAFG00000014693	GRK4	protein_coding	G protein-coupled receptor kinase 4 [Source:VGNC Symbol%3BAcc:VGNC:41504]	BICF2P565225	61233983	2.74661
3	gene	61080904	61221554	ENSCAFG00000014682	HTT	protein_coding	huntingtin [Source:VGNC Symbol%3BAcc:VGNC:41839]	BICF2P565225	61233983	2.74661
3	gene	61230894	61330314	ENSCAFG00000014693	GRK4	protein_coding	G protein-coupled receptor kinase 4 [Source:VGNC Symbol%3BAcc:VGNC:41504]	BICF2P256279	61238182	2.74661
3	gene	61080904	61221554	ENSCAFG00000014682	HTT	protein_coding	huntingtin [Source:VGNC Symbol%3BAcc:VGNC:41839]	BICF2P256279	61238182	2.74661
3	gene	61230894	61330314	ENSCAFG00000014693	GRK4	protein_coding	G protein-coupled receptor kinase 4 [Source:VGNC Symbol%3BAcc:VGNC:41504]	BICF2P88342	61262229	2.74661
3	gene	62634783	62638111	ENSCAFG00000031073	NKX1-1	protein_coding	NK1 homeobox 1 [Source:VGNC Symbol%3BAcc:VGNC:43831]	BICF2P321923	62597363	3.06992
3	ncRNA_gene	62721931	62725103	ENSCAFG00000033908		lincRNA		BICF2P719471	62685219	2.7588
3	gene	62682546	62718181	ENSCAFG00000015056	MAEA	protein_coding	macrophage erythroblast attacher [Source:VGNC Symbol%3BAcc:VGNC:42918]	BICF2P719471	62685219	2.7588
3	gene	62647052	62675781	ENSCAFG00000015039	UVSSA	protein_coding	UV stimulated scaffold protein A [Source:VGNC Symbol%3BAcc:VGNC:48219]	BICF2P719471	62685219	2.7588
3	ncRNA_gene	62721931	62725103	ENSCAFG00000033908		lincRNA		TIGRP2P49234_rs8488140	62716613	2.67762
3	gene	62753440	62887350	ENSCAFG00000015078	FAM184B	protein_coding	family with sequence similarity 184 member B [Source:VGNC Symbol%3BAcc:VGNC:40634]	TIGRP2P49234_rs8488140	62716613	2.67762
3	gene	62682546	62718181	ENSCAFG00000015056	MAEA	protein_coding	macrophage erythroblast attacher [Source:VGNC Symbol%3BAcc:VGNC:42918]	TIGRP2P49234_rs8488140	62716613	2.67762
3	gene	62753440	62887350	ENSCAFG00000015078	FAM184B	protein_coding	family with sequence similarity 184 member B [Source:VGNC Symbol%3BAcc:VGNC:40634]	BICF2P301717	62818434	2.98118
3	gene	62753440	62887350	ENSCAFG00000015078	FAM184B	protein_coding	family with sequence similarity 184 member B [Source:VGNC Symbol%3BAcc:VGNC:40634]	BICF2P569615	62848653	2.9844
3	gene	62887599	62895557	ENSCAFG00000015083	MED28	protein_coding	mediator complex subunit 28 [Source:VGNC Symbol%3BAcc:VGNC:43135]	BICF2P569615	62848653	2.9844
3	gene	63508497	63884675	ENSCAFG00000015135	LDB2	protein_coding	LIM domain binding 2 [Source:VGNC Symbol%3BAcc:VGNC:42619]	BICF2P251730	63552048	2.71647
3	gene	63508497	63884675	ENSCAFG00000015135	LDB2	protein_coding	LIM domain binding 2 [Source:VGNC Symbol%3BAcc:VGNC:42619]	BICF2P298595	63559140	3.03077
3	gene	63508497	63884675	ENSCAFG00000015135	LDB2	protein_coding	LIM domain binding 2 [Source:VGNC Symbol%3BAcc:VGNC:42619]	BICF2P416288	63559785	3.03077
3	gene	63508497	63884675	ENSCAFG00000015135	LDB2	protein_coding	LIM domain binding 2 [Source:VGNC Symbol%3BAcc:VGNC:42619]	BICF2P1368437	63568065	3.03077
3	ncRNA_gene	63649305	63649590	ENSCAFG00000038119		lincRNA		BICF2P734859	63643774	3.03074
3	gene	63508497	63884675	ENSCAFG00000015135	LDB2	protein_coding	LIM domain binding 2 [Source:VGNC Symbol%3BAcc:VGNC:42619]	BICF2P734859	63643774	3.03074
3	ncRNA_gene	63649305	63649590	ENSCAFG00000038119		lincRNA		BICF2P1163811	63646634	2.63992
3	gene	63508497	63884675	ENSCAFG00000015135	LDB2	protein_coding	LIM domain binding 2 [Source:VGNC Symbol%3BAcc:VGNC:42619]	BICF2P1163811	63646634	2.63992
3	gene	71010353	71082477	ENSCAFG00000015799	CRMP1	protein_coding	collapsin response mediator protein 1 [Source:VGNC Symbol%3BAcc:VGNC:39624]	TIGRP2P51430_rs8695788	71093732	2.9006
3	gene	73626642	73663660	ENSCAFG00000016180	KLF3	protein_coding	Kruppel like factor 3 [Source:VGNC Symbol%3BAcc:VGNC:42436]	BICF2G630349187	73685364	2.71281
3	ncRNA_gene	74110087	74112416	ENSCAFG00000033760		lincRNA		BICF2S22945795	74106046	2.56788
3	gene	74077121	74316957	ENSCAFG00000016208	TBC1D1	protein_coding	TBC1 domain family member 1 [Source:VGNC Symbol%3BAcc:VGNC:47129]	BICF2S22945795	74106046	2.56788
3	ncRNA_gene	83338311	83339691	ENSCAFG00000039807		lincRNA		BICF2P1220445	83339437	2.57616
3	ncRNA_gene	83315399	83315712	ENSCAFG00000027438	RF00100	misc_RNA		BICF2P1220445	83339437	2.57616
3	ncRNA_gene	83394115	83401645	ENSCAFG00000035537		lincRNA		TIGRP2P54533_rs8609660	83420256	2.94839
3	ncRNA_gene	83394115	83401645	ENSCAFG00000035537		lincRNA		BICF2P988491	83430158	2.94839
3	pseudogene	83552488	83554040	ENSCAFG00000016350		pseudogene		BICF2S23646854	83550862	3.12597
3	gene	83560619	83702542	ENSCAFG00000016354	STIM2	protein_coding	stromal interaction molecule 2 [Source:VGNC Symbol%3BAcc:VGNC:46902]	BICF2S23646854	83550862	3.12597
3	ncRNA_gene	84139526	84143861	ENSCAFG00000037898		lincRNA		BICF2S2342150	84127423	2.58586
3	ncRNA_gene	84163701	84174826	ENSCAFG00000040788		lincRNA		BICF2S2342150	84127423	2.58586
3	gene	84146435	84146779	ENSCAFG00000028679		protein_coding		BICF2S2342150	84127423	2.58586
3	gene	84064514	84127270	ENSCAFG00000016387	RBPJ	protein_coding	recombination signal binding protein for immunoglobulin kappa J region [Source:HGNC Symbol%3BAcc:HGNC:5724]	BICF2S2342150	84127423	2.58586
3	ncRNA_gene	84139526	84143861	ENSCAFG00000037898		lincRNA		BICF2S24415473	84152938	2.56405
3	ncRNA_gene	84163701	84174826	ENSCAFG00000040788		lincRNA		BICF2S24415473	84152938	2.56405
3	gene	84146435	84146779	ENSCAFG00000028679		protein_coding		BICF2S24415473	84152938	2.56405
3	gene	84064514	84127270	ENSCAFG00000016387	RBPJ	protein_coding	recombination signal binding protein for immunoglobulin kappa J region [Source:HGNC Symbol%3BAcc:HGNC:5724]	BICF2S24415473	84152938	2.56405
3	ncRNA_gene	84227116	84232589	ENSCAFG00000037447		lincRNA		BICF2G630353970	84222810	2.55137
4	gene	41611646	41656170	ENSCAFG00000016961	LCP2	protein_coding	lymphocyte cytosolic protein 2 [Source:VGNC Symbol%3BAcc:VGNC:42615]	BICF2P192700	41645639	2.71419
4	gene	41611646	41656170	ENSCAFG00000016961	LCP2	protein_coding	lymphocyte cytosolic protein 2 [Source:VGNC Symbol%3BAcc:VGNC:42615]	BICF2P231826	41651009	2.71419
4	gene	44265348	44550260	ENSCAFG00000017171		protein_coding		BICF2P791835	44270857	2.76881
4	gene	44265348	44550260	ENSCAFG00000017171		protein_coding		BICF2P154956	44275143	2.76881
4	gene	50061014	50164824	ENSCAFG00000017260	ATP10B	protein_coding	ATPase phospholipid transporting 10B (putative) [Source:HGNC Symbol%3BAcc:HGNC:13543]	BICF2P401688	50132594	2.59014
4	gene	50061014	50164824	ENSCAFG00000017260	ATP10B	protein_coding	ATPase phospholipid transporting 10B (putative) [Source:HGNC Symbol%3BAcc:HGNC:13543]	BICF2P664158	50142897	2.59014
4	ncRNA_gene	50197866	50263786	ENSCAFG00000036667		lincRNA		BICF2P722922	50160808	2.59014
4	gene	50061014	50164824	ENSCAFG00000017260	ATP10B	protein_coding	ATPase phospholipid transporting 10B (putative) [Source:HGNC Symbol%3BAcc:HGNC:13543]	BICF2P722922	50160808	2.59014
4	gene	73787829	73808924	ENSCAFG00000018825		protein_coding		BICF2S22945510	73793835	2.67466
4	gene	73815487	73833816	ENSCAFG00000029613	AMACR	protein_coding	alpha-methylacyl-CoA racemase [Source:VGNC Symbol%3BAcc:VGNC:37824]	BICF2S22945510	73793835	2.67466
4	gene	73887924	74185403	ENSCAFG00000018844	ADAMTS12	protein_coding	ADAM metallopeptidase with thrombospondin type 1 motif 12 [Source:VGNC Symbol%3BAcc:VGNC:50867]	BICF2G630170030	74224307	2.60583
4	gene	74212718	74239047	ENSCAFG00000018858	TARS	protein_coding	threonyl-tRNA synthetase [Source:VGNC Symbol%3BAcc:VGNC:47110]	BICF2G630170030	74224307	2.60583
4	ncRNA_gene	74794019	74803781	ENSCAFG00000040669		lincRNA		BICF2P1237041	74766102	2.59067
4	gene	74798619	74862770	ENSCAFG00000018877	NPR3	protein_coding	natriuretic peptide receptor 3 [Source:HGNC Symbol%3BAcc:HGNC:7945]	BICF2P1237041	74766102	2.59067
4	ncRNA_gene	74794019	74803781	ENSCAFG00000040669		lincRNA		BICF2G630170112	74790696	2.58629
4	gene	74798619	74862770	ENSCAFG00000018877	NPR3	protein_coding	natriuretic peptide receptor 3 [Source:HGNC Symbol%3BAcc:HGNC:7945]	BICF2G630170112	74790696	2.58629
4	ncRNA_gene	86971581	86977225	ENSCAFG00000035365		lincRNA		BICF2P969207	86936197	2.70111
4	gene	86649536	86921116	ENSCAFG00000019100	RETREG1	protein_coding	reticulophagy regulator 1 [Source:VGNC Symbol%3BAcc:VGNC:45483]	BICF2P969207	86936197	2.70111
4	gene	86930022	86951636	ENSCAFG00000023607	ZNF622	protein_coding	zinc finger protein 622 [Source:VGNC Symbol%3BAcc:VGNC:48777]	BICF2P969207	86936197	2.70111
5	ncRNA_gene	12044497	12108863	ENSCAFG00000034881		lincRNA		BICF2S23112461	12081259	2.56412
5	ncRNA_gene	12097658	12097745	ENSCAFG00000020503		miRNA		BICF2S23112461	12081259	2.56412
5	ncRNA_gene	12052786	12052881	ENSCAFG00000020448	cfa-let-7a-2	miRNA	cfa-let-7a-2 [Source:miRBase%3BAcc:MI0010328]	BICF2S23112461	12081259	2.56412
5	ncRNA_gene	12047369	12047425	ENSCAFG00000020479	cfa-mir-99a-2	miRNA	cfa-mir-99a-2 [Source:miRBase%3BAcc:MI0008102]	BICF2S23112461	12081259	2.56412
5	ncRNA_gene	12238653	12362423	ENSCAFG00000037410		lincRNA		BICF2P775251	12249166	2.58495
5	gene	15140387	15171660	ENSCAFG00000012572	ARCN1	protein_coding	archain 1 [Source:VGNC Symbol%3BAcc:VGNC:38028]	BICF2P725569	15160090	2.64068
5	gene	15179388	15199514	ENSCAFG00000012603	IFT46	protein_coding	intraflagellar transport 46 [Source:VGNC Symbol%3BAcc:VGNC:41887]	BICF2P725569	15160090	2.64068
5	gene	15092050	15138495	ENSCAFG00000012537	PHLDB1	protein_coding	pleckstrin homology like domain family B member 1 [Source:VGNC Symbol%3BAcc:VGNC:44502]	BICF2P725569	15160090	2.64068
5	gene	15571335	15593746	ENSCAFG00000012829	TMPRSS4	protein_coding	transmembrane serine protease 4 [Source:VGNC Symbol%3BAcc:VGNC:47634]	BICF2S23162331	15624697	2.68222
5	gene	15571335	15593746	ENSCAFG00000012829	TMPRSS4	protein_coding	transmembrane serine protease 4 [Source:VGNC Symbol%3BAcc:VGNC:47634]	BICF2S23232833	15628312	2.66341
5	ncRNA_gene	15808916	15810818	ENSCAFG00000034501		lincRNA		BICF2G63029903	15819549	2.6728
5	gene	15858875	15862821	ENSCAFG00000029861		protein_coding		BICF2G63029903	15819549	2.6728
5	gene	15815969	15823057	ENSCAFG00000012859	FXYD2	protein_coding	FXYD domain containing ion transport regulator 2 [Source:VGNC Symbol%3BAcc:VGNC:41020]	BICF2G63029903	15819549	2.6728
5	gene	15791983	15808500	ENSCAFG00000032273	FXYD6	protein_coding	FXYD domain-containing ion transport regulator 6 precursor [Source:RefSeq peptide%3BAcc:NP_001239265]	BICF2G63029903	15819549	2.6728
5	ncRNA_gene	16012678	16014463	ENSCAFG00000039912		lincRNA		BICF2G63029995	16018608	2.79431
5	ncRNA_gene	16020704	16021734	ENSCAFG00000037099		lincRNA		BICF2G63029995	16018608	2.79431
5	ncRNA_gene	16227583	16270670	ENSCAFG00000034307		lincRNA		BICF2P1408805	16228155	2.61725
5	gene	16228669	16290793	ENSCAFG00000013022	CEP164	protein_coding	centrosomal protein 164 [Source:VGNC Symbol%3BAcc:VGNC:39121]	BICF2P1408805	16228155	2.61725
5	ncRNA_gene	16227583	16270670	ENSCAFG00000034307		lincRNA		BICF2G63030274	16248788	2.55128
5	gene	16228669	16290793	ENSCAFG00000013022	CEP164	protein_coding	centrosomal protein 164 [Source:VGNC Symbol%3BAcc:VGNC:39121]	BICF2G63030274	16248788	2.55128
5	ncRNA_gene	16854478	16986214	ENSCAFG00000038621		lincRNA		BICF2P883323	16980888	2.94064
5	ncRNA_gene	16888754	16966103	ENSCAFG00000038814		lincRNA		BICF2P883323	16980888	2.94064
5	ncRNA_gene	17287224	17294663	ENSCAFG00000040247		lincRNA		BICF2S23145830	17300117	2.68583
5	ncRNA_gene	17324541	17472619	ENSCAFG00000035518		lincRNA		BICF2S23145830	17300117	2.68583
5	ncRNA_gene	17324541	17472619	ENSCAFG00000035518		lincRNA		BICF2S23911685	17388481	2.55263
5	ncRNA_gene	17324541	17472619	ENSCAFG00000035518		lincRNA		BICF2S23658918	17391136	2.55263
5	ncRNA_gene	17324541	17472619	ENSCAFG00000035518		lincRNA		BICF2S2291675	17400904	2.65266
5	ncRNA_gene	17684919	17733993	ENSCAFG00000038477		lincRNA		BICF2P292822	17759666	2.63014
5	ncRNA_gene	17719020	17720424	ENSCAFG00000033715		lincRNA		BICF2P292822	17759666	2.63014
5	gene	19268878	19270404	ENSCAFG00000029497		protein_coding		BICF2P289755	19232479	2.77694
5	gene	19088034	19267628	ENSCAFG00000013538	ZBTB16	protein_coding	zinc finger and BTB domain containing 16 [Source:VGNC Symbol%3BAcc:VGNC:48524]	BICF2P289755	19232479	2.77694
5	ncRNA_gene	19681517	19704096	ENSCAFG00000035203		lincRNA		BICF2S23153363	19677807	2.5555
5	ncRNA_gene	19681517	19704096	ENSCAFG00000035203		lincRNA		BICF2P532373	19695809	2.55813
5	ncRNA_gene	19719480	19723643	ENSCAFG00000033972		lincRNA		BICF2P532373	19695809	2.55813
5	gene	19732880	19795252	ENSCAFG00000013890	DRD2	protein_coding	dopamine receptor D2 [Source:VGNC Symbol%3BAcc:VGNC:40094]	BICF2P532373	19695809	2.55813
5	ncRNA_gene	19681517	19704096	ENSCAFG00000035203		lincRNA		BICF2P1359630	19705966	2.59266
5	ncRNA_gene	19719480	19723643	ENSCAFG00000033972		lincRNA		BICF2P1359630	19705966	2.59266
5	gene	19732880	19795252	ENSCAFG00000013890	DRD2	protein_coding	dopamine receptor D2 [Source:VGNC Symbol%3BAcc:VGNC:40094]	BICF2P1359630	19705966	2.59266
5	gene	19898787	19960670	ENSCAFG00000013844	NCAM1	protein_coding	neural cell adhesion molecule 1 [Source:VGNC Symbol%3BAcc:VGNC:43636]	BICF2P573421	19866781	2.57941
5	gene	19829844	19875572	ENSCAFG00000013902	TTC12	protein_coding	tetratricopeptide repeat domain 12 [Source:VGNC Symbol%3BAcc:VGNC:47937]	BICF2P573421	19866781	2.57941
5	gene	26171384	26193549	ENSCAFG00000014775	AASDHPPT	protein_coding	aminoadipate-semialdehyde dehydrogenase-phosphopantetheinyl transferase [Source:VGNC Symbol%3BAcc:VGNC:37418]	BICF2G63031880	26151677	2.58391
5	ncRNA_gene	26420101	26421395	ENSCAFG00000033160		lincRNA		BICF2G63032193	26420292	2.66349
5	gene	26272970	26642821	ENSCAFG00000014838	GRIA4	protein_coding	glutamate ionotropic receptor AMPA type subunit 4 [Source:VGNC Symbol%3BAcc:VGNC:41483]	BICF2G63032193	26420292	2.66349
5	ncRNA_gene	27383659	27426377	ENSCAFG00000039976		lincRNA		BICF2G63033299	27444155	2.70982
5	ncRNA_gene	27430995	27432851	ENSCAFG00000039302		lincRNA		BICF2G63033299	27444155	2.70982
5	gene	29056398	29057772	ENSCAFG00000015899		protein_coding		BICF2G63034907	29095499	2.59289
5	gene	29106717	29154396	ENSCAFG00000015075	MMP20	protein_coding	matrix metallopeptidase 20 [Source:VGNC Symbol%3BAcc:VGNC:43281]	BICF2G63034907	29095499	2.59289
5	gene	29051236	29064607	ENSCAFG00000015066	MMP27	protein_coding	matrix metallopeptidase 27 [Source:VGNC Symbol%3BAcc:VGNC:43286]	BICF2G63034907	29095499	2.59289
5	gene	29106717	29154396	ENSCAFG00000015075	MMP20	protein_coding	matrix metallopeptidase 20 [Source:VGNC Symbol%3BAcc:VGNC:43281]	BICF2G63035005	29173954	2.9113
5	gene	29187870	29196185	ENSCAFG00000015080	MMP7	protein_coding	matrix metallopeptidase 7 [Source:VGNC Symbol%3BAcc:VGNC:43288]	BICF2G63035005	29173954	2.9113
5	gene	29230339	29283554	ENSCAFG00000030873		protein_coding		BICF2P853011	29238199	2.5652
5	gene	29230339	29283554	ENSCAFG00000030873		protein_coding		BICF2S23435595	29261522	3.17807
5	gene	29293036	29312375	ENSCAFG00000023029	BIRC2	protein_coding	baculoviral IAP repeat containing 2 [Source:VGNC Symbol%3BAcc:VGNC:38460]	BICF2S23435595	29261522	3.17807
5	gene	29230339	29283554	ENSCAFG00000030873		protein_coding		BICF2G63035153	29273538	3.09583
5	gene	29293036	29312375	ENSCAFG00000023029	BIRC2	protein_coding	baculoviral IAP repeat containing 2 [Source:VGNC Symbol%3BAcc:VGNC:38460]	BICF2G63035153	29273538	3.09583
5	gene	29230339	29283554	ENSCAFG00000030873		protein_coding		BICF2S23741834	29299647	3.17097
5	gene	29293036	29312375	ENSCAFG00000023029	BIRC2	protein_coding	baculoviral IAP repeat containing 2 [Source:VGNC Symbol%3BAcc:VGNC:38460]	BICF2S23741834	29299647	3.17097
5	gene	29323233	29337240	ENSCAFG00000015105	BIRC3	protein_coding	Baculoviral IAP repeat-containing protein 3 [Source:UniProtKB/Swiss-Prot%3BAcc:A1E2V0]	BICF2S23741834	29299647	3.17097
5	gene	29230339	29283554	ENSCAFG00000030873		protein_coding		BICF2G63035269	29307396	3.17097
5	gene	29293036	29312375	ENSCAFG00000023029	BIRC2	protein_coding	baculoviral IAP repeat containing 2 [Source:VGNC Symbol%3BAcc:VGNC:38460]	BICF2G63035269	29307396	3.17097
5	gene	29323233	29337240	ENSCAFG00000015105	BIRC3	protein_coding	Baculoviral IAP repeat-containing protein 3 [Source:UniProtKB/Swiss-Prot%3BAcc:A1E2V0]	BICF2G63035269	29307396	3.17097
5	ncRNA_gene	29368022	29370241	ENSCAFG00000040698		lincRNA		BICF2G63035338	29358975	2.95647
5	gene	29323233	29337240	ENSCAFG00000015105	BIRC3	protein_coding	Baculoviral IAP repeat-containing protein 3 [Source:UniProtKB/Swiss-Prot%3BAcc:A1E2V0]	BICF2G63035338	29358975	2.95647
5	gene	29390703	29493939	ENSCAFG00000031728	YAP1	protein_coding	Yes associated protein 1 [Source:VGNC Symbol%3BAcc:VGNC:49698]	BICF2G63035338	29358975	2.95647
5	ncRNA_gene	29368022	29370241	ENSCAFG00000040698		lincRNA		BICF2G63035343	29364938	2.78031
5	gene	29323233	29337240	ENSCAFG00000015105	BIRC3	protein_coding	Baculoviral IAP repeat-containing protein 3 [Source:UniProtKB/Swiss-Prot%3BAcc:A1E2V0]	BICF2G63035343	29364938	2.78031
5	gene	29390703	29493939	ENSCAFG00000031728	YAP1	protein_coding	Yes associated protein 1 [Source:VGNC Symbol%3BAcc:VGNC:49698]	BICF2G63035343	29364938	2.78031
5	ncRNA_gene	29461586	29461735	ENSCAFG00000026038	RF00003	snRNA		G337f67S283	29449278	2.74313
5	gene	29390703	29493939	ENSCAFG00000031728	YAP1	protein_coding	Yes associated protein 1 [Source:VGNC Symbol%3BAcc:VGNC:49698]	G337f67S283	29449278	2.74313
5	gene	29512395	29533194	ENSCAFG00000015127	C11orf70	protein_coding	chromosome 11 open reading frame 70 [Source:HGNC Symbol%3BAcc:HGNC:28188]	BICF2S23212122	29477630	2.74313
5	ncRNA_gene	29461586	29461735	ENSCAFG00000026038	RF00003	snRNA		BICF2S23212122	29477630	2.74313
5	gene	29390703	29493939	ENSCAFG00000031728	YAP1	protein_coding	Yes associated protein 1 [Source:VGNC Symbol%3BAcc:VGNC:49698]	BICF2S23212122	29477630	2.74313
5	gene	29512395	29533194	ENSCAFG00000015127	C11orf70	protein_coding	chromosome 11 open reading frame 70 [Source:HGNC Symbol%3BAcc:HGNC:28188]	BICF2S23049729	29489600	2.74313
5	ncRNA_gene	29461586	29461735	ENSCAFG00000026038	RF00003	snRNA		BICF2S23049729	29489600	2.74313
5	gene	29390703	29493939	ENSCAFG00000031728	YAP1	protein_coding	Yes associated protein 1 [Source:VGNC Symbol%3BAcc:VGNC:49698]	BICF2S23049729	29489600	2.74313
5	gene	29512395	29533194	ENSCAFG00000015127	C11orf70	protein_coding	chromosome 11 open reading frame 70 [Source:HGNC Symbol%3BAcc:HGNC:28188]	BICF2S23058014	29523416	2.78667
5	gene	29559277	29660734	ENSCAFG00000015131	CEP126	protein_coding	centrosomal protein 126 [Source:HGNC Symbol%3BAcc:HGNC:29264]	BICF2S23058014	29523416	2.78667
5	gene	29390703	29493939	ENSCAFG00000031728	YAP1	protein_coding	Yes associated protein 1 [Source:VGNC Symbol%3BAcc:VGNC:49698]	BICF2S23058014	29523416	2.78667
5	gene	29512395	29533194	ENSCAFG00000015127	C11orf70	protein_coding	chromosome 11 open reading frame 70 [Source:HGNC Symbol%3BAcc:HGNC:28188]	BICF2S23056870	29527253	2.78667
5	gene	29559277	29660734	ENSCAFG00000015131	CEP126	protein_coding	centrosomal protein 126 [Source:HGNC Symbol%3BAcc:HGNC:29264]	BICF2S23056870	29527253	2.78667
5	gene	29390703	29493939	ENSCAFG00000031728	YAP1	protein_coding	Yes associated protein 1 [Source:VGNC Symbol%3BAcc:VGNC:49698]	BICF2S23056870	29527253	2.78667
5	ncRNA_gene	29724026	29725448	ENSCAFG00000039641		lincRNA		BICF2G63035476	29699676	2.58403
5	gene	29659261	29679771	ENSCAFG00000023699	ANGPTL5	protein_coding	angiopoietin like 5 [Source:VGNC Symbol%3BAcc:VGNC:37861]	BICF2G63035476	29699676	2.58403
5	gene	29559277	29660734	ENSCAFG00000015131	CEP126	protein_coding	centrosomal protein 126 [Source:HGNC Symbol%3BAcc:HGNC:29264]	BICF2G63035476	29699676	2.58403
5	ncRNA_gene	29724026	29725448	ENSCAFG00000039641		lincRNA		BICF2S23317145	29716926	2.58403
5	gene	29659261	29679771	ENSCAFG00000023699	ANGPTL5	protein_coding	angiopoietin like 5 [Source:VGNC Symbol%3BAcc:VGNC:37861]	BICF2S23317145	29716926	2.58403
5	gene	29974951	30008523	ENSCAFG00000015194	TRPC6	protein_coding	transient receptor potential cation channel subfamily C member 6 [Source:VGNC Symbol%3BAcc:VGNC:47871]	BICF2S23250257	30008089	2.56422
5	gene	33467941	33469659	ENSCAFG00000017379	MFSD6L	protein_coding	major facilitator superfamily domain containing 6 like [Source:VGNC Symbol%3BAcc:VGNC:43206]	BICF2G630183440	33488993	2.54291
5	gene	33471196	33528377	ENSCAFG00000017382	PIK3R6	protein_coding	phosphoinositide-3-kinase regulatory subunit 6 [Source:VGNC Symbol%3BAcc:VGNC:44563]	BICF2G630183440	33488993	2.54291
5	gene	44062899	44185890	ENSCAFG00000018583	PDE4B	protein_coding	phosphodiesterase 4B [Source:VGNC Symbol%3BAcc:VGNC:44354]	BICF2G630187503	44212300	2.54662
5	gene	44688109	44775687	ENSCAFG00000018600	LEPR	protein_coding	leptin receptor [Source:VGNC Symbol%3BAcc:VGNC:42638]	BICF2P384664	44725060	2.56499
5	ncRNA_gene	44831223	44845689	ENSCAFG00000033495		lincRNA		BICF2G630187728	44814654	2.5545
5	gene	44688109	44775687	ENSCAFG00000018600	LEPR	protein_coding	leptin receptor [Source:VGNC Symbol%3BAcc:VGNC:42638]	BICF2G630187728	44814654	2.5545
5	ncRNA_gene	44831223	44845689	ENSCAFG00000033495		lincRNA		BICF2G630187745	44860491	2.5545
5	gene	44884358	45011882	ENSCAFG00000018607	DNAJC6	protein_coding	DnaJ heat shock protein family (Hsp40) member C6 [Source:HGNC Symbol%3BAcc:HGNC:15469]	BICF2G630187745	44860491	2.5545
5	gene	44863640	44871465	ENSCAFG00000031524	LEPROT	protein_coding	leptin receptor overlapping transcript [Source:VGNC Symbol%3BAcc:VGNC:42639]	BICF2G630187745	44860491	2.5545
5	ncRNA_gene	44831223	44845689	ENSCAFG00000033495		lincRNA		BICF2G630187751	44861104	2.5545
5	gene	44884358	45011882	ENSCAFG00000018607	DNAJC6	protein_coding	DnaJ heat shock protein family (Hsp40) member C6 [Source:HGNC Symbol%3BAcc:HGNC:15469]	BICF2G630187751	44861104	2.5545
5	gene	44863640	44871465	ENSCAFG00000031524	LEPROT	protein_coding	leptin receptor overlapping transcript [Source:VGNC Symbol%3BAcc:VGNC:42639]	BICF2G630187751	44861104	2.5545
5	gene	45556738	45676333	ENSCAFG00000018621	CACHD1	protein_coding	cache domain containing 1 [Source:VGNC Symbol%3BAcc:VGNC:38630]	BICF2G630188059	45706608	2.60766
5	gene	47911109	48256860	ENSCAFG00000018822	PATJ	protein_coding	PATJ%2C crumbs cell polarity complex component [Source:VGNC Symbol%3BAcc:VGNC:44271]	BICF2P108137	48011726	2.55338
5	ncRNA_gene	49061797	49181245	ENSCAFG00000038526		lincRNA		TIGRP2P72455_rs9232689	49050022	2.64921
5	ncRNA_gene	49337476	49362946	ENSCAFG00000037034		lincRNA		BICF2S23244873	49391184	2.58433
5	ncRNA_gene	49482777	49498314	ENSCAFG00000036931		lincRNA		BICF2S2336757	49447811	2.58434
5	ncRNA_gene	49854287	49855396	ENSCAFG00000039888		lincRNA		BICF2S2346153	49825933	2.58163
5	gene	49815163	49893299	ENSCAFG00000018869	C1orf87	protein_coding	chromosome 1 open reading frame 87 [Source:HGNC Symbol%3BAcc:HGNC:28547]	BICF2S2346153	49825933	2.58163
5	gene	50109605	50491393	ENSCAFG00000018884	FGGY	protein_coding	FGGY carbohydrate kinase domain containing [Source:VGNC Symbol%3BAcc:VGNC:40863]	BICF2P1282816	50097089	2.65254
5	gene	49998256	50060540	ENSCAFG00000018875	HOOK1	protein_coding	hook microtubule tethering protein 1 [Source:VGNC Symbol%3BAcc:VGNC:41740]	BICF2P1282816	50097089	2.65254
5	ncRNA_gene	50700564	50700658	ENSCAFG00000029062		miRNA		BICF2P1287283	50699542	2.55364
5	gene	54470231	54552737	ENSCAFG00000019022	ACOT11	protein_coding	acyl-CoA thioesterase 11 [Source:VGNC Symbol%3BAcc:VGNC:37516]	BICF2S23754149	54535265	2.62524
5	gene	54492809	54511440	ENSCAFG00000019012	FAM151A	protein_coding	family with sequence similarity 151 member A [Source:VGNC Symbol%3BAcc:VGNC:40601]	BICF2S23754149	54535265	2.62524
5	pseudogene	54982405	54984087	ENSCAFG00000032453		pseudogene		BICF2P832744	54994032	2.54783
5	gene	54995231	55005480	ENSCAFG00000019066	LDLRAD1	protein_coding	low density lipoprotein receptor class A domain containing 1 [Source:VGNC Symbol%3BAcc:VGNC:42623]	BICF2P832744	54994032	2.54783
5	gene	55019635	55036806	ENSCAFG00000019068	LRRC42	protein_coding	leucine rich repeat containing 42 [Source:VGNC Symbol%3BAcc:VGNC:42799]	BICF2P832744	54994032	2.54783
5	gene	54923541	54958882	ENSCAFG00000019056	TCEANC2	protein_coding	transcription elongation factor A N-terminal and central domain containing 2 [Source:HGNC Symbol%3BAcc:HGNC:26494]	BICF2P832744	54994032	2.54783
5	gene	54960069	54992100	ENSCAFG00000019064	TMEM59	protein_coding	transmembrane protein 59 [Source:VGNC Symbol%3BAcc:VGNC:47590]	BICF2P832744	54994032	2.54783
5	gene	55042910	55070106	ENSCAFG00000019072	HSPB11	protein_coding	heat shock protein family B (small) member 11 [Source:HGNC Symbol%3BAcc:HGNC:25019]	BICF2P885328	55082723	2.54478
5	gene	55119013	55154920	ENSCAFG00000019077	YIPF1	protein_coding	Yip1 domain family member 1 [Source:VGNC Symbol%3BAcc:VGNC:48487]	BICF2P885328	55082723	2.54478
5	gene	70054658	70229323	ENSCAFG00000019989	PLCG2	protein_coding	phospholipase C gamma 2 [Source:VGNC Symbol%3BAcc:VGNC:44652]	BICF2P287436	70208379	2.61724
5	gene	70250992	70337722	ENSCAFG00000019997	CMIP	protein_coding	c-Maf inducing protein [Source:HGNC Symbol%3BAcc:HGNC:24319]	BICF2P747263	70296073	2.56628
5	gene	70531068	70579353	ENSCAFG00000019999	GAN	protein_coding	gigaxonin [Source:VGNC Symbol%3BAcc:VGNC:41105]	BICF2G630239232	70549418	2.55978
5	gene	70595401	70637178	ENSCAFG00000020006	BCO1	protein_coding	beta-carotene oxygenase 1 [Source:VGNC Symbol%3BAcc:VGNC:38417]	BICF2G630239231	70566774	2.55978
5	gene	70531068	70579353	ENSCAFG00000019999	GAN	protein_coding	gigaxonin [Source:VGNC Symbol%3BAcc:VGNC:41105]	BICF2G630239231	70566774	2.55978
5	gene	70653179	70740929	ENSCAFG00000020012		protein_coding		BICF2G630239169	70737563	2.63128
5	gene	70745657	70756797	ENSCAFG00000020014		protein_coding		BICF2G630239169	70737563	2.63128
5	gene	70761693	70765909	ENSCAFG00000028860		protein_coding		BICF2G630239169	70737563	2.63128
5	gene	70765736	70774052	ENSCAFG00000020015	C5H16orf46	protein_coding	chromosome 5 C16orf46 homolog [Source:VGNC Symbol%3BAcc:VGNC:50435]	BICF2G630239169	70737563	2.63128
5	gene	70653179	70740929	ENSCAFG00000020012		protein_coding		BICF2G630239157	70743813	2.63128
5	gene	70745657	70756797	ENSCAFG00000020014		protein_coding		BICF2G630239157	70743813	2.63128
5	gene	70761693	70765909	ENSCAFG00000028860		protein_coding		BICF2G630239157	70743813	2.63128
5	gene	70782853	70795870	ENSCAFG00000020016	ATMIN	protein_coding	ATM interactor [Source:HGNC Symbol%3BAcc:HGNC:29034]	BICF2G630239157	70743813	2.63128
5	gene	70765736	70774052	ENSCAFG00000020015	C5H16orf46	protein_coding	chromosome 5 C16orf46 homolog [Source:VGNC Symbol%3BAcc:VGNC:50435]	BICF2G630239157	70743813	2.63128
5	gene	75164245	75172838	ENSCAFG00000020066	TERF2IP	protein_coding	TERF2 interacting protein [Source:VGNC Symbol%3BAcc:VGNC:49734]	BICF2P1169180	75130247	2.70557
5	gene	75172248	75172844	ENSCAFG00000032242		protein_coding		BICF2P575848	75138532	2.70557
5	gene	75175861	75188021	ENSCAFG00000020069	KARS	protein_coding	lysyl-tRNA synthetase [Source:VGNC Symbol%3BAcc:VGNC:42207]	BICF2P575848	75138532	2.70557
5	gene	75164245	75172838	ENSCAFG00000020066	TERF2IP	protein_coding	TERF2 interacting protein [Source:VGNC Symbol%3BAcc:VGNC:49734]	BICF2P575848	75138532	2.70557
5	ncRNA_gene	77881341	77887929	ENSCAFG00000039865		lincRNA		BICF2S23338388	77907108	2.58314
5	ncRNA_gene	77922169	78008260	ENSCAFG00000040655		lincRNA		BICF2S23338388	77907108	2.58314
5	gene	77832817	77873744	ENSCAFG00000020240	PMFBP1	protein_coding	polyamine modulated factor 1 binding protein 1 [Source:VGNC Symbol%3BAcc:VGNC:44732]	BICF2S23338388	77907108	2.58314
6	gene	77053127	77146637	ENSCAFG00000020432	WLS	protein_coding	wntless Wnt ligand secretion mediator [Source:VGNC Symbol%3BAcc:VGNC:48417]	BICF2P954715	77101955	2.59992
7	gene	9125225	9631145	ENSCAFG00000012077		protein_coding		BICF2G630551072	9164874	2.53962
7	gene	8949495	9243847	ENSCAFG00000012038	HHAT	protein_coding	hedgehog acyltransferase [Source:VGNC Symbol%3BAcc:VGNC:41679]	BICF2G630551072	9164874	2.53962
7	gene	9125225	9631145	ENSCAFG00000012077		protein_coding		TIGRP2P91003_rs8589668	9207818	2.57192
7	gene	8949495	9243847	ENSCAFG00000012038	HHAT	protein_coding	hedgehog acyltransferase [Source:VGNC Symbol%3BAcc:VGNC:41679]	TIGRP2P91003_rs8589668	9207818	2.57192
7	gene	9125225	9631145	ENSCAFG00000012077		protein_coding		BICF2S23240438	9210600	2.57192
7	gene	8949495	9243847	ENSCAFG00000012038	HHAT	protein_coding	hedgehog acyltransferase [Source:VGNC Symbol%3BAcc:VGNC:41679]	BICF2S23240438	9210600	2.57192
7	gene	9125225	9631145	ENSCAFG00000012077		protein_coding		BICF2P339867	9228443	2.71153
7	gene	8949495	9243847	ENSCAFG00000012038	HHAT	protein_coding	hedgehog acyltransferase [Source:VGNC Symbol%3BAcc:VGNC:41679]	BICF2P339867	9228443	2.71153
7	gene	9125225	9631145	ENSCAFG00000012077		protein_coding		TIGRP2P91122_rs8678777	9618456	2.56989
7	ncRNA_gene	10066515	10072063	ENSCAFG00000032914		lincRNA		BICF2S23142049	10097741	2.67452
7	ncRNA_gene	10091025	10093127	ENSCAFG00000038750		lincRNA		BICF2S23142049	10097741	2.67452
7	gene	10094069	10172929	ENSCAFG00000012155	LPGAT1	protein_coding	lysophosphatidylglycerol acyltransferase 1 [Source:VGNC Symbol%3BAcc:VGNC:42750]	BICF2S23142049	10097741	2.67452
7	ncRNA_gene	10066515	10072063	ENSCAFG00000032914		lincRNA		BICF2P769884	10104327	2.67452
7	ncRNA_gene	10091025	10093127	ENSCAFG00000038750		lincRNA		BICF2P769884	10104327	2.67452
7	gene	10094069	10172929	ENSCAFG00000012155	LPGAT1	protein_coding	lysophosphatidylglycerol acyltransferase 1 [Source:VGNC Symbol%3BAcc:VGNC:42750]	BICF2P769884	10104327	2.67452
7	gene	10094069	10172929	ENSCAFG00000012155	LPGAT1	protein_coding	lysophosphatidylglycerol acyltransferase 1 [Source:VGNC Symbol%3BAcc:VGNC:42750]	BICF2P333371	10134521	2.67517
7	gene	10094069	10172929	ENSCAFG00000012155	LPGAT1	protein_coding	lysophosphatidylglycerol acyltransferase 1 [Source:VGNC Symbol%3BAcc:VGNC:42750]	BICF2P844265	10165329	2.75295
7	ncRNA_gene	10644993	10648685	ENSCAFG00000032970		lincRNA		BICF2P1450309	10688248	2.97417
7	gene	11114290	11130514	ENSCAFG00000012389	ANGEL2	protein_coding	angel homolog 2 [Source:VGNC Symbol%3BAcc:VGNC:37853]	BICF2P1117700	11080239	2.67598
7	gene	11072215	11108768	ENSCAFG00000012376	VASH2	protein_coding	vasohibin 2 [Source:VGNC Symbol%3BAcc:VGNC:48234]	BICF2P1117700	11080239	2.67598
7	ncRNA_gene	51690001	51698622	ENSCAFG00000038575		lincRNA		TIGRP2P99093_rs8925302	51686788	2.82425
7	ncRNA_gene	51690001	51698622	ENSCAFG00000038575		lincRNA		BICF2S23043330	51696777	2.82425
7	gene	73307183	73438713	ENSCAFG00000018597	LAMA1	protein_coding	laminin subunit alpha 1 [Source:VGNC Symbol%3BAcc:VGNC:42564]	BICF2P1314173	73329908	2.98047
7	gene	73815576	74597564	ENSCAFG00000018639	PTPRM	protein_coding	protein tyrosine phosphatase%2C receptor type M [Source:VGNC Symbol%3BAcc:VGNC:45192]	BICF2P566423	74608160	2.69446
8	gene	15545391	15546568	ENSCAFG00000013718		protein_coding		TIGRP2P108140_rs9143573	15537605	2.66383
8	gene	15775683	16039884	ENSCAFG00000013731	MIPOL1	protein_coding	mirror-image polydactyly 1 [Source:VGNC Symbol%3BAcc:VGNC:43243]	BICF2P635293	16001599	2.59374
8	gene	15775683	16039884	ENSCAFG00000013731	MIPOL1	protein_coding	mirror-image polydactyly 1 [Source:VGNC Symbol%3BAcc:VGNC:43243]	BICF2P1295651	16015911	2.60647
10	pseudogene	18966492	18967495	ENSCAFG00000000734		pseudogene		BICF2G630477444	18987707	2.57467
10	ncRNA_gene	20818812	20818929	ENSCAFG00000026767		miRNA		BICF2G630478760	20805067	2.62935
10	gene	20786072	20786833	ENSCAFG00000031364		protein_coding		BICF2G630478760	20805067	2.62935
10	gene	20812040	20812816	ENSCAFG00000029128		protein_coding		BICF2G630478760	20805067	2.62935
10	pseudogene	20773180	20773662	ENSCAFG00000000846		pseudogene		BICF2G630478760	20805067	2.62935
10	gene	20786070	20821722	ENSCAFG00000000850	KIAA0930	protein_coding	KIAA0930 [Source:VGNC Symbol%3BAcc:VGNC:42355]	BICF2G630478760	20805067	2.62935
10	gene	20832126	20844617	ENSCAFG00000000856	NUP50	protein_coding	nucleoporin 50 [Source:VGNC Symbol%3BAcc:VGNC:44056]	BICF2G630478760	20805067	2.62935
10	ncRNA_gene	20792882	20793004	ENSCAFG00000028252	RF00443	snoRNA		BICF2G630478760	20805067	2.62935
10	ncRNA_gene	37504537	37505602	ENSCAFG00000036713		lincRNA		BICF2P981498	37519842	2.75791
10	gene	56374145	56403051	ENSCAFG00000002838	CFAP36	protein_coding	cilia and flagella associated protein 36 [Source:VGNC Symbol%3BAcc:VGNC:39161]	BICF2S23140067	56399268	2.62374
10	gene	56406747	56467756	ENSCAFG00000002860	PPP4R3B	protein_coding	protein phosphatase 4 regulatory subunit 3B [Source:HGNC Symbol%3BAcc:HGNC:29267]	BICF2S23140067	56399268	2.62374
10	gene	66125085	66126038	ENSCAFG00000030635		protein_coding		BICF2S237995	66128300	2.7258
10	ncRNA_gene	66318981	66350542	ENSCAFG00000034629		lincRNA		BICF2P855072	66339642	2.58792
10	gene	67848038	68021430	ENSCAFG00000003276	ANTXR1	protein_coding	anthrax toxin receptor 1 [Source:VGNC Symbol%3BAcc:VGNC:37935]	TIGRP2P142342_rs8527080	67852612	2.54079
10	gene	68766999	68769161	ENSCAFG00000032646		protein_coding		BICF2G630493392	68764436	2.54798
10	gene	68731837	68751353	ENSCAFG00000003329	C2orf42	protein_coding	chromosome 2 open reading frame 42 [Source:HGNC Symbol%3BAcc:HGNC:26056]	BICF2G630493392	68764436	2.54798
10	gene	68728729	68799390	ENSCAFG00000003341	TIA1	protein_coding	TIA1 cytotoxic granule associated RNA binding protein [Source:VGNC Symbol%3BAcc:VGNC:47363]	BICF2G630493392	68764436	2.54798
10	ncRNA_gene	68981660	68983179	ENSCAFG00000039282		lincRNA		BICF2P206486	68988390	2.70755
10	gene	68915629	68966459	ENSCAFG00000003366		protein_coding		BICF2P206486	68988390	2.70755
11	ncRNA_gene	40774657	40791497	ENSCAFG00000034052		lincRNA		BICF2P1226185	40823710	2.72196
11	ncRNA_gene	40811862	40825103	ENSCAFG00000038886		lincRNA		BICF2P1226185	40823710	2.72196
11	pseudogene	40792603	40794456	ENSCAFG00000023674		processed_pseudogene		BICF2P1226185	40823710	2.72196
11	ncRNA_gene	41694463	41731327	ENSCAFG00000038522		lincRNA		BICF2S22947334	41726811	2.6871
11	gene	73545859	73693101	ENSCAFG00000003560	CDK5RAP2	protein_coding	CDK5 regulatory subunit associated protein 2 [Source:VGNC Symbol%3BAcc:VGNC:39058]	BICF2P199408	73564151	2.57224
12	gene	5812082	5902743	ENSCAFG00000001423	CPNE5	protein_coding	copine 5 [Source:VGNC Symbol%3BAcc:VGNC:39564]	TIGRP2P168246_rs8806356	5850478	2.55991
12	ncRNA_gene	14108608	14112045	ENSCAFG00000038428		lincRNA		BICF2S23233583	14137852	2.97271
12	gene	14165150	14261409	ENSCAFG00000002016	CLIC5	protein_coding	chloride intracellular channel 5 [Source:VGNC Symbol%3BAcc:VGNC:39341]	BICF2S23233583	14137852	2.97271
12	gene	15161108	15189507	ENSCAFG00000002068	ADGRF1	protein_coding	adhesion G protein-coupled receptor F1 [Source:VGNC Symbol%3BAcc:VGNC:37638]	BICF2P336065	15147547	2.72392
12	ncRNA_gene	21054124	21056422	ENSCAFG00000035943		lincRNA		BICF2P966665	21082681	2.53971
12	ncRNA_gene	21073986	21075229	ENSCAFG00000040547		lincRNA		BICF2P966665	21082681	2.53971
12	ncRNA_gene	21084959	21107308	ENSCAFG00000036768		lincRNA		BICF2P966665	21082681	2.53971
12	gene	21000884	21048729	ENSCAFG00000002288	GCLC	protein_coding	glutamate-cysteine ligase catalytic subunit [Source:VGNC Symbol%3BAcc:VGNC:41147]	BICF2P966665	21082681	2.53971
12	ncRNA_gene	21084959	21107308	ENSCAFG00000036768		lincRNA		BICF2P389405	21125252	2.65738
12	ncRNA_gene	21128159	21148285	ENSCAFG00000038524		lincRNA		BICF2P389405	21125252	2.65738
12	ncRNA_gene	21142767	21143502	ENSCAFG00000035039		lincRNA		BICF2P389405	21125252	2.65738
12	gene	21153213	21175917	ENSCAFG00000002300	KLHL31	protein_coding	kelch like family member 31 [Source:VGNC Symbol%3BAcc:VGNC:42465]	BICF2P389405	21125252	2.65738
12	gene	64851740	64955137	ENSCAFG00000003741	SCML4	protein_coding	Scm polycomb group protein like 4 [Source:VGNC Symbol%3BAcc:VGNC:45912]	BICF2S23313690	64883514	2.76406
12	ncRNA_gene	65726248	65727081	ENSCAFG00000035335		lincRNA		BICF2P531273	65708850	2.84252
12	ncRNA_gene	65726248	65727081	ENSCAFG00000035335		lincRNA		BICF2P1237793	65715721	2.55769
12	ncRNA_gene	65751685	65752199	ENSCAFG00000039173		lincRNA		BICF2P1237793	65715721	2.55769
12	ncRNA_gene	65825882	65829978	ENSCAFG00000034895		lincRNA		BICF2P259961	65855879	2.77422
12	gene	65828503	65933748	ENSCAFG00000003784	ARMC2	protein_coding	armadillo repeat containing 2 [Source:VGNC Symbol%3BAcc:VGNC:38124]	BICF2P259961	65855879	2.77422
12	ncRNA_gene	66211591	66214621	ENSCAFG00000038001		lincRNA		BICF2S23734513	66218742	2.55585
12	gene	66176032	66184944	ENSCAFG00000029315		protein_coding		BICF2S23734513	66218742	2.55585
12	gene	66193923	66206960	ENSCAFG00000003802		protein_coding		BICF2S23734513	66218742	2.55585
12	gene	66214952	66242599	ENSCAFG00000031633		protein_coding		BICF2S23734513	66218742	2.55585
12	gene	66250579	66286278	ENSCAFG00000003804		protein_coding		BICF2S23734513	66218742	2.55585
12	gene	66721536	66722624	ENSCAFG00000003846	GPR6	protein_coding	G protein-coupled receptor 6 [Source:VGNC Symbol%3BAcc:VGNC:41439]	BICF2P1013041	66719323	2.94678
12	ncRNA_gene	66788301	66803478	ENSCAFG00000040074		lincRNA		BICF2P672435	66798972	2.5422
12	ncRNA_gene	66803613	66804442	ENSCAFG00000039353		lincRNA		BICF2P672435	66798972	2.5422
12	gene	66834484	66852886	ENSCAFG00000003854	WASF1	protein_coding	WAS protein family member 1 [Source:VGNC Symbol%3BAcc:VGNC:48333]	BICF2P672435	66798972	2.5422
12	gene	66897924	66951375	ENSCAFG00000003868	CDC40	protein_coding	cell division cycle 40 [Source:VGNC Symbol%3BAcc:VGNC:38996]	TIGRP2P171943_rs8754519	66922082	2.72996
12	gene	66958833	67022102	ENSCAFG00000003873	METTL24	protein_coding	methyltransferase like 24 [Source:HGNC Symbol%3BAcc:HGNC:21566]	TIGRP2P171943_rs8754519	66922082	2.72996
12	gene	66958833	67022102	ENSCAFG00000003873	METTL24	protein_coding	methyltransferase like 24 [Source:HGNC Symbol%3BAcc:HGNC:21566]	BICF2P228380	66998477	3.09791
12	gene	66958833	67022102	ENSCAFG00000003873	METTL24	protein_coding	methyltransferase like 24 [Source:HGNC Symbol%3BAcc:HGNC:21566]	BICF2P90010	67034956	2.58853
12	gene	67079924	67104443	ENSCAFG00000003882	DDO	protein_coding	D-aspartate oxidase [Source:VGNC Symbol%3BAcc:VGNC:39840]	BICF2S23329320	67076520	3.09952
12	gene	67110581	67136725	ENSCAFG00000003892	SLC22A16	protein_coding	solute carrier family 22 member 16 [Source:VGNC Symbol%3BAcc:VGNC:46277]	BICF2S23329320	67076520	3.09952
12	gene	67079924	67104443	ENSCAFG00000003882	DDO	protein_coding	D-aspartate oxidase [Source:VGNC Symbol%3BAcc:VGNC:39840]	BICF2P1055139	67104324	3.13822
12	gene	67110581	67136725	ENSCAFG00000003892	SLC22A16	protein_coding	solute carrier family 22 member 16 [Source:VGNC Symbol%3BAcc:VGNC:46277]	BICF2P1055139	67104324	3.13822
12	ncRNA_gene	67151978	67154328	ENSCAFG00000038229		lincRNA		TIGRP2P172024_rs8522171	67172663	3.01229
12	gene	67110581	67136725	ENSCAFG00000003892	SLC22A16	protein_coding	solute carrier family 22 member 16 [Source:VGNC Symbol%3BAcc:VGNC:46277]	TIGRP2P172024_rs8522171	67172663	3.01229
12	ncRNA_gene	67151978	67154328	ENSCAFG00000038229		lincRNA		BICF2P1201233	67187928	2.79126
12	gene	67227190	67349079	ENSCAFG00000003902	CDK19	protein_coding	cyclin dependent kinase 19 [Source:VGNC Symbol%3BAcc:VGNC:39050]	BICF2P1201233	67187928	2.79126
12	gene	67674646	67719985	ENSCAFG00000003922	SLC16A10	protein_coding	solute carrier family 16 member 10 [Source:VGNC Symbol%3BAcc:VGNC:46236]	BICF2P1335041	67683202	2.9283
12	ncRNA_gene	68084329	68092791	ENSCAFG00000036958		lincRNA		BICF2P422779	68057398	2.69795
12	gene	68029354	68058518	ENSCAFG00000003960	TRAF3IP2	protein_coding	TRAF3 interacting protein 2 [Source:VGNC Symbol%3BAcc:VGNC:47766]	BICF2P422779	68057398	2.69795
12	ncRNA_gene	68084329	68092791	ENSCAFG00000036958		lincRNA		BICF2P964787	68115996	3.2247
12	gene	68104694	68162878	ENSCAFG00000003995	FYN	protein_coding	FYN proto-oncogene%2C Src family tyrosine kinase [Source:VGNC Symbol%3BAcc:VGNC:41027]	BICF2P964787	68115996	3.2247
12	ncRNA_gene	70237323	70386745	ENSCAFG00000038985		lincRNA		BICF2S2322791	70306688	2.74732
12	ncRNA_gene	70306938	70309098	ENSCAFG00000038135		lincRNA		BICF2S2322791	70306688	2.74732
12	ncRNA_gene	70237323	70386745	ENSCAFG00000038985		lincRNA		BICF2P1057514	70419603	2.69994
12	ncRNA_gene	70446568	70452535	ENSCAFG00000034364		lincRNA		BICF2P1057514	70419603	2.69994
12	ncRNA_gene	70446568	70452535	ENSCAFG00000034364		lincRNA		BICF2P160045	70458812	2.56372
12	ncRNA_gene	70484351	70486530	ENSCAFG00000033656		lincRNA		BICF2P160045	70458812	2.56372
12	gene	71659397	71756705	ENSCAFG00000004055	FRK	protein_coding	fyn related Src family tyrosine kinase [Source:VGNC Symbol%3BAcc:VGNC:40978]	BICF2P411900	71747753	2.60531
12	gene	72001007	72027566	ENSCAFG00000004084	ERMARD	protein_coding	ER membrane associated RNA degradation [Source:VGNC Symbol%3BAcc:VGNC:40461]	BICF2P18865	72004725	2.53854
12	gene	71953729	72171731	ENSCAFG00000004071	PHF10	protein_coding	PHD finger protein 10 [Source:VGNC Symbol%3BAcc:VGNC:44480]	BICF2P18865	72004725	2.53854
12	gene	71984944	71998243	ENSCAFG00000004079	TCTE3	protein_coding	t-complex-associated-testis-expressed 3 [Source:HGNC Symbol%3BAcc:HGNC:11695]	BICF2P18865	72004725	2.53854
14	ncRNA_gene	20862423	20872235	ENSCAFG00000039735		lincRNA		BICF2S2374057	20853618	2.66319
14	gene	20825696	20839030	ENSCAFG00000002129	PDK4	protein_coding	pyruvate dehydrogenase kinase 4 [Source:VGNC Symbol%3BAcc:VGNC:44383]	BICF2S2374057	20853618	2.66319
14	gene	20967434	21279083	ENSCAFG00000002143	DYNC1I1	protein_coding	dynein cytoplasmic 1 intermediate chain 1 [Source:VGNC Symbol%3BAcc:VGNC:40144]	BICF2S2301529	21235008	2.68173
14	ncRNA_gene	21527686	21531822	ENSCAFG00000039828		lincRNA		BICF2G630524061	21548358	2.57095
14	gene	22153297	22220864	ENSCAFG00000002195	SDHAF3	protein_coding	succinate dehydrogenase complex assembly factor 3 [Source:VGNC Symbol%3BAcc:VGNC:45950]	BICF2G630524360	22135516	2.68882
14	gene	58940948	59005553	ENSCAFG00000003472	TSPAN12	protein_coding	tetraspanin 12 [Source:VGNC Symbol%3BAcc:VGNC:47912]	BICF2P111715	59026597	2.55985
14	gene	59104427	59364616	ENSCAFG00000003492	CPED1	protein_coding	cadherin like and PC-esterase domain containing 1 [Source:HGNC Symbol%3BAcc:HGNC:26159]	BICF2P477947	59262908	2.69801
14	ncRNA_gene	59241302	59241485	ENSCAFG00000022128	RF00015	snRNA		BICF2P477947	59262908	2.69801
14	gene	59104427	59364616	ENSCAFG00000003492	CPED1	protein_coding	cadherin like and PC-esterase domain containing 1 [Source:HGNC Symbol%3BAcc:HGNC:26159]	BICF2S2305660	59325481	2.7964
14	ncRNA_gene	59702169	59705043	ENSCAFG00000037719		lincRNA		BICF2P915105	59735322	2.68597
15	gene	27360959	27372233	ENSCAFG00000005976	NTS	protein_coding	Canis lupus familiaris neurotensin (NTS)%2C mRNA. [Source:RefSeq mRNA%3BAcc:NM_001313874]	BICF2G630434678	27388037	2.55087
15	ncRNA_gene	27959069	27961616	ENSCAFG00000033282		lincRNA		BICF2G630434411	27996369	2.53918
15	ncRNA_gene	27959069	27961616	ENSCAFG00000033282		lincRNA		BICF2G630434410	27996473	2.53918
15	ncRNA_gene	28181035	28263840	ENSCAFG00000032999		lincRNA		BICF2G630434377	28178724	2.61623
15	ncRNA_gene	39536090	39552163	ENSCAFG00000033737		lincRNA		BICF2P1376560	39501012	2.74136
15	gene	39444146	39489608	ENSCAFG00000006786	SLC17A8	protein_coding	solute carrier family 17 member 8 [Source:VGNC Symbol%3BAcc:VGNC:46253]	BICF2P1376560	39501012	2.74136
15	ncRNA_gene	39600673	39622929	ENSCAFG00000036538		lincRNA		BICF2P254734	39604476	2.75403
15	ncRNA_gene	39618558	39621441	ENSCAFG00000033050		lincRNA		BICF2P254734	39604476	2.75403
15	gene	39635909	39657574	ENSCAFG00000006883	GAS2L3	protein_coding	growth arrest specific 2 like 3 [Source:VGNC Symbol%3BAcc:VGNC:41117]	BICF2P254734	39604476	2.75403
15	gene	39552805	39609514	ENSCAFG00000006835	NR1H4	protein_coding	nuclear receptor subfamily 1 group H member 4 [Source:VGNC Symbol%3BAcc:VGNC:43944]	BICF2P254734	39604476	2.75403
15	ncRNA_gene	39686087	39702343	ENSCAFG00000036891		lincRNA		BICF2P537428	39686057	2.78907
15	gene	39635909	39657574	ENSCAFG00000006883	GAS2L3	protein_coding	growth arrest specific 2 like 3 [Source:VGNC Symbol%3BAcc:VGNC:41117]	BICF2P537428	39686057	2.78907
15	ncRNA_gene	39686087	39702343	ENSCAFG00000036891		lincRNA		BICF2P1439621	39698917	2.78907
15	gene	40504782	40700909	ENSCAFG00000007134	MYBPC1	protein_coding	myosin binding protein C%2C slow type [Source:VGNC Symbol%3BAcc:VGNC:43522]	TIGRP2P201056_rs9241142	40545693	2.54634
15	gene	62395707	62661308	ENSCAFG00000008936	SPOCK3	protein_coding	SPARC/osteonectin%2C cwcv and kazal like domains proteoglycan 3 [Source:HGNC Symbol%3BAcc:HGNC:13565]	BICF2P845385	62626743	2.56329
15	ncRNA_gene	63814209	63816349	ENSCAFG00000038060		lincRNA		BICF2G630417164	63851554	2.74228
17	ncRNA_gene	43709728	43711743	ENSCAFG00000035438		lincRNA		BICF2S23713804	43696639	2.69016
17	gene	43550863	43742838	ENSCAFG00000008079		protein_coding		BICF2S23713804	43696639	2.69016
17	ncRNA_gene	43709728	43711743	ENSCAFG00000035438		lincRNA		BICF2S23130762	43704935	2.69016
17	gene	43550863	43742838	ENSCAFG00000008079		protein_coding		BICF2S23130762	43704935	2.69016
17	gene	43550863	43742838	ENSCAFG00000008079		protein_coding		BICF2S23242784	43757072	2.59624
17	gene	44051948	44557955	ENSCAFG00000008115		protein_coding		TIGRP2P232726_rs9066387	44215838	2.58717
17	gene	44204193	44205187	ENSCAFG00000008121		protein_coding		TIGRP2P232726_rs9066387	44215838	2.58717
18	ncRNA_gene	54832606	54843882	ENSCAFG00000038427		lincRNA		TIGRP2P258370_rs8552298	54831664	2.73004
18	gene	54862765	54921367	ENSCAFG00000016121	SYT7	protein_coding	synaptotagmin 7 [Source:VGNC Symbol%3BAcc:VGNC:47050]	TIGRP2P258370_rs8552298	54831664	2.73004
19	ncRNA_gene	21462863	21472757	ENSCAFG00000035828		lincRNA		BICF2G63043679	21481493	2.54707
19	gene	22368942	22369649	ENSCAFG00000004232	HS6ST1	protein_coding	heparan sulfate 6-O-sulfotransferase 1 [Source:HGNC Symbol%3BAcc:HGNC:5201]	BICF2P1059346	22344255	3.08273
19	ncRNA_gene	23481722	23482922	ENSCAFG00000034205		lincRNA		BICF2G63045046	23448308	2.58295
19	ncRNA_gene	31990759	32003866	ENSCAFG00000035833		lincRNA		BICF2G63052485	32032897	2.67972
19	gene	32016256	32031133	ENSCAFG00000004950	DDX18	protein_coding	DEAD-box helicase 18 [Source:VGNC Symbol%3BAcc:VGNC:39847]	BICF2G63052485	32032897	2.67972
19	ncRNA_gene	32064242	32064564	ENSCAFG00000021956	RF00100	misc_RNA		BICF2G63052485	32032897	2.67972
19	ncRNA_gene	32319530	32373140	ENSCAFG00000033041		lincRNA		BICF2G63052944	32323608	2.6073
19	ncRNA_gene	32319530	32373140	ENSCAFG00000033041		lincRNA		BICF2G63053079	32396601	2.68085
19	ncRNA_gene	32962392	32962497	ENSCAFG00000027301	RF00001	rRNA		TIGRP2P265789_rs8897839	32936374	2.69931
19	ncRNA_gene	32962392	32962497	ENSCAFG00000027301	RF00001	rRNA		BICF2P553608	32943865	2.69931
19	ncRNA_gene	32962392	32962497	ENSCAFG00000027301	RF00001	rRNA		TIGRP2P265810_rs8502414	32964040	2.68653
19	ncRNA_gene	32962392	32962497	ENSCAFG00000027301	RF00001	rRNA		BICF2P1254667	32978364	3.25652
19	gene	33424018	33424818	ENSCAFG00000029279		protein_coding		BICF2S23134316	33452995	2.60114
19	gene	33430697	33883552	ENSCAFG00000004970	DPP10	protein_coding	dipeptidyl peptidase like 10 [Source:VGNC Symbol%3BAcc:VGNC:40072]	BICF2S23134316	33452995	2.60114
19	ncRNA_gene	33435435	33435540	ENSCAFG00000022144	RF00026	snRNA		BICF2S23134316	33452995	2.60114
19	gene	33430697	33883552	ENSCAFG00000004970	DPP10	protein_coding	dipeptidyl peptidase like 10 [Source:VGNC Symbol%3BAcc:VGNC:40072]	TIGRP2P266040_rs8557521	33553981	2.90403
19	gene	33430697	33883552	ENSCAFG00000004970	DPP10	protein_coding	dipeptidyl peptidase like 10 [Source:VGNC Symbol%3BAcc:VGNC:40072]	BICF2P426885	33646967	2.53912
19	gene	33430697	33883552	ENSCAFG00000004970	DPP10	protein_coding	dipeptidyl peptidase like 10 [Source:VGNC Symbol%3BAcc:VGNC:40072]	TIGRP2P266068_rs8936820	33663054	2.53912
19	ncRNA_gene	34707385	34747500	ENSCAFG00000033527		lincRNA		BICF2P319652	34748477	2.54755
19	ncRNA_gene	34768718	34770533	ENSCAFG00000039615		lincRNA		BICF2P319652	34748477	2.54755
19	ncRNA_gene	34707385	34747500	ENSCAFG00000033527		lincRNA		BICF2P871769	34787117	2.54615
19	ncRNA_gene	34768718	34770533	ENSCAFG00000039615		lincRNA		BICF2P871769	34787117	2.54615
19	ncRNA_gene	34808850	34846252	ENSCAFG00000037337		lincRNA		BICF2P871769	34787117	2.54615
19	ncRNA_gene	34885655	34947087	ENSCAFG00000034082		lincRNA		BICF2S23647699	34913324	2.80334
19	ncRNA_gene	35044539	35045707	ENSCAFG00000037896		lincRNA		BICF2P975640	35044562	2.78761
19	ncRNA_gene	35046287	35046799	ENSCAFG00000039695		lincRNA		BICF2P975640	35044562	2.78761
19	ncRNA_gene	35047472	35050737	ENSCAFG00000034308		lincRNA		BICF2P975640	35044562	2.78761
19	ncRNA_gene	35044539	35045707	ENSCAFG00000037896		lincRNA		BICF2S23533031	35046277	2.78761
19	ncRNA_gene	35046287	35046799	ENSCAFG00000039695		lincRNA		BICF2S23533031	35046277	2.78761
19	ncRNA_gene	35047472	35050737	ENSCAFG00000034308		lincRNA		BICF2S23533031	35046277	2.78761
19	gene	35385836	35588254	ENSCAFG00000004998	GPR39	protein_coding	G protein-coupled receptor 39 [Source:VGNC Symbol%3BAcc:VGNC:41434]	BICF2P762119	35415058	2.6466
19	gene	35633416	36498816	ENSCAFG00000005003	NCKAP5	protein_coding	NCK associated protein 5 [Source:VGNC Symbol%3BAcc:VGNC:43654]	BICF2S23254950	35920420	2.61686
19	gene	35633416	36498816	ENSCAFG00000005003	NCKAP5	protein_coding	NCK associated protein 5 [Source:VGNC Symbol%3BAcc:VGNC:43654]	BICF2P1379876	36034543	2.57866
19	gene	35633416	36498816	ENSCAFG00000005003	NCKAP5	protein_coding	NCK associated protein 5 [Source:VGNC Symbol%3BAcc:VGNC:43654]	BICF2P484506	36190809	3.23634
19	gene	35633416	36498816	ENSCAFG00000005003	NCKAP5	protein_coding	NCK associated protein 5 [Source:VGNC Symbol%3BAcc:VGNC:43654]	BICF2S23648955	36199856	3.46299
19	gene	35633416	36498816	ENSCAFG00000005003	NCKAP5	protein_coding	NCK associated protein 5 [Source:VGNC Symbol%3BAcc:VGNC:43654]	BICF2P234666	36300737	3.44
19	ncRNA_gene	36292725	36292830	ENSCAFG00000022506	RF00026	snRNA		BICF2P234666	36300737	3.44
19	gene	35633416	36498816	ENSCAFG00000005003	NCKAP5	protein_coding	NCK associated protein 5 [Source:VGNC Symbol%3BAcc:VGNC:43654]	BICF2S23137667	36312857	3.26511
19	ncRNA_gene	36292725	36292830	ENSCAFG00000022506	RF00026	snRNA		BICF2S23137667	36312857	3.26511
19	gene	35633416	36498816	ENSCAFG00000005003	NCKAP5	protein_coding	NCK associated protein 5 [Source:VGNC Symbol%3BAcc:VGNC:43654]	BICF2S22927743	36347754	2.5448
19	gene	35633416	36498816	ENSCAFG00000005003	NCKAP5	protein_coding	NCK associated protein 5 [Source:VGNC Symbol%3BAcc:VGNC:43654]	BICF2P609664	36359263	2.63408
19	gene	35633416	36498816	ENSCAFG00000005003	NCKAP5	protein_coding	NCK associated protein 5 [Source:VGNC Symbol%3BAcc:VGNC:43654]	BICF2P772100	36388136	2.95642
19	gene	35633416	36498816	ENSCAFG00000005003	NCKAP5	protein_coding	NCK associated protein 5 [Source:VGNC Symbol%3BAcc:VGNC:43654]	BICF2S23451089	36432971	2.60668
19	ncRNA_gene	36441165	36441270	ENSCAFG00000027150	RF00026	snRNA		BICF2S23451089	36432971	2.60668
19	ncRNA_gene	36690838	36706623	ENSCAFG00000033916		lincRNA		BICF2S23316982	36691775	2.90711
19	ncRNA_gene	36690838	36706623	ENSCAFG00000033916		lincRNA		BICF2P1469151	36742273	3.10038
19	ncRNA_gene	36796757	36865289	ENSCAFG00000039329		lincRNA		BICF2P765988	36757703	2.54502
19	ncRNA_gene	36796757	36865289	ENSCAFG00000039329		lincRNA		BICF2S23650754	36780431	3.17867
19	ncRNA_gene	36796757	36865289	ENSCAFG00000039329		lincRNA		BICF2P200396	36880731	2.76525
19	ncRNA_gene	36908369	36908473	ENSCAFG00000021602	RF00026	snRNA		BICF2P200396	36880731	2.76525
19	gene	37334918	37561913	ENSCAFG00000005012	TMEM163	protein_coding	transmembrane protein 163 [Source:VGNC Symbol%3BAcc:VGNC:49815]	BICF2P1341485	37392810	3.22511
19	gene	37334918	37561913	ENSCAFG00000005012	TMEM163	protein_coding	transmembrane protein 163 [Source:VGNC Symbol%3BAcc:VGNC:49815]	BICF2P921142	37455875	3.29971
19	gene	37334918	37561913	ENSCAFG00000005012	TMEM163	protein_coding	transmembrane protein 163 [Source:VGNC Symbol%3BAcc:VGNC:49815]	BICF2P669129	37477763	3.26655
19	gene	37334918	37561913	ENSCAFG00000005012	TMEM163	protein_coding	transmembrane protein 163 [Source:VGNC Symbol%3BAcc:VGNC:49815]	BICF2S23334549	37489687	2.67277
19	gene	37334918	37561913	ENSCAFG00000005012	TMEM163	protein_coding	transmembrane protein 163 [Source:VGNC Symbol%3BAcc:VGNC:49815]	TIGRP2P266546_rs8661298	37519307	3.17923
19	ncRNA_gene	37591656	37690034	ENSCAFG00000038589		lincRNA		BICF2P493398	37594999	3.48337
19	gene	37334918	37561913	ENSCAFG00000005012	TMEM163	protein_coding	transmembrane protein 163 [Source:VGNC Symbol%3BAcc:VGNC:49815]	BICF2P493398	37594999	3.48337
19	ncRNA_gene	37809959	37844861	ENSCAFG00000039928		lincRNA		BICF2P772390	37863753	2.55765
19	gene	37861985	37957007	ENSCAFG00000005042	RAB3GAP1	protein_coding	RAB3 GTPase activating protein catalytic subunit 1 [Source:VGNC Symbol%3BAcc:VGNC:45286]	BICF2P772390	37863753	2.55765
19	gene	37861985	37957007	ENSCAFG00000005042	RAB3GAP1	protein_coding	RAB3 GTPase activating protein catalytic subunit 1 [Source:VGNC Symbol%3BAcc:VGNC:45286]	BICF2P287900	37888752	2.57845
19	gene	37861985	37957007	ENSCAFG00000005042	RAB3GAP1	protein_coding	RAB3 GTPase activating protein catalytic subunit 1 [Source:VGNC Symbol%3BAcc:VGNC:45286]	BICF2P830615	37931549	2.56033
19	gene	37861985	37957007	ENSCAFG00000005042	RAB3GAP1	protein_coding	RAB3 GTPase activating protein catalytic subunit 1 [Source:VGNC Symbol%3BAcc:VGNC:45286]	BICF2P484526	37950916	2.56033
19	gene	38002194	38302593	ENSCAFG00000005054	ZRANB3	protein_coding	zinc finger RANBP2-type containing 3 [Source:VGNC Symbol%3BAcc:VGNC:48849]	BICF2P779006	38197664	2.85608
19	gene	38277042	38278759	ENSCAFG00000005064		protein_coding		BICF2P125200	38310372	2.59592
19	gene	38302725	38501738	ENSCAFG00000005075	R3HDM1	protein_coding	R3H domain containing 1 [Source:VGNC Symbol%3BAcc:VGNC:45244]	BICF2P125200	38310372	2.59592
19	ncRNA_gene	38295059	38295162	ENSCAFG00000032490	RF00026	snRNA		BICF2P125200	38310372	2.59592
19	gene	38002194	38302593	ENSCAFG00000005054	ZRANB3	protein_coding	zinc finger RANBP2-type containing 3 [Source:VGNC Symbol%3BAcc:VGNC:48849]	BICF2P125200	38310372	2.59592
19	gene	38302725	38501738	ENSCAFG00000005075	R3HDM1	protein_coding	R3H domain containing 1 [Source:VGNC Symbol%3BAcc:VGNC:45244]	TIGRP2P266668_rs8658079	38323817	3.07391
19	ncRNA_gene	38295059	38295162	ENSCAFG00000032490	RF00026	snRNA		TIGRP2P266668_rs8658079	38323817	3.07391
19	gene	38002194	38302593	ENSCAFG00000005054	ZRANB3	protein_coding	zinc finger RANBP2-type containing 3 [Source:VGNC Symbol%3BAcc:VGNC:48849]	TIGRP2P266668_rs8658079	38323817	3.07391
19	gene	38302725	38501738	ENSCAFG00000005075	R3HDM1	protein_coding	R3H domain containing 1 [Source:VGNC Symbol%3BAcc:VGNC:45244]	BICF2P1412597	38337377	2.59571
19	gene	38002194	38302593	ENSCAFG00000005054	ZRANB3	protein_coding	zinc finger RANBP2-type containing 3 [Source:VGNC Symbol%3BAcc:VGNC:48849]	BICF2P1412597	38337377	2.59571
19	gene	38302725	38501738	ENSCAFG00000005075	R3HDM1	protein_coding	R3H domain containing 1 [Source:VGNC Symbol%3BAcc:VGNC:45244]	BICF2S23239849	38352639	2.69325
19	gene	38302725	38501738	ENSCAFG00000005075	R3HDM1	protein_coding	R3H domain containing 1 [Source:VGNC Symbol%3BAcc:VGNC:45244]	BICF2S23650606	38357236	3.18632
19	gene	38302725	38501738	ENSCAFG00000005075	R3HDM1	protein_coding	R3H domain containing 1 [Source:VGNC Symbol%3BAcc:VGNC:45244]	BICF2P754922	38483883	2.6938
19	gene	38519927	38568223	ENSCAFG00000005113	UBXN4	protein_coding	UBX domain protein 4 [Source:VGNC Symbol%3BAcc:VGNC:48100]	BICF2P754922	38483883	2.6938
19	gene	38302725	38501738	ENSCAFG00000005075	R3HDM1	protein_coding	R3H domain containing 1 [Source:VGNC Symbol%3BAcc:VGNC:45244]	BICF2S23116241	38500104	2.6938
19	gene	38519927	38568223	ENSCAFG00000005113	UBXN4	protein_coding	UBX domain protein 4 [Source:VGNC Symbol%3BAcc:VGNC:48100]	BICF2S23116241	38500104	2.6938
19	gene	38302725	38501738	ENSCAFG00000005075	R3HDM1	protein_coding	R3H domain containing 1 [Source:VGNC Symbol%3BAcc:VGNC:45244]	BICF2P557024	38511516	2.6938
19	gene	38519927	38568223	ENSCAFG00000005113	UBXN4	protein_coding	UBX domain protein 4 [Source:VGNC Symbol%3BAcc:VGNC:48100]	BICF2P557024	38511516	2.6938
19	ncRNA_gene	38795008	38911567	ENSCAFG00000036192		lincRNA		BICF2S23351337	38784684	3.03799
19	gene	38688505	38751229	ENSCAFG00000005161	DARS	protein_coding	aspartyl-tRNA synthetase [Source:VGNC Symbol%3BAcc:VGNC:39774]	BICF2S23351337	38784684	3.03799
19	ncRNA_gene	38795008	38911567	ENSCAFG00000036192		lincRNA		BICF2P1415460	38921358	2.56878
19	ncRNA_gene	39419706	39432971	ENSCAFG00000033375		lincRNA		BICF2P667560	39422563	3.22508
19	ncRNA_gene	39433034	39453971	ENSCAFG00000035311		lincRNA		BICF2P667560	39422563	3.22508
19	ncRNA_gene	39419706	39432971	ENSCAFG00000033375		lincRNA		BICF2P1021900	39456643	2.59746
19	ncRNA_gene	39433034	39453971	ENSCAFG00000035311		lincRNA		BICF2P1021900	39456643	2.59746
19	ncRNA_gene	51951379	51958009	ENSCAFG00000034286		lincRNA		BICF2P52117	51972613	2.71912
19	gene	53212571	53256756	ENSCAFG00000005790	STAM2	protein_coding	signal transducing adaptor molecule 2 [Source:VGNC Symbol%3BAcc:VGNC:46876]	BICF2G630252357	53187727	2.6106
20	gene	48257626	48587983	ENSCAFG00000016588		protein_coding		BICF2S237774	48484343	2.67053
20	gene	48519234	48527342	ENSCAFG00000016398	DCAF15	protein_coding	DDB1 and CUL4 associated factor 15 [Source:VGNC Symbol%3BAcc:VGNC:39792]	BICF2S237774	48484343	2.67053
20	gene	48453610	48472450	ENSCAFG00000016504	IL27RA	protein_coding	interleukin 27 receptor subunit alpha [Source:HGNC Symbol%3BAcc:HGNC:17290]	BICF2S237774	48484343	2.67053
20	gene	48452820	48456397	ENSCAFG00000016501	PALM3	protein_coding	paralemmin 3 [Source:VGNC Symbol%3BAcc:VGNC:44248]	BICF2S237774	48484343	2.67053
20	gene	48488661	48518100	ENSCAFG00000016511	RFX1	protein_coding	regulatory factor X1 [Source:VGNC Symbol%3BAcc:VGNC:45503]	BICF2S237774	48484343	2.67053
20	gene	48821025	49036102	ENSCAFG00000016897	CACNA1A	protein_coding	calcium voltage-gated channel subunit alpha1 A [Source:VGNC Symbol%3BAcc:VGNC:38631]	BICF2S23625167	48922901	2.63467
20	gene	49830532	49837477	ENSCAFG00000017326		protein_coding		BICF2S23235197	49819218	2.68509
20	gene	49813686	49817040	ENSCAFG00000017319	ACP5	protein_coding	acid phosphatase 5%2C tartrate resistant [Source:VGNC Symbol%3BAcc:VGNC:37525]	BICF2S23235197	49819218	2.68509
20	gene	49849200	49866964	ENSCAFG00000017334	ECSIT	protein_coding	ECSIT signalling integrator [Source:VGNC Symbol%3BAcc:VGNC:40188]	BICF2S23235197	49819218	2.68509
20	gene	51695088	51696029	ENSCAFG00000032141		protein_coding		TIGRP2P275640_rs9103948	51693444	2.60678
20	gene	51719171	51720118	ENSCAFG00000030401		protein_coding		TIGRP2P275640_rs9103948	51693444	2.60678
20	pseudogene	51666773	51667745	ENSCAFG00000018118		pseudogene		TIGRP2P275640_rs9103948	51693444	2.60678
20	gene	51695088	51696029	ENSCAFG00000032141		protein_coding		TIGRP2P275650_rs8724427	51710053	2.60678
20	gene	51719171	51720118	ENSCAFG00000030401		protein_coding		TIGRP2P275650_rs8724427	51710053	2.60678
20	ncRNA_gene	51881087	51881737	ENSCAFG00000037347		lincRNA		TIGRP2P275699_rs9211230	51862358	2.62291
20	gene	51790059	51874626	ENSCAFG00000018129		protein_coding		TIGRP2P275699_rs9211230	51862358	2.62291
20	gene	51876776	51877411	ENSCAFG00000018139	MBD3L1	protein_coding	methyl-CpG binding domain protein 3 like 1 [Source:VGNC Symbol%3BAcc:VGNC:43051]	TIGRP2P275699_rs9211230	51862358	2.62291
20	gene	51897299	51918650	ENSCAFG00000030395	ZNF558	protein_coding	zinc finger protein 558 [Source:HGNC Symbol%3BAcc:HGNC:26422]	TIGRP2P275699_rs9211230	51862358	2.62291
20	ncRNA_gene	56074330	56076798	ENSCAFG00000038039		lincRNA		BICF2P929714	56077867	2.56559
20	ncRNA_gene	56088534	56088605	ENSCAFG00000026505		miRNA		BICF2P929714	56077867	2.56559
20	gene	56108896	56110452	ENSCAFG00000028856		protein_coding		BICF2P929714	56077867	2.56559
20	gene	56030480	56075477	ENSCAFG00000019263	CELF5	protein_coding	CUGBP Elav-like family member 5 [Source:VGNC Symbol%3BAcc:VGNC:39096]	BICF2P929714	56077867	2.56559
20	gene	56086258	56104638	ENSCAFG00000019272	NCLN	protein_coding	nicalin [Source:VGNC Symbol%3BAcc:VGNC:43658]	BICF2P929714	56077867	2.56559
20	gene	56109058	56110209	ENSCAFG00000019278	S1PR4	protein_coding	sphingosine-1-phosphate receptor 4 [Source:HGNC Symbol%3BAcc:HGNC:3170]	BICF2P929714	56077867	2.56559
20	gene	56434293	56454969	ENSCAFG00000019382	SGTA	protein_coding	small glutamine rich tetratricopeptide repeat containing alpha [Source:VGNC Symbol%3BAcc:VGNC:46107]	TIGRP2P278316_rs9174537	56424769	2.67665
20	gene	56458302	56467168	ENSCAFG00000031660	SLC39A3	protein_coding	solute carrier family 39 member 3 [Source:HGNC Symbol%3BAcc:HGNC:17128]	TIGRP2P278316_rs9174537	56424769	2.67665
20	gene	56411977	56432342	ENSCAFG00000019378	THOP1	protein_coding	thimet oligopeptidase 1 [Source:VGNC Symbol%3BAcc:VGNC:47353]	TIGRP2P278316_rs9174537	56424769	2.67665
20	gene	56383826	56390521	ENSCAFG00000029540	ZNF554	protein_coding	zinc finger protein 554 [Source:VGNC Symbol%3BAcc:VGNC:48759]	TIGRP2P278316_rs9174537	56424769	2.67665
20	ncRNA_gene	57079117	57080033	ENSCAFG00000038141		lincRNA		BICF2P1091353	57094186	3.09802
20	gene	57083270	57092371	ENSCAFG00000019448	ABHD17A	protein_coding	abhydrolase domain containing 17A [Source:VGNC Symbol%3BAcc:VGNC:37465]	BICF2P1091353	57094186	3.09802
20	gene	57117781	57140795	ENSCAFG00000019455	REXO1	protein_coding	RNA exonuclease 1 homolog [Source:HGNC Symbol%3BAcc:HGNC:24616]	BICF2P1091353	57094186	3.09802
20	gene	57044434	57073993	ENSCAFG00000029188	SCAMP4	protein_coding	secretory carrier membrane protein 4 [Source:VGNC Symbol%3BAcc:VGNC:45892]	BICF2P1091353	57094186	3.09802
20	gene	57519904	57520026	ENSCAFG00000031730		protein_coding		BICF2G630445131	57551016	3.04354
20	gene	57552200	57558612	ENSCAFG00000023991		protein_coding		BICF2G630445131	57551016	3.04354
20	gene	57568969	57667209	ENSCAFG00000019552	ARHGAP45	protein_coding	Rho GTPase activating protein 45 [Source:VGNC Symbol%3BAcc:VGNC:38066]	BICF2G630445131	57551016	3.04354
20	gene	57548051	57549669	ENSCAFG00000019536	ATP5F1D	protein_coding	ATP synthase F1 subunit delta [Source:VGNC Symbol%3BAcc:VGNC:38264]	BICF2G630445131	57551016	3.04354
20	gene	57524361	57525318	ENSCAFG00000019506	CIRBP	protein_coding	cold inducible RNA binding protein [Source:HGNC Symbol%3BAcc:HGNC:1982]	BICF2G630445131	57551016	3.04354
20	gene	57536880	57542781	ENSCAFG00000019534	MIDN	protein_coding	midnolin [Source:VGNC Symbol%3BAcc:VGNC:43225]	BICF2G630445131	57551016	3.04354
20	gene	57556289	57625288	ENSCAFG00000019538	STK11	protein_coding	serine/threonine kinase 11 [Source:HGNC Symbol%3BAcc:HGNC:11389]	BICF2G630445131	57551016	3.04354
20	gene	57552200	57558612	ENSCAFG00000023991		protein_coding		BICF2G630445115	57585927	3.06758
20	gene	57568969	57667209	ENSCAFG00000019552	ARHGAP45	protein_coding	Rho GTPase activating protein 45 [Source:VGNC Symbol%3BAcc:VGNC:38066]	BICF2G630445115	57585927	3.06758
20	gene	57548051	57549669	ENSCAFG00000019536	ATP5F1D	protein_coding	ATP synthase F1 subunit delta [Source:VGNC Symbol%3BAcc:VGNC:38264]	BICF2G630445115	57585927	3.06758
20	gene	57606531	57639333	ENSCAFG00000019543	SBNO2	protein_coding	strawberry notch homolog 2 [Source:VGNC Symbol%3BAcc:VGNC:45885]	BICF2G630445115	57585927	3.06758
20	gene	57556289	57625288	ENSCAFG00000019538	STK11	protein_coding	serine/threonine kinase 11 [Source:HGNC Symbol%3BAcc:HGNC:11389]	BICF2G630445115	57585927	3.06758
20	gene	57568969	57667209	ENSCAFG00000019552	ARHGAP45	protein_coding	Rho GTPase activating protein 45 [Source:VGNC Symbol%3BAcc:VGNC:38066]	TIGRP2P278627_rs9065714	57621328	3.18285
20	gene	57649930	57653070	ENSCAFG00000019546	POLR2E	protein_coding	RNA polymerase II subunit E [Source:VGNC Symbol%3BAcc:VGNC:44796]	TIGRP2P278627_rs9065714	57621328	3.18285
20	gene	57606531	57639333	ENSCAFG00000019543	SBNO2	protein_coding	strawberry notch homolog 2 [Source:VGNC Symbol%3BAcc:VGNC:45885]	TIGRP2P278627_rs9065714	57621328	3.18285
20	gene	57556289	57625288	ENSCAFG00000019538	STK11	protein_coding	serine/threonine kinase 11 [Source:HGNC Symbol%3BAcc:HGNC:11389]	TIGRP2P278627_rs9065714	57621328	3.18285
21	gene	40547633	40571623	ENSCAFG00000009091	TPH1	protein_coding	tryptophan hydroxylase 1 [Source:VGNC Symbol%3BAcc:VGNC:47738]	BICF2S23448236	40543178	2.63641
21	ncRNA_gene	48998431	49003033	ENSCAFG00000040187		lincRNA		BICF2S22928438	49009313	2.75078
22	gene	60585600	60596983	ENSCAFG00000006258	F10	protein_coding	coagulation factor X [Source:VGNC Symbol%3BAcc:VGNC:40543]	TIGRP2P298575_rs8631851	60571817	2.94426
22	gene	60572511	60582729	ENSCAFG00000006257	F7	protein_coding	coagulation factor VII [Source:VGNC Symbol%3BAcc:VGNC:40552]	TIGRP2P298575_rs8631851	60571817	2.94426
22	gene	60474400	60570926	ENSCAFG00000006240	MCF2L	protein_coding	MCF.2 cell line derived transforming sequence like [Source:VGNC Symbol%3BAcc:VGNC:43074]	TIGRP2P298575_rs8631851	60571817	2.94426
22	gene	60600039	60623699	ENSCAFG00000006269	PCID2	protein_coding	PCI domain containing 2 [Source:VGNC Symbol%3BAcc:VGNC:44305]	TIGRP2P298575_rs8631851	60571817	2.94426
23	gene	14454994	15136452	ENSCAFG00000005464	RBMS3	protein_coding	RNA binding motif single stranded interacting protein 3 [Source:VGNC Symbol%3BAcc:VGNC:45429]	BICF2P542553	14552515	2.60524
23	gene	15950195	16034251	ENSCAFG00000005492	CMC1	protein_coding	C-X9-C motif containing 1 [Source:VGNC Symbol%3BAcc:VGNC:39377]	BICF2P930791	16067632	2.71116
23	gene	15950195	16034251	ENSCAFG00000005492	CMC1	protein_coding	C-X9-C motif containing 1 [Source:VGNC Symbol%3BAcc:VGNC:39377]	BICF2P1155416	16074213	2.71116
23	gene	31485716	31919027	ENSCAFG00000006971	EPHB1	protein_coding	EPH receptor B1 [Source:VGNC Symbol%3BAcc:VGNC:49889]	TIGRP2P304613_rs8932730	31741253	2.63253
23	ncRNA_gene	37525568	37575599	ENSCAFG00000035804		lincRNA		BICF2P1143851	37573676	2.58136
23	ncRNA_gene	37539865	37542962	ENSCAFG00000040807		lincRNA		BICF2P1143851	37573676	2.58136
23	gene	37606969	37639390	ENSCAFG00000007702	GRK7	protein_coding	G protein-coupled receptor kinase 7 [Source:VGNC Symbol%3BAcc:VGNC:41507]	BICF2P1143851	37573676	2.58136
23	gene	37577338	37584860	ENSCAFG00000007694	RNF7	protein_coding	ring finger protein 7 [Source:VGNC Symbol%3BAcc:VGNC:45675]	BICF2P1143851	37573676	2.58136
23	ncRNA_gene	51549192	51719983	ENSCAFG00000034232		lincRNA		BICF2P434381	51547970	2.60228
23	gene	51496059	51890067	ENSCAFG00000008913	RSRC1	protein_coding	arginine and serine rich coiled-coil 1 [Source:HGNC Symbol%3BAcc:HGNC:24152]	BICF2P434381	51547970	2.60228
23	gene	51939304	51986042	ENSCAFG00000009006	GFM1	protein_coding	G elongation factor mitochondrial 1 [Source:VGNC Symbol%3BAcc:VGNC:41183]	BICF2P707837	51923392	2.54691
23	gene	51963107	51968401	ENSCAFG00000009096	LXN	protein_coding	latexin [Source:VGNC Symbol%3BAcc:VGNC:42871]	BICF2P707837	51923392	2.54691
23	gene	51918132	51933906	ENSCAFG00000008922	MLF1	protein_coding	myeloid leukemia factor 1 [Source:HGNC Symbol%3BAcc:HGNC:7125]	BICF2P707837	51923392	2.54691
23	gene	51496059	51890067	ENSCAFG00000008913	RSRC1	protein_coding	arginine and serine rich coiled-coil 1 [Source:HGNC Symbol%3BAcc:HGNC:24152]	BICF2P707837	51923392	2.54691
24	ncRNA_gene	38884197	38894938	ENSCAFG00000035280		lincRNA		BICF2S23736675	38917122	2.85668
24	gene	42578659	42589611	ENSCAFG00000023783		protein_coding		BICF2S23038741	42620182	2.62855
24	gene	42601048	42609565	ENSCAFG00000031382	PMEPA1	protein_coding	prostate transmembrane protein%2C androgen induced 1 [Source:VGNC Symbol%3BAcc:VGNC:44731]	BICF2S23038741	42620182	2.62855
24	gene	43924066	43989609	ENSCAFG00000012242	ZNF831	protein_coding	zinc finger protein 831 [Source:VGNC Symbol%3BAcc:VGNC:48829]	BICF2S23411768	43894649	2.59868
25	ncRNA_gene	24401693	24535301	ENSCAFG00000040808		lincRNA		TIGRP2P327423_rs9065869	24429102	2.64237
25	gene	27609598	28043507	ENSCAFG00000008143	MSRA	protein_coding	methionine sulfoxide reductase A [Source:VGNC Symbol%3BAcc:VGNC:43449]	BICF2G63096672	28052874	2.56476
25	gene	31941496	31997184	ENSCAFG00000008962	CDCA2	protein_coding	cell division cycle associated 2 [Source:VGNC Symbol%3BAcc:VGNC:39012]	BICF2G630100310	31925644	2.66504
25	ncRNA_gene	32807914	32808508	ENSCAFG00000038117		lincRNA		BICF2G630101122	32780597	2.60586
25	gene	33091687	33147802	ENSCAFG00000009056	ADAM28	protein_coding	ADAM metallopeptidase domain 28 [Source:VGNC Symbol%3BAcc:VGNC:37582]	BICF2G630101443	33181528	2.60996
25	gene	34126275	34185939	ENSCAFG00000009187	LOXL2	protein_coding	lysyl oxidase like 2 [Source:VGNC Symbol%3BAcc:VGNC:42739]	BICF2G630102404	34171721	2.67426
25	gene	34184880	34206962	ENSCAFG00000009210	R3HCC1	protein_coding	R3H domain and coiled-coil containing 1 [Source:VGNC Symbol%3BAcc:VGNC:45242]	BICF2G630102404	34171721	2.67426
25	ncRNA_gene	45506635	45506768	ENSCAFG00000020725	RF00096	snoRNA		BICF2P947671	45527075	2.54461
26	gene	30758099	30758826	ENSCAFG00000030047		protein_coding		BICF2S23722750	30736762	2.94782
26	gene	30758118	30759296	ENSCAFG00000032559		protein_coding		BICF2S23722750	30736762	2.94782
26	gene	30771491	30804788	ENSCAFG00000032493	HIC2	protein_coding	HIC ZBTB transcriptional repressor 2 [Source:VGNC Symbol%3BAcc:VGNC:41684]	BICF2S23722750	30736762	2.94782
26	gene	30630261	30748743	ENSCAFG00000015248	PI4KA	protein_coding	phosphatidylinositol 4-kinase alpha [Source:HGNC Symbol%3BAcc:HGNC:8983]	BICF2S23722750	30736762	2.94782
26	gene	32432200	32434918	ENSCAFG00000015521	ZWINT	protein_coding	ZW10 interacting kinetochore protein [Source:VGNC Symbol%3BAcc:VGNC:48866]	BICF2P1221953	32419070	2.70322
26	gene	33962360	34571935	ENSCAFG00000015538	PCDH15	protein_coding	protocadherin related 15 [Source:HGNC Symbol%3BAcc:HGNC:14674]	BICF2P551646	34306818	2.637
28	ncRNA_gene	35659154	35668418	ENSCAFG00000034917		lincRNA		TIGRP2P361309_rs8898866	35664529	2.55542
28	gene	35514096	35698789	ENSCAFG00000013001	C10orf90	protein_coding	chromosome 10 open reading frame 90 [Source:HGNC Symbol%3BAcc:HGNC:26563]	TIGRP2P361309_rs8898866	35664529	2.55542
29	ncRNA_gene	11359367	11514358	ENSCAFG00000040246		lincRNA		BICF2S23128885	11416108	2.55058
29	ncRNA_gene	11369738	11389051	ENSCAFG00000039785		lincRNA		BICF2S23128885	11416108	2.55058
29	ncRNA_gene	11447420	11455044	ENSCAFG00000034405		lincRNA		BICF2S23128885	11416108	2.55058
29	gene	35416246	35477454	ENSCAFG00000008992	NBN	protein_coding	nibrin [Source:HGNC Symbol%3BAcc:HGNC:7652]	BICF2G630633887	35415245	2.62432
29	gene	35390259	35407333	ENSCAFG00000029468	OSGIN2	protein_coding	oxidative stress induced growth inhibitor family member 2 [Source:VGNC Symbol%3BAcc:VGNC:44165]	BICF2G630633887	35415245	2.62432
29	ncRNA_gene	36736926	36777060	ENSCAFG00000035941		lincRNA		BICF2P244894	36800924	2.82241
29	ncRNA_gene	36759434	36761354	ENSCAFG00000037910		lincRNA		BICF2P244894	36800924	2.82241
29	ncRNA_gene	36834762	36836800	ENSCAFG00000037545		lincRNA		BICF2P244894	36800924	2.82241
29	ncRNA_gene	37048674	37098584	ENSCAFG00000038911		lincRNA		BICF2S2337812	37102406	2.7226
30	gene	27257989	27452969	ENSCAFG00000016905	TLN2	protein_coding	talin 2 [Source:VGNC Symbol%3BAcc:VGNC:47402]	BICF2P569463	27303449	2.57522
30	ncRNA_gene	38296784	38301820	ENSCAFG00000033990		lincRNA		TIGRP2P374120_rs8599715	38258060	2.73507
30	gene	38218647	38228897	ENSCAFG00000018005	MAN2C1	protein_coding	mannosidase alpha class 2C member 1 [Source:VGNC Symbol%3BAcc:VGNC:42947]	TIGRP2P374120_rs8599715	38258060	2.73507
30	gene	38230268	38297038	ENSCAFG00000018010	SIN3A	protein_coding	SIN3 transcription regulator family member A [Source:VGNC Symbol%3BAcc:VGNC:46177]	TIGRP2P374120_rs8599715	38258060	2.73507
33	ncRNA_gene	17852204	17859212	ENSCAFG00000039897		lincRNA		BICF2G63080837	17836926	2.61478
33	gene	17835436	17930741	ENSCAFG00000010667	SIDT1	protein_coding	SID1 transmembrane family member 1 [Source:VGNC Symbol%3BAcc:VGNC:46165]	BICF2G63080837	17836926	2.61478
33	gene	17765451	17822400	ENSCAFG00000010629	SPICE1	protein_coding	spindle and centriole associated protein 1 [Source:VGNC Symbol%3BAcc:VGNC:46740]	BICF2G63080837	17836926	2.61478
33	ncRNA_gene	17902835	17904847	ENSCAFG00000038370		lincRNA		BICF2S22945398	17911805	2.64388
33	gene	17835436	17930741	ENSCAFG00000010667	SIDT1	protein_coding	SID1 transmembrane family member 1 [Source:VGNC Symbol%3BAcc:VGNC:46165]	BICF2S22945398	17911805	2.64388
33	gene	17949825	17994649	ENSCAFG00000010692	USF3	protein_coding	upstream transcription factor family member 3 [Source:HGNC Symbol%3BAcc:HGNC:30494]	BICF2S22945398	17911805	2.64388
33	ncRNA_gene	17996461	18001269	ENSCAFG00000037174		lincRNA		BICF2G63080664	17978213	2.65298
33	gene	18012316	18015140	ENSCAFG00000010694	NAA50	protein_coding	N(alpha)-acetyltransferase 50%2C NatE catalytic subunit [Source:HGNC Symbol%3BAcc:HGNC:29533]	BICF2G63080664	17978213	2.65298
33	gene	17949825	17994649	ENSCAFG00000010692	USF3	protein_coding	upstream transcription factor family member 3 [Source:HGNC Symbol%3BAcc:HGNC:30494]	BICF2G63080664	17978213	2.65298
33	ncRNA_gene	17996461	18001269	ENSCAFG00000037174		lincRNA		BICF2G63080657	17988043	2.6766
33	gene	18012316	18015140	ENSCAFG00000010694	NAA50	protein_coding	N(alpha)-acetyltransferase 50%2C NatE catalytic subunit [Source:HGNC Symbol%3BAcc:HGNC:29533]	BICF2G63080657	17988043	2.6766
33	gene	17949825	17994649	ENSCAFG00000010692	USF3	protein_coding	upstream transcription factor family member 3 [Source:HGNC Symbol%3BAcc:HGNC:30494]	BICF2G63080657	17988043	2.6766
33	pseudogene	18150912	18151703	ENSCAFG00000003955		pseudogene		BICF2G63080607	18156746	2.61094
33	gene	18132854	18214980	ENSCAFG00000010735	GRAMD1C	protein_coding	GRAM domain containing 1C [Source:VGNC Symbol%3BAcc:VGNC:41467]	BICF2G63080607	18156746	2.61094
33	ncRNA_gene	18148739	18148837	ENSCAFG00000021123	RF00138	snoRNA		BICF2G63080607	18156746	2.61094
33	pseudogene	18150912	18151703	ENSCAFG00000003955		pseudogene		BICF2P389273	18183862	2.66106
33	gene	18132854	18214980	ENSCAFG00000010735	GRAMD1C	protein_coding	GRAM domain containing 1C [Source:VGNC Symbol%3BAcc:VGNC:41467]	BICF2P389273	18183862	2.66106
33	ncRNA_gene	18148739	18148837	ENSCAFG00000021123	RF00138	snoRNA		BICF2P389273	18183862	2.66106
33	gene	18215844	18259020	ENSCAFG00000010750	ZDHHC23	protein_coding	zinc finger DHHC-type containing 23 [Source:VGNC Symbol%3BAcc:VGNC:48589]	BICF2P389273	18183862	2.66106
33	gene	18228364	18317276	ENSCAFG00000010755	CCDC191	protein_coding	coiled-coil domain containing 191 [Source:VGNC Symbol%3BAcc:VGNC:38826]	TIGRP2P388156_rs8697740	18241555	2.58755
33	gene	18132854	18214980	ENSCAFG00000010735	GRAMD1C	protein_coding	GRAM domain containing 1C [Source:VGNC Symbol%3BAcc:VGNC:41467]	TIGRP2P388156_rs8697740	18241555	2.58755
33	gene	18215844	18259020	ENSCAFG00000010750	ZDHHC23	protein_coding	zinc finger DHHC-type containing 23 [Source:VGNC Symbol%3BAcc:VGNC:48589]	TIGRP2P388156_rs8697740	18241555	2.58755
33	gene	18228364	18317276	ENSCAFG00000010755	CCDC191	protein_coding	coiled-coil domain containing 191 [Source:VGNC Symbol%3BAcc:VGNC:38826]	TIGRP2P388162_rs8696980	18257358	2.58755
33	gene	18215844	18259020	ENSCAFG00000010750	ZDHHC23	protein_coding	zinc finger DHHC-type containing 23 [Source:VGNC Symbol%3BAcc:VGNC:48589]	TIGRP2P388162_rs8696980	18257358	2.58755
33	gene	19668237	19770569	ENSCAFG00000010848	GAP43	protein_coding	growth associated protein 43 [Source:VGNC Symbol%3BAcc:VGNC:41108]	BICF2S23319237	19787158	2.7583
33	gene	19841468	20136897	ENSCAFG00000010858	LSAMP	protein_coding	limbic system-associated membrane protein [Source:VGNC Symbol%3BAcc:VGNC:42836]	BICF2S23138166	20014695	2.55314
34	ncRNA_gene	3572698	3603509	ENSCAFG00000035096		lincRNA		BICF2P36254	3626584	2.61734
34	ncRNA_gene	3614437	3666054	ENSCAFG00000034333		lincRNA		BICF2P36254	3626584	2.61734
34	gene	6139887	6528437	ENSCAFG00000010238	ADCY2	protein_coding	adenylate cyclase 2 [Source:VGNC Symbol%3BAcc:VGNC:37619]	BICF2P442967	6173597	2.593
34	gene	6124414	6136524	ENSCAFG00000010133	C5orf49	protein_coding	chromosome 5 open reading frame 49 [Source:HGNC Symbol%3BAcc:HGNC:27028]	BICF2P442967	6173597	2.593
34	ncRNA_gene	33480520	33492467	ENSCAFG00000033821		lincRNA		TIGRP2P399367_rs8980962	33491531	2.76054
34	ncRNA_gene	34311034	34311330	ENSCAFG00000027047	RF00100	misc_RNA		BICF2P177626	34300106	2.5383
35	ncRNA_gene	817136	820534	ENSCAFG00000033748		lincRNA		BICF2S22958721	805384	2.57165
35	gene	765627	784885	ENSCAFG00000009156	IRF4	protein_coding	interferon regulatory factor 4 [Source:HGNC Symbol%3BAcc:HGNC:6119]	BICF2S22958721	805384	2.57165
35	ncRNA_gene	1764792	1767572	ENSCAFG00000040237		lincRNA		TIGRP2P404812_rs8693527	1776352	2.6843
35	ncRNA_gene	2127863	2193260	ENSCAFG00000040238		lincRNA		BICF2P864652	2115726	2.87585
35	gene	2108474	2518619	ENSCAFG00000009212	GMDS	protein_coding	GDP-mannose 4%2C6-dehydratase [Source:HGNC Symbol%3BAcc:HGNC:4369]	BICF2P864652	2115726	2.87585
35	ncRNA_gene	2127863	2193260	ENSCAFG00000040238		lincRNA		BICF2P1380333	2131049	2.84104
35	gene	2108474	2518619	ENSCAFG00000009212	GMDS	protein_coding	GDP-mannose 4%2C6-dehydratase [Source:HGNC Symbol%3BAcc:HGNC:4369]	BICF2P1380333	2131049	2.84104
35	ncRNA_gene	2127863	2193260	ENSCAFG00000040238		lincRNA		BICF2P1339397	2165502	2.8224
35	gene	2108474	2518619	ENSCAFG00000009212	GMDS	protein_coding	GDP-mannose 4%2C6-dehydratase [Source:HGNC Symbol%3BAcc:HGNC:4369]	BICF2P1339397	2165502	2.8224
35	ncRNA_gene	3638476	3638536	ENSCAFG00000027606	RF00026	snRNA		BICF2G630767794	3623334	2.73189
35	gene	3544851	3671664	ENSCAFG00000009344	SLC22A23	protein_coding	solute carrier family 22 member 23 [Source:HGNC Symbol%3BAcc:HGNC:21106]	BICF2G630767794	3623334	2.73189
35	gene	4348619	4368108	ENSCAFG00000009409	ECI2	protein_coding	enoyl-CoA delta isomerase 2 [Source:VGNC Symbol%3BAcc:VGNC:40186]	BICF2G630768874	4400870	2.78779
35	ncRNA_gene	4703826	4730408	ENSCAFG00000034770		lincRNA		BICF2G630769251	4718306	2.8184
35	gene	5109676	5119654	ENSCAFG00000009435	RPP40	protein_coding	ribonuclease P/MRP subunit p40 [Source:VGNC Symbol%3BAcc:VGNC:45725]	BICF2G630769639	5124883	2.70492
35	ncRNA_gene	5227103	5312443	ENSCAFG00000038233		lincRNA		BICF2G630769960	5272802	2.82391
35	pseudogene	5280419	5281427	ENSCAFG00000009447		pseudogene		BICF2G630769960	5272802	2.82391
35	gene	5436316	5889563	ENSCAFG00000009483	FARS2	protein_coding	phenylalanyl-tRNA synthetase 2%2C mitochondrial [Source:VGNC Symbol%3BAcc:VGNC:40732]	BICF2S23713758	5442047	2.77188
35	gene	5436316	5889563	ENSCAFG00000009483	FARS2	protein_coding	phenylalanyl-tRNA synthetase 2%2C mitochondrial [Source:VGNC Symbol%3BAcc:VGNC:40732]	BICF2G630770294	5592494	2.65432
35	ncRNA_gene	5700519	5724236	ENSCAFG00000036429		lincRNA		BICF2G630770439	5671467	2.53861
35	gene	5436316	5889563	ENSCAFG00000009483	FARS2	protein_coding	phenylalanyl-tRNA synthetase 2%2C mitochondrial [Source:VGNC Symbol%3BAcc:VGNC:40732]	BICF2G630770439	5671467	2.53861
35	ncRNA_gene	5700519	5724236	ENSCAFG00000036429		lincRNA		BICF2P591613	5714352	2.652
35	gene	5436316	5889563	ENSCAFG00000009483	FARS2	protein_coding	phenylalanyl-tRNA synthetase 2%2C mitochondrial [Source:VGNC Symbol%3BAcc:VGNC:40732]	BICF2P591613	5714352	2.652
35	gene	7438528	7438974	ENSCAFG00000032110		protein_coding		BICF2P1320589	7427008	2.74441
35	gene	7438528	7438974	ENSCAFG00000032110		protein_coding		BICF2P960387	7447033	2.76016
35	gene	7479358	7526357	ENSCAFG00000009570	DSP	protein_coding	desmoplakin [Source:VGNC Symbol%3BAcc:VGNC:40110]	BICF2P960387	7447033	2.76016
35	ncRNA_gene	7574935	7576649	ENSCAFG00000038676		lincRNA		BICF2G630771915	7605324	2.89098
35	gene	7804231	7833920	ENSCAFG00000032289	BMP6	protein_coding	bone morphogenetic protein 6 [Source:HGNC Symbol%3BAcc:HGNC:1073]	BICF2G630772163	7848735	3.01559
35	gene	7830376	7854843	ENSCAFG00000009582	TXNDC5	protein_coding	thioredoxin domain containing 5 [Source:VGNC Symbol%3BAcc:VGNC:48015]	BICF2G630772163	7848735	3.01559
35	gene	7804231	7833920	ENSCAFG00000032289	BMP6	protein_coding	bone morphogenetic protein 6 [Source:HGNC Symbol%3BAcc:HGNC:1073]	BICF2G630772179	7863668	2.83206
35	gene	7830376	7854843	ENSCAFG00000009582	TXNDC5	protein_coding	thioredoxin domain containing 5 [Source:VGNC Symbol%3BAcc:VGNC:48015]	BICF2G630772179	7863668	2.83206
35	gene	7952709	7998505	ENSCAFG00000028486	BLOC1S5	protein_coding	biogenesis of lysosomal organelles complex 1 subunit 5 [Source:VGNC Symbol%3BAcc:VGNC:38469]	BICF2G630772220	7930216	3.26389
35	gene	8010940	8035160	ENSCAFG00000009583		protein_coding		BICF2P770614	7991491	3.24239
35	gene	8027037	8027621	ENSCAFG00000024482		protein_coding		BICF2P770614	7991491	3.24239
35	gene	7952709	7998505	ENSCAFG00000028486	BLOC1S5	protein_coding	biogenesis of lysosomal organelles complex 1 subunit 5 [Source:VGNC Symbol%3BAcc:VGNC:38469]	BICF2P770614	7991491	3.24239
35	ncRNA_gene	8693772	8698459	ENSCAFG00000038494		lincRNA		TIGRP2P405440_rs8540501	8716832	3.1135
35	ncRNA_gene	8716655	8722520	ENSCAFG00000040752		lincRNA		TIGRP2P405440_rs8540501	8716832	3.1135
35	ncRNA_gene	9901498	9904270	ENSCAFG00000037470		lincRNA		BICF2G630773744	9892109	2.77876
35	ncRNA_gene	9901498	9904270	ENSCAFG00000037470		lincRNA		BICF2G630773774	9901802	2.78844
35	gene	10156345	10175573	ENSCAFG00000009658	TFAP2A	protein_coding	transcription factor AP-2 alpha [Source:VGNC Symbol%3BAcc:VGNC:47283]	BICF2S2306637	10140432	2.88981
35	gene	10353869	10387939	ENSCAFG00000009680	GCNT2	protein_coding	glucosaminyl (N-acetyl) transferase 2%2C I-branching enzyme (I blood group) [Source:HGNC Symbol%3BAcc:HGNC:4204]	BICF2P755270	10370874	2.60835
35	ncRNA_gene	10531142	10550966	ENSCAFG00000040210		lincRNA		TIGRP2P405935_rs8967222	10525307	2.81959
35	gene	10561514	10568106	ENSCAFG00000009747	GCM2	protein_coding	glial cells missing homolog 2 [Source:VGNC Symbol%3BAcc:VGNC:41150]	TIGRP2P405935_rs8967222	10525307	2.81959
35	gene	10475453	10530927	ENSCAFG00000009740	MAK	protein_coding	male germ cell associated kinase [Source:VGNC Symbol%3BAcc:VGNC:42931]	TIGRP2P405935_rs8967222	10525307	2.81959
35	ncRNA_gene	10707710	10710117	ENSCAFG00000038953		lincRNA		BICF2P334590	10677241	2.61322
35	gene	10690310	10720423	ENSCAFG00000009756	ELOVL2	protein_coding	ELOVL fatty acid elongase 2 [Source:VGNC Symbol%3BAcc:VGNC:40320]	BICF2P334590	10677241	2.61322
35	gene	10574326	10663253	ENSCAFG00000009748	SYCP2L	protein_coding	synaptonemal complex protein 2 like [Source:VGNC Symbol%3BAcc:VGNC:49778]	BICF2P334590	10677241	2.61322
35	ncRNA_gene	10707710	10710117	ENSCAFG00000038953		lincRNA		BICF2S22918985	10678557	2.61322
35	gene	10690310	10720423	ENSCAFG00000009756	ELOVL2	protein_coding	ELOVL fatty acid elongase 2 [Source:VGNC Symbol%3BAcc:VGNC:40320]	BICF2S22918985	10678557	2.61322
35	gene	10574326	10663253	ENSCAFG00000009748	SYCP2L	protein_coding	synaptonemal complex protein 2 like [Source:VGNC Symbol%3BAcc:VGNC:49778]	BICF2S22918985	10678557	2.61322
35	ncRNA_gene	11058080	11068852	ENSCAFG00000038347		lincRNA		BICF2G630774220	11028816	2.75451
35	ncRNA_gene	11058080	11068852	ENSCAFG00000038347		lincRNA		BICF2S23333857	11081607	2.54125
35	gene	11308720	11361939	ENSCAFG00000009785	ADTRP	protein_coding	androgen dependent TFPI regulating protein [Source:VGNC Symbol%3BAcc:VGNC:37680]	BICF2P1275298	11343250	2.66426
35	ncRNA_gene	11375025	11375133	ENSCAFG00000028287	RF00026	snRNA		BICF2P1275298	11343250	2.66426
35	ncRNA_gene	11773852	11807321	ENSCAFG00000037981		lincRNA		BICF2P1049877	11776164	2.91162
35	gene	11809065	11815681	ENSCAFG00000009794	EDN1	protein_coding	endothelin 1 [Source:VGNC Symbol%3BAcc:VGNC:40199]	BICF2P1049877	11776164	2.91162
35	gene	12436650	12745754	ENSCAFG00000009809	PHACTR1	protein_coding	phosphatase and actin regulator 1 [Source:VGNC Symbol%3BAcc:VGNC:49769]	BICF2S22957266	12460499	2.9039
35	ncRNA_gene	12590770	12601371	ENSCAFG00000036975		lincRNA		BICF2P877891	12618404	2.79365
35	gene	12436650	12745754	ENSCAFG00000009809	PHACTR1	protein_coding	phosphatase and actin regulator 1 [Source:VGNC Symbol%3BAcc:VGNC:49769]	BICF2P877891	12618404	2.79365
35	ncRNA_gene	12717946	12724621	ENSCAFG00000040281		lincRNA		BICF2S22958232	12740205	3.00291
35	gene	12436650	12745754	ENSCAFG00000009809	PHACTR1	protein_coding	phosphatase and actin regulator 1 [Source:VGNC Symbol%3BAcc:VGNC:49769]	BICF2S22958232	12740205	3.00291
35	gene	12765767	12789430	ENSCAFG00000009827	TBC1D7	protein_coding	TBC1 domain family member 7 [Source:VGNC Symbol%3BAcc:VGNC:49771]	BICF2S22958232	12740205	3.00291
35	ncRNA_gene	14198672	14226886	ENSCAFG00000038993		lincRNA		BICF2P839330	14173465	2.65867
35	gene	14142658	14143263	ENSCAFG00000009878		protein_coding		BICF2P839330	14173465	2.65867
35	ncRNA_gene	14936984	14937135	ENSCAFG00000026618		miRNA		BICF2P1212557	14915953	2.84545
35	ncRNA_gene	14936984	14937135	ENSCAFG00000026618		miRNA		BICF2P1065678	14923364	2.84545
35	ncRNA_gene	14936984	14937135	ENSCAFG00000026618		miRNA		BICF2P479109	14931372	2.71389
35	gene	15257359	15276953	ENSCAFG00000009903	MYLIP	protein_coding	myosin regulatory light chain interacting protein [Source:VGNC Symbol%3BAcc:VGNC:43548]	BICF2P1272580	15268286	2.90561
35	gene	15257359	15276953	ENSCAFG00000009903	MYLIP	protein_coding	myosin regulatory light chain interacting protein [Source:VGNC Symbol%3BAcc:VGNC:43548]	BICF2S23429022	15283717	2.81257
35	gene	15257359	15276953	ENSCAFG00000009903	MYLIP	protein_coding	myosin regulatory light chain interacting protein [Source:VGNC Symbol%3BAcc:VGNC:43548]	TIGRP2P407706_rs8905968	15302794	2.61747
35	ncRNA_gene	15649631	15727384	ENSCAFG00000037961		lincRNA		BICF2G630774823	15689969	2.73124
35	pseudogene	15692805	15693297	ENSCAFG00000009936		pseudogene		BICF2G630774823	15689969	2.73124
35	ncRNA_gene	15759624	15850095	ENSCAFG00000034698		lincRNA		TIGRP2P407908_rs9187617	15877797	2.57101
35	ncRNA_gene	15903708	15919297	ENSCAFG00000033336		lincRNA		TIGRP2P407908_rs9187617	15877797	2.57101
35	ncRNA_gene	15884013	15884119	ENSCAFG00000022361	RF00026	snRNA		TIGRP2P407908_rs9187617	15877797	2.57101
35	ncRNA_gene	15903708	15919297	ENSCAFG00000033336		lincRNA		BICF2G630774963	15895139	2.89579
35	ncRNA_gene	15919761	15951789	ENSCAFG00000040380		lincRNA		BICF2G630774963	15895139	2.89579
35	ncRNA_gene	15884013	15884119	ENSCAFG00000022361	RF00026	snRNA		BICF2G630774963	15895139	2.89579
35	ncRNA_gene	15903708	15919297	ENSCAFG00000033336		lincRNA		BICF2G630774969	15899636	3.05392
35	ncRNA_gene	15919761	15951789	ENSCAFG00000040380		lincRNA		BICF2G630774969	15899636	3.05392
35	ncRNA_gene	15884013	15884119	ENSCAFG00000022361	RF00026	snRNA		BICF2G630774969	15899636	3.05392
35	ncRNA_gene	15903708	15919297	ENSCAFG00000033336		lincRNA		BICF2G630775038	15940624	2.79809
35	ncRNA_gene	15919761	15951789	ENSCAFG00000040380		lincRNA		BICF2G630775038	15940624	2.79809
35	ncRNA_gene	15942538	15987738	ENSCAFG00000037043		lincRNA		BICF2G630775038	15940624	2.79809
35	ncRNA_gene	15942538	15987738	ENSCAFG00000037043		lincRNA		BICF2G630775131	16026014	3.10105
35	gene	16336258	16477144	ENSCAFG00000009977	CAP2	protein_coding	cyclase associated actin cytoskeleton regulatory protein 2 [Source:VGNC Symbol%3BAcc:VGNC:38696]	TIGRP2P408008_rs9197778	16447457	3.04386
35	ncRNA_gene	16505774	16505860	ENSCAFG00000031372		miRNA		TIGRP2P408021_rs8878349	16470676	3.1176
35	pseudogene	16492093	16493191	ENSCAFG00000010021		pseudogene		TIGRP2P408021_rs8878349	16470676	3.1176
35	gene	16336258	16477144	ENSCAFG00000009977	CAP2	protein_coding	cyclase associated actin cytoskeleton regulatory protein 2 [Source:VGNC Symbol%3BAcc:VGNC:38696]	TIGRP2P408021_rs8878349	16470676	3.1176
35	gene	16504767	16516484	ENSCAFG00000029590	FAM8A1	protein_coding	family with sequence similarity 8 member A1 [Source:VGNC Symbol%3BAcc:VGNC:40709]	TIGRP2P408021_rs8878349	16470676	3.1176
35	gene	16622200	16748377	ENSCAFG00000010101	KIF13A	protein_coding	kinesin family member 13A [Source:VGNC Symbol%3BAcc:VGNC:42381]	TIGRP2P408079_rs8696108	16583398	2.54549
35	gene	16517409	16598472	ENSCAFG00000010146	NUP153	protein_coding	nucleoporin 153 [Source:HGNC Symbol%3BAcc:HGNC:8062]	TIGRP2P408079_rs8696108	16583398	2.54549
35	gene	17016289	17045594	ENSCAFG00000010184	DEK	protein_coding	DEK proto-oncogene [Source:VGNC Symbol%3BAcc:VGNC:49852]	BICF2S23331243	16998296	3.05309
35	gene	16954380	17014366	ENSCAFG00000010177	KDM1B	protein_coding	lysine demethylase 1B [Source:VGNC Symbol%3BAcc:VGNC:42319]	BICF2S23331243	16998296	3.05309
35	ncRNA_gene	17006770	17006876	ENSCAFG00000021325	RF00026	snRNA		BICF2S23331243	16998296	3.05309
35	ncRNA_gene	17009414	17009544	ENSCAFG00000025767	RF00408	snoRNA		BICF2S23331243	16998296	3.05309
36	ncRNA_gene	30239261	30269563	ENSCAFG00000035294		lincRNA		BICF2P1159147	30290751	2.53926
36	gene	30108886	30250892	ENSCAFG00000014796	GULP1	protein_coding	GULP%2C engulfment adaptor PTB domain containing 1 [Source:HGNC Symbol%3BAcc:HGNC:18649]	BICF2P1159147	30290751	2.53926
37	gene	5856971	6012508	ENSCAFG00000010673	HECW2	protein_coding	HECT%2C C2 and WW domain containing E3 ubiquitin protein ligase 2 [Source:VGNC Symbol%3BAcc:VGNC:41646]	BICF2S23250544	5986210	2.74755
38	gene	11063439	11750372	ENSCAFG00000010731	USH2A	protein_coding	usherin [Source:VGNC Symbol%3BAcc:VGNC:48174]	BICF2P650604	11660862	2.54368
38	gene	11063439	11750372	ENSCAFG00000010731	USH2A	protein_coding	usherin [Source:VGNC Symbol%3BAcc:VGNC:48174]	BICF2P615835	11776988	2.9363
38	gene	11821542	12045679	ENSCAFG00000010767	ESRRG	protein_coding	estrogen related receptor gamma [Source:VGNC Symbol%3BAcc:VGNC:40481]	BICF2P662244	11784640	2.83597
38	gene	11063439	11750372	ENSCAFG00000010731	USH2A	protein_coding	usherin [Source:VGNC Symbol%3BAcc:VGNC:48174]	BICF2P662244	11784640	2.83597
38	gene	11821542	12045679	ENSCAFG00000010767	ESRRG	protein_coding	estrogen related receptor gamma [Source:VGNC Symbol%3BAcc:VGNC:40481]	BICF2P613691	11793300	2.8905
38	gene	11821542	12045679	ENSCAFG00000010767	ESRRG	protein_coding	estrogen related receptor gamma [Source:VGNC Symbol%3BAcc:VGNC:40481]	BICF2S2294145	11849040	2.55978
38	gene	11821542	12045679	ENSCAFG00000010767	ESRRG	protein_coding	estrogen related receptor gamma [Source:VGNC Symbol%3BAcc:VGNC:40481]	BICF2P577733	12047716	2.701
38	ncRNA_gene	15385742	15412820	ENSCAFG00000033851		lincRNA		BICF2P745200	15439482	2.72394
38	ncRNA_gene	15451361	15476397	ENSCAFG00000040122		lincRNA		BICF2P745200	15439482	2.72394
38	pseudogene	15454153	15454707	ENSCAFG00000030483		processed_pseudogene		BICF2P745200	15439482	2.72394
38	gene	15426910	15446064	ENSCAFG00000011332		protein_coding		BICF2P745200	15439482	2.72394
38	gene	15463548	15485200	ENSCAFG00000011336	2001-03-01	protein_coding	mitochondrial amidoxime reducing component 1 [Source:VGNC Symbol%3BAcc:VGNC:43013]	BICF2P745200	15439482	2.72394
