# Supplementary material for: Unravelling selection signatures in a single dog breed suggests recent selection for morphological and behavioral traits
Source: Adv Genet (Hoboken). 2020 Aug 10;1(1):e10024. doi: 10.1002/ggn2.10024 (PMC9744541; doi:10.1002/ggn2.10024)
Supplement: Supplementary file 3 — Table S3 Lists of SNPs belonging to the top 1% of the FST, XP‐EHH and ΔROHProp statistics and the SNPs that belonged to the top 1% for at least two methods. [file GGN2-1-e10024-s001.xlsx]

## Sheet: Intersection
Chr	Type_gene	Start_gene	Stop_gene	ID_gene	Name_gene	Biotype	Description_gene	ID_snp	Position_snp	FST	ΔROHProp	XP-EHH
1	gene	23985355	24032079	ENSCAFG00000000168	ME2	protein_coding	malic enzyme 2 [Source:VGNC Symbol%3BAcc:VGNC:43110]	BICF2S2327284	24024856	0.105177	0.318197	NA
1	gene	23985355	24032079	ENSCAFG00000000168	ME2	protein_coding	malic enzyme 2 [Source:VGNC Symbol%3BAcc:VGNC:43110]	BICF2P808960	24056431	0.105177	0.452004	NA
1	gene	24072979	24093913	ENSCAFG00000000169	MRO	protein_coding	maestro [Source:VGNC Symbol%3BAcc:VGNC:43369]	BICF2P808960	24056431	0.105177	0.452004	NA
1	gene	23985355	24032079	ENSCAFG00000000168	ME2	protein_coding	malic enzyme 2 [Source:VGNC Symbol%3BAcc:VGNC:43110]	BICF2P39743	24065845	0.105177	0.452004	NA
1	gene	24072979	24093913	ENSCAFG00000000169	MRO	protein_coding	maestro [Source:VGNC Symbol%3BAcc:VGNC:43369]	BICF2P39743	24065845	0.105177	0.452004	NA
1	gene	24072979	24093913	ENSCAFG00000000169	MRO	protein_coding	maestro [Source:VGNC Symbol%3BAcc:VGNC:43369]	BICF2S22937618	24083930	0.105177	0.452004	NA
1	gene	24072979	24093913	ENSCAFG00000000169	MRO	protein_coding	maestro [Source:VGNC Symbol%3BAcc:VGNC:43369]	BICF2S2323172	24088277	0.105177	0.446509	NA
1	ncRNA_gene	24259536	24280357	ENSCAFG00000032822		lincRNA		BICF2P1283451	24222155	0.105177	0.446509	NA
1	ncRNA_gene	24255784	24255906	ENSCAFG00000020845	RF00001	rRNA		BICF2P1283451	24222155	0.105177	0.446509	NA
1	ncRNA_gene	24259536	24280357	ENSCAFG00000032822		lincRNA		BICF2P508912	24257314	0.105177	0.446509	NA
1	ncRNA_gene	24255784	24255906	ENSCAFG00000020845	RF00001	rRNA		BICF2P508912	24257314	0.105177	0.446509	NA
1	ncRNA_gene	24259536	24280357	ENSCAFG00000032822		lincRNA		TIGRP2P17893_rs9237063	24272711	0.105177	0.446509	NA
1	ncRNA_gene	24255784	24255906	ENSCAFG00000020845	RF00001	rRNA		TIGRP2P17893_rs9237063	24272711	0.105177	0.446509	NA
1	gene	24388280	24389164	ENSCAFG00000000170	MC2R	protein_coding	melanocortin 2 receptor [Source:VGNC Symbol%3BAcc:VGNC:43066]	BICF2P1121391	24351971	0.105177	0.446509	NA
1	gene	24388280	24389164	ENSCAFG00000000170	MC2R	protein_coding	melanocortin 2 receptor [Source:VGNC Symbol%3BAcc:VGNC:43066]	BICF2P1140956	24364734	0.105177	0.446509	NA
1	gene	24388280	24389164	ENSCAFG00000000170	MC2R	protein_coding	melanocortin 2 receptor [Source:VGNC Symbol%3BAcc:VGNC:43066]	BICF2P491494	24387112	0.105177	0.446509	NA
1	gene	24388280	24389164	ENSCAFG00000000170	MC2R	protein_coding	melanocortin 2 receptor [Source:VGNC Symbol%3BAcc:VGNC:43066]	BICF2P674878	24417633	0.105177	0.446509	NA
1	gene	24430479	24431456	ENSCAFG00000000171	MC5R	protein_coding	melanocortin 5 receptor [Source:VGNC Symbol%3BAcc:VGNC:43068]	BICF2P674878	24417633	0.105177	0.446509	NA
1	gene	24388280	24389164	ENSCAFG00000000170	MC2R	protein_coding	melanocortin 2 receptor [Source:VGNC Symbol%3BAcc:VGNC:43066]	BICF2P871223	24427550	0.105177	0.446509	NA
1	gene	24430479	24431456	ENSCAFG00000000171	MC5R	protein_coding	melanocortin 5 receptor [Source:VGNC Symbol%3BAcc:VGNC:43068]	BICF2P871223	24427550	0.105177	0.446509	NA
1	gene	24470265	24497206	ENSCAFG00000000172		protein_coding		BICF2P950639	24467601	0.105177	0.446509	NA
1	gene	24498185	24498814	ENSCAFG00000029562		protein_coding		BICF2P950639	24467601	0.105177	0.446509	NA
1	gene	24498969	24500426	ENSCAFG00000029833		protein_coding		BICF2P950639	24467601	0.105177	0.446509	NA
1	gene	24430479	24431456	ENSCAFG00000000171	MC5R	protein_coding	melanocortin 5 receptor [Source:VGNC Symbol%3BAcc:VGNC:43068]	BICF2P950639	24467601	0.105177	0.446509	NA
1	gene	24470265	24497206	ENSCAFG00000000172		protein_coding		BICF2P110457	24481087	0.105177	0.441015	NA
1	gene	24498185	24498814	ENSCAFG00000029562		protein_coding		BICF2P110457	24481087	0.105177	0.441015	NA
1	gene	24498969	24500426	ENSCAFG00000029833		protein_coding		BICF2P110457	24481087	0.105177	0.441015	NA
1	gene	24518239	24527611	ENSCAFG00000000173	FAM210A	protein_coding	family with sequence similarity 210 member A [Source:VGNC Symbol%3BAcc:VGNC:40657]	BICF2P110457	24481087	0.105177	0.441015	NA
1	gene	24470265	24497206	ENSCAFG00000000172		protein_coding		BICF2P1358821	24506304	0.132866	0.441015	NA
1	gene	24498185	24498814	ENSCAFG00000029562		protein_coding		BICF2P1358821	24506304	0.132866	0.441015	NA
1	gene	24498969	24500426	ENSCAFG00000029833		protein_coding		BICF2P1358821	24506304	0.132866	0.441015	NA
1	gene	24518239	24527611	ENSCAFG00000000173	FAM210A	protein_coding	family with sequence similarity 210 member A [Source:VGNC Symbol%3BAcc:VGNC:40657]	BICF2P1358821	24506304	0.132866	0.441015	NA
1	gene	24540636	24881665	ENSCAFG00000031536	LDLRAD4	protein_coding	low density lipoprotein receptor class A domain containing 4 [Source:VGNC Symbol%3BAcc:VGNC:42625]	BICF2P1358821	24506304	0.132866	0.441015	NA
1	gene	24470265	24497206	ENSCAFG00000000172		protein_coding		BICF2S22929236	24516067	0.132866	0.441015	NA
1	gene	24498185	24498814	ENSCAFG00000029562		protein_coding		BICF2S22929236	24516067	0.132866	0.441015	NA
1	gene	24498969	24500426	ENSCAFG00000029833		protein_coding		BICF2S22929236	24516067	0.132866	0.441015	NA
1	gene	24554647	24559694	ENSCAFG00000023012		protein_coding		BICF2S22929236	24516067	0.132866	0.441015	NA
1	gene	24518239	24527611	ENSCAFG00000000173	FAM210A	protein_coding	family with sequence similarity 210 member A [Source:VGNC Symbol%3BAcc:VGNC:40657]	BICF2S22929236	24516067	0.132866	0.441015	NA
1	gene	24540636	24881665	ENSCAFG00000031536	LDLRAD4	protein_coding	low density lipoprotein receptor class A domain containing 4 [Source:VGNC Symbol%3BAcc:VGNC:42625]	BICF2S22929236	24516067	0.132866	0.441015	NA
1	gene	24470265	24497206	ENSCAFG00000000172		protein_coding		BICF2P753060	24528357	0.132866	0.441015	NA
1	gene	24498185	24498814	ENSCAFG00000029562		protein_coding		BICF2P753060	24528357	0.132866	0.441015	NA
1	gene	24498969	24500426	ENSCAFG00000029833		protein_coding		BICF2P753060	24528357	0.132866	0.441015	NA
1	gene	24554647	24559694	ENSCAFG00000023012		protein_coding		BICF2P753060	24528357	0.132866	0.441015	NA
1	gene	24518239	24527611	ENSCAFG00000000173	FAM210A	protein_coding	family with sequence similarity 210 member A [Source:VGNC Symbol%3BAcc:VGNC:40657]	BICF2P753060	24528357	0.132866	0.441015	NA
1	gene	24540636	24881665	ENSCAFG00000031536	LDLRAD4	protein_coding	low density lipoprotein receptor class A domain containing 4 [Source:VGNC Symbol%3BAcc:VGNC:42625]	BICF2P753060	24528357	0.132866	0.441015	NA
1	gene	24554647	24559694	ENSCAFG00000023012		protein_coding		BICF2P145622	24554257	0.132866	0.468487	NA
1	gene	24518239	24527611	ENSCAFG00000000173	FAM210A	protein_coding	family with sequence similarity 210 member A [Source:VGNC Symbol%3BAcc:VGNC:40657]	BICF2P145622	24554257	0.132866	0.468487	NA
1	gene	24540636	24881665	ENSCAFG00000031536	LDLRAD4	protein_coding	low density lipoprotein receptor class A domain containing 4 [Source:VGNC Symbol%3BAcc:VGNC:42625]	BICF2P145622	24554257	0.132866	0.468487	NA
1	gene	24554647	24559694	ENSCAFG00000023012		protein_coding		BICF2P22721	24597626	0.132866	0.468487	NA
1	gene	24540636	24881665	ENSCAFG00000031536	LDLRAD4	protein_coding	low density lipoprotein receptor class A domain containing 4 [Source:VGNC Symbol%3BAcc:VGNC:42625]	BICF2P22721	24597626	0.132866	0.468487	NA
1	gene	24540636	24881665	ENSCAFG00000031536	LDLRAD4	protein_coding	low density lipoprotein receptor class A domain containing 4 [Source:VGNC Symbol%3BAcc:VGNC:42625]	TIGRP2P17956_rs8846836	24604895	0.132866	0.473982	NA
1	gene	24540636	24881665	ENSCAFG00000031536	LDLRAD4	protein_coding	low density lipoprotein receptor class A domain containing 4 [Source:VGNC Symbol%3BAcc:VGNC:42625]	BICF2P281121	24617129	0.132866	0.473982	NA
1	gene	24540636	24881665	ENSCAFG00000031536	LDLRAD4	protein_coding	low density lipoprotein receptor class A domain containing 4 [Source:VGNC Symbol%3BAcc:VGNC:42625]	BICF2P170125	24621078	0.132866	0.473982	NA
1	ncRNA_gene	24668457	24674040	ENSCAFG00000035338		lincRNA		BICF2S22933315	24643635	0.132866	0.473982	NA
1	gene	24540636	24881665	ENSCAFG00000031536	LDLRAD4	protein_coding	low density lipoprotein receptor class A domain containing 4 [Source:VGNC Symbol%3BAcc:VGNC:42625]	BICF2S22933315	24643635	0.132866	0.473982	NA
1	ncRNA_gene	24668457	24674040	ENSCAFG00000035338		lincRNA		BICF2P836026	24647704	0.132866	0.473982	NA
1	gene	24540636	24881665	ENSCAFG00000031536	LDLRAD4	protein_coding	low density lipoprotein receptor class A domain containing 4 [Source:VGNC Symbol%3BAcc:VGNC:42625]	BICF2P836026	24647704	0.132866	0.473982	NA
1	ncRNA_gene	24668457	24674040	ENSCAFG00000035338		lincRNA		BICF2S23243385	24710385	0.132866	0.473982	NA
1	gene	24540636	24881665	ENSCAFG00000031536	LDLRAD4	protein_coding	low density lipoprotein receptor class A domain containing 4 [Source:VGNC Symbol%3BAcc:VGNC:42625]	BICF2S23243385	24710385	0.132866	0.473982	NA
1	gene	24540636	24881665	ENSCAFG00000031536	LDLRAD4	protein_coding	low density lipoprotein receptor class A domain containing 4 [Source:VGNC Symbol%3BAcc:VGNC:42625]	BICF2P1330507	24724808	0.132866	0.479476	NA
1	gene	24540636	24881665	ENSCAFG00000031536	LDLRAD4	protein_coding	low density lipoprotein receptor class A domain containing 4 [Source:VGNC Symbol%3BAcc:VGNC:42625]	TIGRP2P18057_rs9175538	24738416	0.132866	0.479476	NA
1	gene	24540636	24881665	ENSCAFG00000031536	LDLRAD4	protein_coding	low density lipoprotein receptor class A domain containing 4 [Source:VGNC Symbol%3BAcc:VGNC:42625]	BICF2P499692	24763508	0.132866	0.479476	NA
1	gene	24540636	24881665	ENSCAFG00000031536	LDLRAD4	protein_coding	low density lipoprotein receptor class A domain containing 4 [Source:VGNC Symbol%3BAcc:VGNC:42625]	BICF2P871082	24785843	0.132866	0.479476	NA
1	gene	24540636	24881665	ENSCAFG00000031536	LDLRAD4	protein_coding	low density lipoprotein receptor class A domain containing 4 [Source:VGNC Symbol%3BAcc:VGNC:42625]	BICF2P962739	24818023	0.132866	0.479476	NA
1	gene	24540636	24881665	ENSCAFG00000031536	LDLRAD4	protein_coding	low density lipoprotein receptor class A domain containing 4 [Source:VGNC Symbol%3BAcc:VGNC:42625]	BICF2P730278	24845873	0.132866	0.473982	NA
1	gene	24540636	24881665	ENSCAFG00000031536	LDLRAD4	protein_coding	low density lipoprotein receptor class A domain containing 4 [Source:VGNC Symbol%3BAcc:VGNC:42625]	BICF2P1272208	24872931	0.132866	0.473982	NA
1	gene	24540636	24881665	ENSCAFG00000031536	LDLRAD4	protein_coding	low density lipoprotein receptor class A domain containing 4 [Source:VGNC Symbol%3BAcc:VGNC:42625]	BICF2P970147	24893106	0.132866	0.473982	NA
1	gene	24540636	24881665	ENSCAFG00000031536	LDLRAD4	protein_coding	low density lipoprotein receptor class A domain containing 4 [Source:VGNC Symbol%3BAcc:VGNC:42625]	BICF2P238715	24899952	0.132866	0.473982	NA
1	gene	24540636	24881665	ENSCAFG00000031536	LDLRAD4	protein_coding	low density lipoprotein receptor class A domain containing 4 [Source:VGNC Symbol%3BAcc:VGNC:42625]	BICF2P626692	24909599	0.132866	0.473982	NA
1	gene	24540636	24881665	ENSCAFG00000031536	LDLRAD4	protein_coding	low density lipoprotein receptor class A domain containing 4 [Source:VGNC Symbol%3BAcc:VGNC:42625]	BICF2P626688	24910448	0.132866	0.473982	NA
1	gene	24540636	24881665	ENSCAFG00000031536	LDLRAD4	protein_coding	low density lipoprotein receptor class A domain containing 4 [Source:VGNC Symbol%3BAcc:VGNC:42625]	BICF2P1382837	24920047	0.132866	0.479476	NA
1	ncRNA_gene	24982869	24987841	ENSCAFG00000038281		lincRNA		BICF2P176852	24945204	0.132866	0.479476	NA
1	ncRNA_gene	24982869	24987841	ENSCAFG00000038281		lincRNA		BICF2P252854	24970579	0.132866	0.479476	NA
1	ncRNA_gene	24982869	24987841	ENSCAFG00000038281		lincRNA		BICF2P695568	24983079	0.132866	0.479476	NA
1	gene	25018443	25114901	ENSCAFG00000000184	MOXD1	protein_coding	monooxygenase DBH like 1 [Source:VGNC Symbol%3BAcc:VGNC:43329]	BICF2P695568	24983079	0.132866	0.479476	NA
1	ncRNA_gene	24982869	24987841	ENSCAFG00000038281		lincRNA		BICF2P1347877	25019808	0.108226	0.479476	NA
1	gene	25018443	25114901	ENSCAFG00000000184	MOXD1	protein_coding	monooxygenase DBH like 1 [Source:VGNC Symbol%3BAcc:VGNC:43329]	BICF2P1347877	25019808	0.108226	0.479476	NA
1	gene	25018443	25114901	ENSCAFG00000000184	MOXD1	protein_coding	monooxygenase DBH like 1 [Source:VGNC Symbol%3BAcc:VGNC:43329]	BICF2P295909	25034146	0.108226	0.479476	NA
1	gene	25018443	25114901	ENSCAFG00000000184	MOXD1	protein_coding	monooxygenase DBH like 1 [Source:VGNC Symbol%3BAcc:VGNC:43329]	BICF2P3694	25044773	0.108226	0.479476	NA
1	ncRNA_gene	25075226	25075316	ENSCAFG00000027968	RF00026	snRNA		BICF2P3694	25044773	0.108226	0.479476	NA
1	gene	25018443	25114901	ENSCAFG00000000184	MOXD1	protein_coding	monooxygenase DBH like 1 [Source:VGNC Symbol%3BAcc:VGNC:43329]	BICF2P1042202	25049948	0.108226	0.479476	NA
1	ncRNA_gene	25075226	25075316	ENSCAFG00000027968	RF00026	snRNA		BICF2P1042202	25049948	0.108226	0.479476	NA
1	gene	25018443	25114901	ENSCAFG00000000184	MOXD1	protein_coding	monooxygenase DBH like 1 [Source:VGNC Symbol%3BAcc:VGNC:43329]	BICF2P1042201	25051095	0.108226	0.479476	NA
1	ncRNA_gene	25075226	25075316	ENSCAFG00000027968	RF00026	snRNA		BICF2P1042201	25051095	0.108226	0.479476	NA
1	gene	25018443	25114901	ENSCAFG00000000184	MOXD1	protein_coding	monooxygenase DBH like 1 [Source:VGNC Symbol%3BAcc:VGNC:43329]	BICF2S23016234	25074450	0.108226	0.479476	NA
1	ncRNA_gene	25075226	25075316	ENSCAFG00000027968	RF00026	snRNA		BICF2S23016234	25074450	0.108226	0.479476	NA
1	gene	25018443	25114901	ENSCAFG00000000184	MOXD1	protein_coding	monooxygenase DBH like 1 [Source:VGNC Symbol%3BAcc:VGNC:43329]	BICF2P532348	25085969	0.108226	0.479476	NA
1	ncRNA_gene	25075226	25075316	ENSCAFG00000027968	RF00026	snRNA		BICF2P532348	25085969	0.108226	0.479476	NA
1	pseudogene	25225029	25225475	ENSCAFG00000000183		processed_pseudogene		BICF2P189468	25194333	0.108226	0.479476	NA
1	pseudogene	25225029	25225475	ENSCAFG00000000183		processed_pseudogene		BICF2S23547999	25209358	0.108226	0.479476	NA
1	ncRNA_gene	25271725	25286191	ENSCAFG00000036555		lincRNA		BICF2S23745469	25241661	0.108226	0.479476	NA
1	pseudogene	25225029	25225475	ENSCAFG00000000183		processed_pseudogene		BICF2S23745469	25241661	0.108226	0.479476	NA
1	ncRNA_gene	25271725	25286191	ENSCAFG00000036555		lincRNA		BICF2S23151346	25272482	0.108226	0.479476	NA
1	ncRNA_gene	25294063	25294169	ENSCAFG00000028551	RF00026	snRNA		BICF2S23151346	25272482	0.108226	0.479476	NA
1	ncRNA_gene	25271725	25286191	ENSCAFG00000036555		lincRNA		BICF2P19923	25283411	0.108226	0.479476	NA
1	ncRNA_gene	25294063	25294169	ENSCAFG00000028551	RF00026	snRNA		BICF2P19923	25283411	0.108226	0.479476	NA
1	ncRNA_gene	25271725	25286191	ENSCAFG00000036555		lincRNA		BICF2S23044886	25289424	0.108226	0.479476	NA
1	ncRNA_gene	25294063	25294169	ENSCAFG00000028551	RF00026	snRNA		BICF2S23044886	25289424	0.108226	0.479476	NA
1	ncRNA_gene	25271725	25286191	ENSCAFG00000036555		lincRNA		BICF2P507939	25311040	0.108226	0.479476	NA
1	ncRNA_gene	25336916	25340602	ENSCAFG00000033671		lincRNA		BICF2P507939	25311040	0.108226	0.479476	NA
1	gene	25341785	25342174	ENSCAFG00000031561		protein_coding		BICF2P507939	25311040	0.108226	0.479476	NA
1	ncRNA_gene	25294063	25294169	ENSCAFG00000028551	RF00026	snRNA		BICF2P507939	25311040	0.108226	0.479476	NA
1	gene	25387130	25511127	ENSCAFG00000029442	CTGF	protein_coding	connective tissue growth factor [Source:VGNC Symbol%3BAcc:VGNC:39696]	BICF2P147299	25385881	0.108226	0.479476	NA
1	gene	25387130	25511127	ENSCAFG00000029442	CTGF	protein_coding	connective tissue growth factor [Source:VGNC Symbol%3BAcc:VGNC:39696]	BICF2P95142	25403286	0.108226	0.479476	NA
1	gene	25387130	25511127	ENSCAFG00000029442	CTGF	protein_coding	connective tissue growth factor [Source:VGNC Symbol%3BAcc:VGNC:39696]	BICF2P770471	25425804	0.108226	0.479476	NA
1	gene	25387130	25511127	ENSCAFG00000029442	CTGF	protein_coding	connective tissue growth factor [Source:VGNC Symbol%3BAcc:VGNC:39696]	BICF2P445620	25448765	0.108226	0.479476	NA
1	gene	25387130	25511127	ENSCAFG00000029442	CTGF	protein_coding	connective tissue growth factor [Source:VGNC Symbol%3BAcc:VGNC:39696]	TIGRP2P18162_rs8546859	25449976	0.108226	0.479476	NA
1	gene	25387130	25511127	ENSCAFG00000029442	CTGF	protein_coding	connective tissue growth factor [Source:VGNC Symbol%3BAcc:VGNC:39696]	BICF2P642679	25483783	0.108226	0.479476	NA
9	gene	16436630	16437889	ENSCAFG00000010741	KCNJ16	protein_coding	potassium voltage-gated channel subfamily J member 16 [Source:VGNC Symbol%3BAcc:VGNC:42262]	BICF2P422703	16472361	0.0929719	NA	2.85744
9	gene	16474439	16475722	ENSCAFG00000010736	KCNJ2	protein_coding	potassium voltage-gated channel subfamily J member 2 [Source:VGNC Symbol%3BAcc:VGNC:42263]	BICF2P422703	16472361	0.0929719	NA	2.85744
9	ncRNA_gene	16528185	16528775	ENSCAFG00000036550		lincRNA		BICF2P1125643	16493753	0.0929719	NA	2.76733
9	gene	16474439	16475722	ENSCAFG00000010736	KCNJ2	protein_coding	potassium voltage-gated channel subfamily J member 2 [Source:VGNC Symbol%3BAcc:VGNC:42263]	BICF2P1125643	16493753	0.0929719	NA	2.76733
12	gene	5315228	5344126	ENSCAFG00000001386	BRPF3	protein_coding	bromodomain and PHD finger containing 3 [Source:VGNC Symbol%3BAcc:VGNC:38534]	BICF2P476718	5349354	NA	0.280058	3.55251
12	gene	5377869	5417577	ENSCAFG00000001392	PNPLA1	protein_coding	patatin like phospholipase domain containing 1 [Source:VGNC Symbol%3BAcc:VGNC:44752]	BICF2P476718	5349354	NA	0.280058	3.55251
12	gene	5315228	5344126	ENSCAFG00000001386	BRPF3	protein_coding	bromodomain and PHD finger containing 3 [Source:VGNC Symbol%3BAcc:VGNC:38534]	BICF2P1141931	5364551	NA	0.280058	3.55251
12	gene	5377869	5417577	ENSCAFG00000001392	PNPLA1	protein_coding	patatin like phospholipase domain containing 1 [Source:VGNC Symbol%3BAcc:VGNC:44752]	BICF2P1141931	5364551	NA	0.280058	3.55251
12	gene	5315228	5344126	ENSCAFG00000001386	BRPF3	protein_coding	bromodomain and PHD finger containing 3 [Source:VGNC Symbol%3BAcc:VGNC:38534]	BICF2P1009405	5377413	NA	0.280058	3.32458
12	gene	5377869	5417577	ENSCAFG00000001392	PNPLA1	protein_coding	patatin like phospholipase domain containing 1 [Source:VGNC Symbol%3BAcc:VGNC:44752]	BICF2P1009405	5377413	NA	0.280058	3.32458
12	gene	5377869	5417577	ENSCAFG00000001392	PNPLA1	protein_coding	patatin like phospholipase domain containing 1 [Source:VGNC Symbol%3BAcc:VGNC:44752]	TIGRP2P168095_rs8732658	5385550	NA	0.280058	3.41031
12	gene	5427740	5440225	ENSCAFG00000001393	C12H6orf222	protein_coding	chromosome 12 C6orf222 homolog [Source:VGNC Symbol%3BAcc:VGNC:49216]	BICF2P893947	5412570	NA	0.280058	3.44463
12	gene	5377869	5417577	ENSCAFG00000001392	PNPLA1	protein_coding	patatin like phospholipase domain containing 1 [Source:VGNC Symbol%3BAcc:VGNC:44752]	BICF2P893947	5412570	NA	0.280058	3.44463
12	gene	5427740	5440225	ENSCAFG00000001393	C12H6orf222	protein_coding	chromosome 12 C6orf222 homolog [Source:VGNC Symbol%3BAcc:VGNC:49216]	BICF2P831678	5418422	NA	0.280058	3.40167
12	gene	5377869	5417577	ENSCAFG00000001392	PNPLA1	protein_coding	patatin like phospholipase domain containing 1 [Source:VGNC Symbol%3BAcc:VGNC:44752]	BICF2P831678	5418422	NA	0.280058	3.40167
12	gene	5427740	5440225	ENSCAFG00000001393	C12H6orf222	protein_coding	chromosome 12 C6orf222 homolog [Source:VGNC Symbol%3BAcc:VGNC:49216]	BICF2P503619	5429088	NA	0.280058	3.44458
12	gene	5377869	5417577	ENSCAFG00000001392	PNPLA1	protein_coding	patatin like phospholipase domain containing 1 [Source:VGNC Symbol%3BAcc:VGNC:44752]	BICF2P503619	5429088	NA	0.280058	3.44458
12	ncRNA_gene	5503271	5521306	ENSCAFG00000038778		lincRNA		BICF2P1214512	5481853	NA	0.280058	3.44458
12	gene	5476804	5499961	ENSCAFG00000001394	ETV7	protein_coding	ETS variant 7 [Source:VGNC Symbol%3BAcc:VGNC:40501]	BICF2P1214512	5481853	NA	0.280058	3.44458
12	gene	5503827	5530267	ENSCAFG00000029723	PXT1	protein_coding	peroxisomal%2C testis specific 1 [Source:VGNC Symbol%3BAcc:VGNC:45222]	BICF2P1214512	5481853	NA	0.280058	3.44458
12	ncRNA_gene	5503271	5521306	ENSCAFG00000038778		lincRNA		BICF2P455763	5487724	NA	0.280058	3.44452
12	gene	5476804	5499961	ENSCAFG00000001394	ETV7	protein_coding	ETS variant 7 [Source:VGNC Symbol%3BAcc:VGNC:40501]	BICF2P455763	5487724	NA	0.280058	3.44452
12	gene	5503827	5530267	ENSCAFG00000029723	PXT1	protein_coding	peroxisomal%2C testis specific 1 [Source:VGNC Symbol%3BAcc:VGNC:45222]	BICF2P455763	5487724	NA	0.280058	3.44452
12	ncRNA_gene	5503271	5521306	ENSCAFG00000038778		lincRNA		BICF2P1322981	5496254	NA	0.280058	3.41406
12	gene	5476804	5499961	ENSCAFG00000001394	ETV7	protein_coding	ETS variant 7 [Source:VGNC Symbol%3BAcc:VGNC:40501]	BICF2P1322981	5496254	NA	0.280058	3.41406
12	gene	5503827	5530267	ENSCAFG00000029723	PXT1	protein_coding	peroxisomal%2C testis specific 1 [Source:VGNC Symbol%3BAcc:VGNC:45222]	BICF2P1322981	5496254	NA	0.280058	3.41406
12	ncRNA_gene	5503271	5521306	ENSCAFG00000038778		lincRNA		TIGRP2P168171_rs8594850	5497052	NA	0.280058	3.66573
12	gene	5476804	5499961	ENSCAFG00000001394	ETV7	protein_coding	ETS variant 7 [Source:VGNC Symbol%3BAcc:VGNC:40501]	TIGRP2P168171_rs8594850	5497052	NA	0.280058	3.66573
12	gene	5503827	5530267	ENSCAFG00000029723	PXT1	protein_coding	peroxisomal%2C testis specific 1 [Source:VGNC Symbol%3BAcc:VGNC:45222]	TIGRP2P168171_rs8594850	5497052	NA	0.280058	3.66573
12	ncRNA_gene	5503271	5521306	ENSCAFG00000038778		lincRNA		BICF2P1322975	5497565	NA	0.280058	3.06251
12	gene	5476804	5499961	ENSCAFG00000001394	ETV7	protein_coding	ETS variant 7 [Source:VGNC Symbol%3BAcc:VGNC:40501]	BICF2P1322975	5497565	NA	0.280058	3.06251
12	gene	5503827	5530267	ENSCAFG00000029723	PXT1	protein_coding	peroxisomal%2C testis specific 1 [Source:VGNC Symbol%3BAcc:VGNC:45222]	BICF2P1322975	5497565	NA	0.280058	3.06251
12	ncRNA_gene	5503271	5521306	ENSCAFG00000038778		lincRNA		BICF2S23622170	5499563	NA	0.280058	3.59795
12	gene	5476804	5499961	ENSCAFG00000001394	ETV7	protein_coding	ETS variant 7 [Source:VGNC Symbol%3BAcc:VGNC:40501]	BICF2S23622170	5499563	NA	0.280058	3.59795
12	gene	5503827	5530267	ENSCAFG00000029723	PXT1	protein_coding	peroxisomal%2C testis specific 1 [Source:VGNC Symbol%3BAcc:VGNC:45222]	BICF2S23622170	5499563	NA	0.280058	3.59795
12	ncRNA_gene	5503271	5521306	ENSCAFG00000038778		lincRNA		BICF2S22929412	5528140	NA	0.280058	3.36426
12	gene	5550616	5551407	ENSCAFG00000001396		protein_coding		BICF2S22929412	5528140	NA	0.280058	3.36426
12	gene	5476804	5499961	ENSCAFG00000001394	ETV7	protein_coding	ETS variant 7 [Source:VGNC Symbol%3BAcc:VGNC:40501]	BICF2S22929412	5528140	NA	0.280058	3.36426
12	gene	5551757	5587257	ENSCAFG00000001398	KCTD20	protein_coding	potassium channel tetramerization domain containing 20 [Source:VGNC Symbol%3BAcc:VGNC:42306]	BICF2S22929412	5528140	NA	0.280058	3.36426
12	gene	5503827	5530267	ENSCAFG00000029723	PXT1	protein_coding	peroxisomal%2C testis specific 1 [Source:VGNC Symbol%3BAcc:VGNC:45222]	BICF2S22929412	5528140	NA	0.280058	3.36426
12	ncRNA_gene	5503271	5521306	ENSCAFG00000038778		lincRNA		BICF2S23760072	5532843	NA	0.280058	3.38182
12	gene	5550616	5551407	ENSCAFG00000001396		protein_coding		BICF2S23760072	5532843	NA	0.280058	3.38182
12	gene	5476804	5499961	ENSCAFG00000001394	ETV7	protein_coding	ETS variant 7 [Source:VGNC Symbol%3BAcc:VGNC:40501]	BICF2S23760072	5532843	NA	0.280058	3.38182
12	gene	5551757	5587257	ENSCAFG00000001398	KCTD20	protein_coding	potassium channel tetramerization domain containing 20 [Source:VGNC Symbol%3BAcc:VGNC:42306]	BICF2S23760072	5532843	NA	0.280058	3.38182
12	gene	5503827	5530267	ENSCAFG00000029723	PXT1	protein_coding	peroxisomal%2C testis specific 1 [Source:VGNC Symbol%3BAcc:VGNC:45222]	BICF2S23760072	5532843	NA	0.280058	3.38182
12	ncRNA_gene	5503271	5521306	ENSCAFG00000038778		lincRNA		TIGRP2P168177_rs9128671	5546179	NA	0.280058	3.35561
12	gene	5550616	5551407	ENSCAFG00000001396		protein_coding		TIGRP2P168177_rs9128671	5546179	NA	0.280058	3.35561
12	gene	5551757	5587257	ENSCAFG00000001398	KCTD20	protein_coding	potassium channel tetramerization domain containing 20 [Source:VGNC Symbol%3BAcc:VGNC:42306]	TIGRP2P168177_rs9128671	5546179	NA	0.280058	3.35561
12	gene	5503827	5530267	ENSCAFG00000029723	PXT1	protein_coding	peroxisomal%2C testis specific 1 [Source:VGNC Symbol%3BAcc:VGNC:45222]	TIGRP2P168177_rs9128671	5546179	NA	0.280058	3.35561
12	gene	5550616	5551407	ENSCAFG00000001396		protein_coding		BICF2P702827	5574610	NA	0.280058	3.46501
12	gene	5551757	5587257	ENSCAFG00000001398	KCTD20	protein_coding	potassium channel tetramerization domain containing 20 [Source:VGNC Symbol%3BAcc:VGNC:42306]	BICF2P702827	5574610	NA	0.280058	3.46501
12	gene	5596008	5629947	ENSCAFG00000001411	STK38	protein_coding	serine/threonine kinase 38 [Source:VGNC Symbol%3BAcc:VGNC:46919]	BICF2P702827	5574610	NA	0.280058	3.46501
12	gene	5550616	5551407	ENSCAFG00000001396		protein_coding		BICF2P382742	5579055	NA	0.280058	3.46501
12	gene	5551757	5587257	ENSCAFG00000001398	KCTD20	protein_coding	potassium channel tetramerization domain containing 20 [Source:VGNC Symbol%3BAcc:VGNC:42306]	BICF2P382742	5579055	NA	0.280058	3.46501
12	gene	5596008	5629947	ENSCAFG00000001411	STK38	protein_coding	serine/threonine kinase 38 [Source:VGNC Symbol%3BAcc:VGNC:46919]	BICF2P382742	5579055	NA	0.280058	3.46501
12	gene	5677183	5684177	ENSCAFG00000001414	SRSF3	protein_coding	serine and arginine rich splicing factor 3 [Source:VGNC Symbol%3BAcc:VGNC:46819]	BICF2P28146	5646761	NA	0.280058	3.71949
12	gene	5596008	5629947	ENSCAFG00000001411	STK38	protein_coding	serine/threonine kinase 38 [Source:VGNC Symbol%3BAcc:VGNC:46919]	BICF2P28146	5646761	NA	0.280058	3.71949
12	gene	5677183	5684177	ENSCAFG00000001414	SRSF3	protein_coding	serine and arginine rich splicing factor 3 [Source:VGNC Symbol%3BAcc:VGNC:46819]	TIGRP2P168193_rs8846657	5651759	NA	0.269069	3.70221
12	gene	5596008	5629947	ENSCAFG00000001411	STK38	protein_coding	serine/threonine kinase 38 [Source:VGNC Symbol%3BAcc:VGNC:46919]	TIGRP2P168193_rs8846657	5651759	NA	0.269069	3.70221
12	gene	5677183	5684177	ENSCAFG00000001414	SRSF3	protein_coding	serine and arginine rich splicing factor 3 [Source:VGNC Symbol%3BAcc:VGNC:46819]	BICF2P1129589	5698680	NA	0.269069	3.49164
12	gene	5746899	5757614	ENSCAFG00000029853	CDKN1A	protein_coding	cyclin dependent kinase inhibitor 1A [Source:VGNC Symbol%3BAcc:VGNC:39068]	BICF2P977541	5713375	NA	0.269069	3.57997
12	gene	5677183	5684177	ENSCAFG00000001414	SRSF3	protein_coding	serine and arginine rich splicing factor 3 [Source:VGNC Symbol%3BAcc:VGNC:46819]	BICF2P977541	5713375	NA	0.269069	3.57997
12	gene	5790667	5804505	ENSCAFG00000001418		protein_coding		BICF2S2359850	5769474	NA	0.263575	3.47301
12	gene	5808239	5809189	ENSCAFG00000001419		protein_coding		BICF2S2359850	5769474	NA	0.263575	3.47301
12	gene	5746899	5757614	ENSCAFG00000029853	CDKN1A	protein_coding	cyclin dependent kinase inhibitor 1A [Source:VGNC Symbol%3BAcc:VGNC:39068]	BICF2S2359850	5769474	NA	0.263575	3.47301
12	gene	5790667	5804505	ENSCAFG00000001418		protein_coding		BICF2P552608	5784996	NA	0.263575	3.45908
12	gene	5808239	5809189	ENSCAFG00000001419		protein_coding		BICF2P552608	5784996	NA	0.263575	3.45908
12	gene	5746899	5757614	ENSCAFG00000029853	CDKN1A	protein_coding	cyclin dependent kinase inhibitor 1A [Source:VGNC Symbol%3BAcc:VGNC:39068]	BICF2P552608	5784996	NA	0.263575	3.45908
12	gene	5812082	5902743	ENSCAFG00000001423	CPNE5	protein_coding	copine 5 [Source:VGNC Symbol%3BAcc:VGNC:39564]	BICF2P552608	5784996	NA	0.263575	3.45908
12	gene	5790667	5804505	ENSCAFG00000001418		protein_coding		TIGRP2P168228_rs8751492	5799810	NA	0.263575	3.62946
12	gene	5808239	5809189	ENSCAFG00000001419		protein_coding		TIGRP2P168228_rs8751492	5799810	NA	0.263575	3.62946
12	gene	5812082	5902743	ENSCAFG00000001423	CPNE5	protein_coding	copine 5 [Source:VGNC Symbol%3BAcc:VGNC:39564]	TIGRP2P168228_rs8751492	5799810	NA	0.263575	3.62946
12	gene	5790667	5804505	ENSCAFG00000001418		protein_coding		BICF2P893704	5819191	NA	0.263575	3.50849
12	gene	5808239	5809189	ENSCAFG00000001419		protein_coding		BICF2P893704	5819191	NA	0.263575	3.50849
12	gene	5812082	5902743	ENSCAFG00000001423	CPNE5	protein_coding	copine 5 [Source:VGNC Symbol%3BAcc:VGNC:39564]	BICF2P893704	5819191	NA	0.263575	3.50849
12	gene	5812082	5902743	ENSCAFG00000001423	CPNE5	protein_coding	copine 5 [Source:VGNC Symbol%3BAcc:VGNC:39564]	BICF2S23233549	5874283	NA	0.263575	3.33851
12	gene	5812082	5902743	ENSCAFG00000001423	CPNE5	protein_coding	copine 5 [Source:VGNC Symbol%3BAcc:VGNC:39564]	BICF2P935046	5879004	NA	0.263575	3.33851
12	gene	5916271	5936524	ENSCAFG00000001428	PPIL1	protein_coding	peptidylprolyl isomerase like 1 [Source:VGNC Symbol%3BAcc:VGNC:44855]	BICF2P935046	5879004	NA	0.263575	3.33851
12	gene	5812082	5902743	ENSCAFG00000001423	CPNE5	protein_coding	copine 5 [Source:VGNC Symbol%3BAcc:VGNC:39564]	BICF2P1103819	5879890	NA	0.263575	3.33851
12	gene	5916271	5936524	ENSCAFG00000001428	PPIL1	protein_coding	peptidylprolyl isomerase like 1 [Source:VGNC Symbol%3BAcc:VGNC:44855]	BICF2P1103819	5879890	NA	0.263575	3.33851
12	gene	5812082	5902743	ENSCAFG00000001423	CPNE5	protein_coding	copine 5 [Source:VGNC Symbol%3BAcc:VGNC:39564]	BICF2P701956	5883801	NA	0.263575	3.5004
12	gene	5916271	5936524	ENSCAFG00000001428	PPIL1	protein_coding	peptidylprolyl isomerase like 1 [Source:VGNC Symbol%3BAcc:VGNC:44855]	BICF2P701956	5883801	NA	0.263575	3.5004
12	gene	5812082	5902743	ENSCAFG00000001423	CPNE5	protein_coding	copine 5 [Source:VGNC Symbol%3BAcc:VGNC:39564]	BICF2P701957	5883957	NA	0.263575	3.5004
12	gene	5916271	5936524	ENSCAFG00000001428	PPIL1	protein_coding	peptidylprolyl isomerase like 1 [Source:VGNC Symbol%3BAcc:VGNC:44855]	BICF2P701957	5883957	NA	0.263575	3.5004
12	gene	5812082	5902743	ENSCAFG00000001423	CPNE5	protein_coding	copine 5 [Source:VGNC Symbol%3BAcc:VGNC:39564]	BICF2P843640	5892751	NA	0.263575	3.47992
12	gene	5916271	5936524	ENSCAFG00000001428	PPIL1	protein_coding	peptidylprolyl isomerase like 1 [Source:VGNC Symbol%3BAcc:VGNC:44855]	BICF2P843640	5892751	NA	0.263575	3.47992
12	gene	5941996	5979222	ENSCAFG00000001432	C12H6orf89	protein_coding	chromosome 12 C6orf89 homolog [Source:VGNC Symbol%3BAcc:VGNC:49217]	BICF2P868644	5935041	NA	0.263575	3.4092
12	gene	5812082	5902743	ENSCAFG00000001423	CPNE5	protein_coding	copine 5 [Source:VGNC Symbol%3BAcc:VGNC:39564]	BICF2P868644	5935041	NA	0.263575	3.4092
12	gene	5916271	5936524	ENSCAFG00000001428	PPIL1	protein_coding	peptidylprolyl isomerase like 1 [Source:VGNC Symbol%3BAcc:VGNC:44855]	BICF2P868644	5935041	NA	0.263575	3.4092
12	gene	5941996	5979222	ENSCAFG00000001432	C12H6orf89	protein_coding	chromosome 12 C6orf89 homolog [Source:VGNC Symbol%3BAcc:VGNC:49217]	BICF2P181951	5937770	NA	0.263575	3.29459
12	gene	5812082	5902743	ENSCAFG00000001423	CPNE5	protein_coding	copine 5 [Source:VGNC Symbol%3BAcc:VGNC:39564]	BICF2P181951	5937770	NA	0.263575	3.29459
12	gene	5916271	5936524	ENSCAFG00000001428	PPIL1	protein_coding	peptidylprolyl isomerase like 1 [Source:VGNC Symbol%3BAcc:VGNC:44855]	BICF2P181951	5937770	NA	0.263575	3.29459
12	gene	5941996	5979222	ENSCAFG00000001432	C12H6orf89	protein_coding	chromosome 12 C6orf89 homolog [Source:VGNC Symbol%3BAcc:VGNC:49217]	BICF2P862529	5949725	NA	0.263575	3.28195
12	gene	5916271	5936524	ENSCAFG00000001428	PPIL1	protein_coding	peptidylprolyl isomerase like 1 [Source:VGNC Symbol%3BAcc:VGNC:44855]	BICF2P862529	5949725	NA	0.263575	3.28195
12	gene	6033587	6047836	ENSCAFG00000001441	MTCH1	protein_coding	mitochondrial carrier 1 [Source:VGNC Symbol%3BAcc:VGNC:43459]	TIGRP2P168267_rs8841867	6025537	NA	0.263575	3.53456
12	gene	6017537	6026151	ENSCAFG00000001438	PI16	protein_coding	peptidase inhibitor 16 [Source:VGNC Symbol%3BAcc:VGNC:44515]	TIGRP2P168267_rs8841867	6025537	NA	0.263575	3.53456
12	gene	6069084	6093100	ENSCAFG00000001444	FGD2	protein_coding	FYVE%2C RhoGEF and PH domain containing 2 [Source:VGNC Symbol%3BAcc:VGNC:40834]	BICF2P237577	6048451	NA	0.263575	3.50016
12	gene	6033587	6047836	ENSCAFG00000001441	MTCH1	protein_coding	mitochondrial carrier 1 [Source:VGNC Symbol%3BAcc:VGNC:43459]	BICF2P237577	6048451	NA	0.263575	3.50016
12	gene	6017537	6026151	ENSCAFG00000001438	PI16	protein_coding	peptidase inhibitor 16 [Source:VGNC Symbol%3BAcc:VGNC:44515]	BICF2P237577	6048451	NA	0.263575	3.50016
12	gene	6069084	6093100	ENSCAFG00000001444	FGD2	protein_coding	FYVE%2C RhoGEF and PH domain containing 2 [Source:VGNC Symbol%3BAcc:VGNC:40834]	BICF2S23552158	6057165	NA	0.263575	3.5186
12	gene	6033587	6047836	ENSCAFG00000001441	MTCH1	protein_coding	mitochondrial carrier 1 [Source:VGNC Symbol%3BAcc:VGNC:43459]	BICF2S23552158	6057165	NA	0.263575	3.5186
12	gene	6017537	6026151	ENSCAFG00000001438	PI16	protein_coding	peptidase inhibitor 16 [Source:VGNC Symbol%3BAcc:VGNC:44515]	BICF2S23552158	6057165	NA	0.263575	3.5186
12	gene	6069084	6093100	ENSCAFG00000001444	FGD2	protein_coding	FYVE%2C RhoGEF and PH domain containing 2 [Source:VGNC Symbol%3BAcc:VGNC:40834]	TIGRP2P168272_rs9041930	6060147	NA	0.263575	3.11769
12	gene	6033587	6047836	ENSCAFG00000001441	MTCH1	protein_coding	mitochondrial carrier 1 [Source:VGNC Symbol%3BAcc:VGNC:43459]	TIGRP2P168272_rs9041930	6060147	NA	0.263575	3.11769
12	gene	6017537	6026151	ENSCAFG00000001438	PI16	protein_coding	peptidase inhibitor 16 [Source:VGNC Symbol%3BAcc:VGNC:44515]	TIGRP2P168272_rs9041930	6060147	NA	0.263575	3.11769
12	gene	6069084	6093100	ENSCAFG00000001444	FGD2	protein_coding	FYVE%2C RhoGEF and PH domain containing 2 [Source:VGNC Symbol%3BAcc:VGNC:40834]	TIGRP2P168278_rs8910577	6072480	NA	0.263575	3.67316
12	gene	6033587	6047836	ENSCAFG00000001441	MTCH1	protein_coding	mitochondrial carrier 1 [Source:VGNC Symbol%3BAcc:VGNC:43459]	TIGRP2P168278_rs8910577	6072480	NA	0.263575	3.67316
12	gene	6069084	6093100	ENSCAFG00000001444	FGD2	protein_coding	FYVE%2C RhoGEF and PH domain containing 2 [Source:VGNC Symbol%3BAcc:VGNC:40834]	BICF2P465131	6077846	NA	0.263575	3.51645
12	gene	6033587	6047836	ENSCAFG00000001441	MTCH1	protein_coding	mitochondrial carrier 1 [Source:VGNC Symbol%3BAcc:VGNC:43459]	BICF2P465131	6077846	NA	0.263575	3.51645
12	gene	6069084	6093100	ENSCAFG00000001444	FGD2	protein_coding	FYVE%2C RhoGEF and PH domain containing 2 [Source:VGNC Symbol%3BAcc:VGNC:40834]	BICF2S23221887	6087979	NA	0.263575	2.77541
12	ncRNA_gene	6128564	6136692	ENSCAFG00000035755		lincRNA		BICF2P349899	6096792	NA	0.263575	3.45733
12	gene	6069084	6093100	ENSCAFG00000001444	FGD2	protein_coding	FYVE%2C RhoGEF and PH domain containing 2 [Source:VGNC Symbol%3BAcc:VGNC:40834]	BICF2P349899	6096792	NA	0.263575	3.45733
12	ncRNA_gene	6128564	6136692	ENSCAFG00000035755		lincRNA		BICF2P1238963	6130868	NA	0.263575	3.45414
12	ncRNA_gene	6151191	6161048	ENSCAFG00000038615		lincRNA		BICF2P1238963	6130868	NA	0.263575	3.45414
12	ncRNA_gene	6166362	6186370	ENSCAFG00000039716		lincRNA		BICF2P1238963	6130868	NA	0.263575	3.45414
12	gene	6069084	6093100	ENSCAFG00000001444	FGD2	protein_coding	FYVE%2C RhoGEF and PH domain containing 2 [Source:VGNC Symbol%3BAcc:VGNC:40834]	BICF2P1238963	6130868	NA	0.263575	3.45414
12	gene	6456744	6507130	ENSCAFG00000001477	CMTR1	protein_coding	cap methyltransferase 1 [Source:VGNC Symbol%3BAcc:VGNC:39385]	BICF2P1212940	6466863	NA	0.265352	3.47763
12	gene	6508137	6524831	ENSCAFG00000030835		protein_coding		BICF2P458841	6485670	NA	0.265352	3.35823
12	gene	6456744	6507130	ENSCAFG00000001477	CMTR1	protein_coding	cap methyltransferase 1 [Source:VGNC Symbol%3BAcc:VGNC:39385]	BICF2P458841	6485670	NA	0.265352	3.35823
12	gene	6508137	6524831	ENSCAFG00000030835		protein_coding		TIGRP2P168351_rs9216389	6495312	NA	0.265352	3.35823
12	gene	6456744	6507130	ENSCAFG00000001477	CMTR1	protein_coding	cap methyltransferase 1 [Source:VGNC Symbol%3BAcc:VGNC:39385]	TIGRP2P168351_rs9216389	6495312	NA	0.265352	3.35823
12	gene	6508137	6524831	ENSCAFG00000030835		protein_coding		BICF2P438040	6501764	NA	0.265352	3.54181
12	gene	6456744	6507130	ENSCAFG00000001477	CMTR1	protein_coding	cap methyltransferase 1 [Source:VGNC Symbol%3BAcc:VGNC:39385]	BICF2P438040	6501764	NA	0.265352	3.54181
12	ncRNA_gene	6559439	6561843	ENSCAFG00000035756		lincRNA		TIGRP2P168355_rs8514481	6522810	NA	0.265352	3.47792
12	gene	6508137	6524831	ENSCAFG00000030835		protein_coding		TIGRP2P168355_rs8514481	6522810	NA	0.265352	3.47792
12	gene	6456744	6507130	ENSCAFG00000001477	CMTR1	protein_coding	cap methyltransferase 1 [Source:VGNC Symbol%3BAcc:VGNC:39385]	TIGRP2P168355_rs8514481	6522810	NA	0.265352	3.47792
12	ncRNA_gene	6559439	6561843	ENSCAFG00000035756		lincRNA		TIGRP2P168364_rs8654955	6533287	NA	0.265352	3.49796
12	gene	6508137	6524831	ENSCAFG00000030835		protein_coding		TIGRP2P168364_rs8654955	6533287	NA	0.265352	3.49796
12	gene	6456744	6507130	ENSCAFG00000001477	CMTR1	protein_coding	cap methyltransferase 1 [Source:VGNC Symbol%3BAcc:VGNC:39385]	TIGRP2P168364_rs8654955	6533287	NA	0.265352	3.49796
12	ncRNA_gene	6559439	6561843	ENSCAFG00000035756		lincRNA		BICF2P479919	6554339	NA	0.265352	3.49772
12	gene	6508137	6524831	ENSCAFG00000030835		protein_coding		BICF2P479919	6554339	NA	0.265352	3.49772
22	gene	953613	990553	ENSCAFG00000004295	RNASEH2B	protein_coding	ribonuclease H2 subunit B [Source:VGNC Symbol%3BAcc:VGNC:45613]	BICF2G630314117	1027334	0.0753728	0.264221	NA
22	ncRNA_gene	1104892	1110412	ENSCAFG00000040914		lincRNA		BICF2G630314137	1073988	0.0753728	0.264221	NA
22	ncRNA_gene	1104892	1110412	ENSCAFG00000040914		lincRNA		BICF2G630314144	1090062	0.0753728	0.264221	NA
22	ncRNA_gene	1104892	1110412	ENSCAFG00000040914		lincRNA		BICF2P650084	1096529	0.0753728	0.264221	NA
22	ncRNA_gene	1104892	1110412	ENSCAFG00000040914		lincRNA		BICF2G630314148	1107935	0.0753728	0.264221	NA
22	ncRNA_gene	1104892	1110412	ENSCAFG00000040914		lincRNA		BICF2G630314158	1140100	0.0753728	0.264221	NA
22	ncRNA_gene	1166677	1173713	ENSCAFG00000040051		lincRNA		BICF2G630314158	1140100	0.0753728	0.264221	NA
22	ncRNA_gene	1527202	1691371	ENSCAFG00000037402		lincRNA		BICF2G630314271	1683950	0.118211	0.267776	NA
22	ncRNA_gene	1653730	1658630	ENSCAFG00000038061		lincRNA		BICF2G630314271	1683950	0.118211	0.267776	NA
22	ncRNA_gene	1691510	1725096	ENSCAFG00000035269		lincRNA		BICF2G630314271	1683950	0.118211	0.267776	NA
22	ncRNA_gene	1527202	1691371	ENSCAFG00000037402		lincRNA		BICF2G630314276	1703710	0.118211	0.267776	NA
22	ncRNA_gene	1691510	1725096	ENSCAFG00000035269		lincRNA		BICF2G630314276	1703710	0.118211	0.267776	NA
22	ncRNA_gene	1732479	1732586	ENSCAFG00000027090	RF00026	snRNA		BICF2G630314276	1703710	0.118211	0.267776	NA
22	ncRNA_gene	1527202	1691371	ENSCAFG00000037402		lincRNA		BICF2G630314280	1719379	0.118211	0.267776	NA
22	ncRNA_gene	1691510	1725096	ENSCAFG00000035269		lincRNA		BICF2G630314280	1719379	0.118211	0.267776	NA
22	ncRNA_gene	1732479	1732586	ENSCAFG00000027090	RF00026	snRNA		BICF2G630314280	1719379	0.118211	0.267776	NA
22	ncRNA_gene	1691510	1725096	ENSCAFG00000035269		lincRNA		BICF2G630314284	1733892	0.118211	0.267776	NA
22	ncRNA_gene	1732479	1732586	ENSCAFG00000027090	RF00026	snRNA		BICF2G630314284	1733892	0.118211	0.267776	NA
22	ncRNA_gene	1775982	1777576	ENSCAFG00000037238		lincRNA		BICF2S23762369	1771368	0.118211	0.267776	NA
22	ncRNA_gene	1732479	1732586	ENSCAFG00000027090	RF00026	snRNA		BICF2S23762369	1771368	0.118211	0.267776	NA
22	ncRNA_gene	1800896	1801001	ENSCAFG00000020963	RF00026	snRNA		BICF2S23762369	1771368	0.118211	0.267776	NA
22	ncRNA_gene	1775982	1777576	ENSCAFG00000037238		lincRNA		BICF2G630314297	1788707	0.118211	0.267776	NA
22	ncRNA_gene	1827483	1837618	ENSCAFG00000033360		lincRNA		BICF2G630314297	1788707	0.118211	0.267776	NA
22	ncRNA_gene	1800896	1801001	ENSCAFG00000020963	RF00026	snRNA		BICF2G630314297	1788707	0.118211	0.267776	NA
22	ncRNA_gene	1775982	1777576	ENSCAFG00000037238		lincRNA		BICF2G630314300	1812422	0.118211	0.267776	NA
22	ncRNA_gene	1827483	1837618	ENSCAFG00000033360		lincRNA		BICF2G630314300	1812422	0.118211	0.267776	NA
22	ncRNA_gene	1846867	1846949	ENSCAFG00000020487		miRNA		BICF2G630314300	1812422	0.118211	0.267776	NA
22	ncRNA_gene	1847012	1847090	ENSCAFG00000025739		miRNA		BICF2G630314300	1812422	0.118211	0.267776	NA
22	ncRNA_gene	1800896	1801001	ENSCAFG00000020963	RF00026	snRNA		BICF2G630314300	1812422	0.118211	0.267776	NA
22	ncRNA_gene	1827483	1837618	ENSCAFG00000033360		lincRNA		BICF2P1052095	1841014	0.118211	0.262282	NA
22	ncRNA_gene	1846867	1846949	ENSCAFG00000020487		miRNA		BICF2P1052095	1841014	0.118211	0.262282	NA
22	ncRNA_gene	1847012	1847090	ENSCAFG00000025739		miRNA		BICF2P1052095	1841014	0.118211	0.262282	NA
22	gene	1870964	1875849	ENSCAFG00000004305	KCNRG	protein_coding	potassium channel regulator [Source:VGNC Symbol%3BAcc:VGNC:42292]	BICF2P1052095	1841014	0.118211	0.262282	NA
22	gene	1878042	1889902	ENSCAFG00000004308	TRIM13	protein_coding	tripartite motif containing 13 [Source:VGNC Symbol%3BAcc:VGNC:47805]	BICF2P1052095	1841014	0.118211	0.262282	NA
22	ncRNA_gene	1827483	1837618	ENSCAFG00000033360		lincRNA		BICF2P422205	1875307	0.118211	0.262282	NA
22	ncRNA_gene	1846867	1846949	ENSCAFG00000020487		miRNA		BICF2P422205	1875307	0.118211	0.262282	NA
22	ncRNA_gene	1847012	1847090	ENSCAFG00000025739		miRNA		BICF2P422205	1875307	0.118211	0.262282	NA
22	gene	1870964	1875849	ENSCAFG00000004305	KCNRG	protein_coding	potassium channel regulator [Source:VGNC Symbol%3BAcc:VGNC:42292]	BICF2P422205	1875307	0.118211	0.262282	NA
22	gene	1878042	1889902	ENSCAFG00000004308	TRIM13	protein_coding	tripartite motif containing 13 [Source:VGNC Symbol%3BAcc:VGNC:47805]	BICF2P422205	1875307	0.118211	0.262282	NA
22	gene	1870964	1875849	ENSCAFG00000004305	KCNRG	protein_coding	potassium channel regulator [Source:VGNC Symbol%3BAcc:VGNC:42292]	BICF2G630314306	1889131	0.118211	0.262282	NA
22	gene	1878042	1889902	ENSCAFG00000004308	TRIM13	protein_coding	tripartite motif containing 13 [Source:VGNC Symbol%3BAcc:VGNC:47805]	BICF2G630314306	1889131	0.118211	0.262282	NA
22	gene	1870964	1875849	ENSCAFG00000004305	KCNRG	protein_coding	potassium channel regulator [Source:VGNC Symbol%3BAcc:VGNC:42292]	BICF2G630314307	1892027	0.118211	0.262282	NA
22	gene	1929143	1945109	ENSCAFG00000004309	SPRYD7	protein_coding	SPRY domain containing 7 [Source:HGNC Symbol%3BAcc:HGNC:14297]	BICF2G630314307	1892027	0.118211	0.262282	NA
22	gene	1878042	1889902	ENSCAFG00000004308	TRIM13	protein_coding	tripartite motif containing 13 [Source:VGNC Symbol%3BAcc:VGNC:47805]	BICF2G630314307	1892027	0.118211	0.262282	NA
22	gene	1929143	1945109	ENSCAFG00000004309	SPRYD7	protein_coding	SPRY domain containing 7 [Source:HGNC Symbol%3BAcc:HGNC:14297]	BICF2G630314311	1917806	0.118211	0.262282	NA
22	gene	1878042	1889902	ENSCAFG00000004308	TRIM13	protein_coding	tripartite motif containing 13 [Source:VGNC Symbol%3BAcc:VGNC:47805]	BICF2G630314311	1917806	0.118211	0.262282	NA
22	ncRNA_gene	1958866	1959889	ENSCAFG00000036142		lincRNA		BICF2G630314314	1924994	0.118211	0.262282	NA
22	gene	1929143	1945109	ENSCAFG00000004309	SPRYD7	protein_coding	SPRY domain containing 7 [Source:HGNC Symbol%3BAcc:HGNC:14297]	BICF2G630314314	1924994	0.118211	0.262282	NA
22	gene	1878042	1889902	ENSCAFG00000004308	TRIM13	protein_coding	tripartite motif containing 13 [Source:VGNC Symbol%3BAcc:VGNC:47805]	BICF2G630314314	1924994	0.118211	0.262282	NA
22	ncRNA_gene	1958866	1959889	ENSCAFG00000036142		lincRNA		BICF2P337375	1938990	0.118211	0.262282	NA
22	gene	1929143	1945109	ENSCAFG00000004309	SPRYD7	protein_coding	SPRY domain containing 7 [Source:HGNC Symbol%3BAcc:HGNC:14297]	BICF2P337375	1938990	0.118211	0.262282	NA
22	ncRNA_gene	1958866	1959889	ENSCAFG00000036142		lincRNA		BICF2G630314346	1954367	0.118211	0.262282	NA
22	gene	1929143	1945109	ENSCAFG00000004309	SPRYD7	protein_coding	SPRY domain containing 7 [Source:HGNC Symbol%3BAcc:HGNC:14297]	BICF2G630314346	1954367	0.118211	0.262282	NA
22	ncRNA_gene	1958866	1959889	ENSCAFG00000036142		lincRNA		BICF2P661495	1964741	0.118211	0.262282	NA
22	gene	1929143	1945109	ENSCAFG00000004309	SPRYD7	protein_coding	SPRY domain containing 7 [Source:HGNC Symbol%3BAcc:HGNC:14297]	BICF2P661495	1964741	0.118211	0.262282	NA
22	ncRNA_gene	1958866	1959889	ENSCAFG00000036142		lincRNA		BICF2G630314368	1975574	0.118211	0.262282	NA
22	gene	1929143	1945109	ENSCAFG00000004309	SPRYD7	protein_coding	SPRY domain containing 7 [Source:HGNC Symbol%3BAcc:HGNC:14297]	BICF2G630314368	1975574	0.118211	0.262282	NA
22	ncRNA_gene	1958866	1959889	ENSCAFG00000036142		lincRNA		BICF2G630314381	1992195	0.118211	0.262282	NA
22	gene	2064733	2108026	ENSCAFG00000004325	KPNA3	protein_coding	karyopherin subunit alpha 3 [Source:VGNC Symbol%3BAcc:VGNC:42501]	BICF2G630314429	2029245	0.113869	0.262282	NA
22	gene	2064733	2108026	ENSCAFG00000004325	KPNA3	protein_coding	karyopherin subunit alpha 3 [Source:VGNC Symbol%3BAcc:VGNC:42501]	BICF2G630314444	2047092	0.113869	0.262282	NA
22	gene	2064733	2108026	ENSCAFG00000004325	KPNA3	protein_coding	karyopherin subunit alpha 3 [Source:VGNC Symbol%3BAcc:VGNC:42501]	BICF2G630314461	2065232	0.113869	0.262282	NA
22	gene	2115785	2116636	ENSCAFG00000031710		protein_coding		BICF2S2449499	2084080	0.113869	0.262282	NA
22	gene	2116611	2137635	ENSCAFG00000004337	EBPL	protein_coding	emopamil binding protein like [Source:VGNC Symbol%3BAcc:VGNC:40179]	BICF2S2449499	2084080	0.113869	0.262282	NA
22	gene	2064733	2108026	ENSCAFG00000004325	KPNA3	protein_coding	karyopherin subunit alpha 3 [Source:VGNC Symbol%3BAcc:VGNC:42501]	BICF2S2449499	2084080	0.113869	0.262282	NA
22	gene	2115785	2116636	ENSCAFG00000031710		protein_coding		BICF2G630314476	2087337	0.113869	0.262282	NA
22	gene	2116611	2137635	ENSCAFG00000004337	EBPL	protein_coding	emopamil binding protein like [Source:VGNC Symbol%3BAcc:VGNC:40179]	BICF2G630314476	2087337	0.113869	0.262282	NA
22	gene	2064733	2108026	ENSCAFG00000004325	KPNA3	protein_coding	karyopherin subunit alpha 3 [Source:VGNC Symbol%3BAcc:VGNC:42501]	BICF2G630314476	2087337	0.113869	0.262282	NA
22	gene	2115785	2116636	ENSCAFG00000031710		protein_coding		BICF2G630314480	2091751	0.113869	0.262282	NA
22	gene	2116611	2137635	ENSCAFG00000004337	EBPL	protein_coding	emopamil binding protein like [Source:VGNC Symbol%3BAcc:VGNC:40179]	BICF2G630314480	2091751	0.113869	0.262282	NA
22	gene	2064733	2108026	ENSCAFG00000004325	KPNA3	protein_coding	karyopherin subunit alpha 3 [Source:VGNC Symbol%3BAcc:VGNC:42501]	BICF2G630314480	2091751	0.113869	0.262282	NA
22	gene	2115785	2116636	ENSCAFG00000031710		protein_coding		BICF2G630314487	2105227	0.113869	0.262282	NA
22	gene	2116611	2137635	ENSCAFG00000004337	EBPL	protein_coding	emopamil binding protein like [Source:VGNC Symbol%3BAcc:VGNC:40179]	BICF2G630314487	2105227	0.113869	0.262282	NA
22	gene	2064733	2108026	ENSCAFG00000004325	KPNA3	protein_coding	karyopherin subunit alpha 3 [Source:VGNC Symbol%3BAcc:VGNC:42501]	BICF2G630314487	2105227	0.113869	0.262282	NA
22	gene	2115785	2116636	ENSCAFG00000031710		protein_coding		BICF2P675860	2120874	0.113869	0.262282	NA
22	gene	2154944	2155507	ENSCAFG00000010362		protein_coding		BICF2P675860	2120874	0.113869	0.262282	NA
22	gene	2116611	2137635	ENSCAFG00000004337	EBPL	protein_coding	emopamil binding protein like [Source:VGNC Symbol%3BAcc:VGNC:40179]	BICF2P675860	2120874	0.113869	0.262282	NA
22	gene	2064733	2108026	ENSCAFG00000004325	KPNA3	protein_coding	karyopherin subunit alpha 3 [Source:VGNC Symbol%3BAcc:VGNC:42501]	BICF2P675860	2120874	0.113869	0.262282	NA
22	gene	2115785	2116636	ENSCAFG00000031710		protein_coding		BICF2G630314532	2132676	0.113869	0.262282	NA
22	gene	2154944	2155507	ENSCAFG00000010362		protein_coding		BICF2G630314532	2132676	0.113869	0.262282	NA
22	gene	2116611	2137635	ENSCAFG00000004337	EBPL	protein_coding	emopamil binding protein like [Source:VGNC Symbol%3BAcc:VGNC:40179]	BICF2G630314532	2132676	0.113869	0.262282	NA
22	gene	2064733	2108026	ENSCAFG00000004325	KPNA3	protein_coding	karyopherin subunit alpha 3 [Source:VGNC Symbol%3BAcc:VGNC:42501]	BICF2G630314532	2132676	0.113869	0.262282	NA
22	gene	2154944	2155507	ENSCAFG00000010362		protein_coding		BICF2G630314614	2180601	0.113869	0.262282	NA
22	gene	2198185	2228485	ENSCAFG00000004345	RCBTB1	protein_coding	RCC1 and BTB domain containing protein 1 [Source:VGNC Symbol%3BAcc:VGNC:45439]	BICF2G630314614	2180601	0.113869	0.262282	NA
22	ncRNA_gene	2203160	2203473	ENSCAFG00000025781	RF00100	misc_RNA		BICF2G630314614	2180601	0.113869	0.262282	NA
22	gene	2154944	2155507	ENSCAFG00000010362		protein_coding		BICF2G630314627	2190142	0.113869	0.262282	NA
22	gene	2198185	2228485	ENSCAFG00000004345	RCBTB1	protein_coding	RCC1 and BTB domain containing protein 1 [Source:VGNC Symbol%3BAcc:VGNC:45439]	BICF2G630314627	2190142	0.113869	0.262282	NA
22	ncRNA_gene	2203160	2203473	ENSCAFG00000025781	RF00100	misc_RNA		BICF2G630314627	2190142	0.113869	0.262282	NA
22	gene	2236516	2264020	ENSCAFG00000004351	PHF11	protein_coding	PHD finger protein 11 [Source:VGNC Symbol%3BAcc:VGNC:44481]	BICF2G630314655	2210170	0.113869	0.262282	NA
22	gene	2198185	2228485	ENSCAFG00000004345	RCBTB1	protein_coding	RCC1 and BTB domain containing protein 1 [Source:VGNC Symbol%3BAcc:VGNC:45439]	BICF2G630314655	2210170	0.113869	0.262282	NA
22	ncRNA_gene	2203160	2203473	ENSCAFG00000025781	RF00100	misc_RNA		BICF2G630314655	2210170	0.113869	0.262282	NA
22	gene	2236516	2264020	ENSCAFG00000004351	PHF11	protein_coding	PHD finger protein 11 [Source:VGNC Symbol%3BAcc:VGNC:44481]	BICF2G630314664	2214291	0.113869	0.262282	NA
22	gene	2198185	2228485	ENSCAFG00000004345	RCBTB1	protein_coding	RCC1 and BTB domain containing protein 1 [Source:VGNC Symbol%3BAcc:VGNC:45439]	BICF2G630314664	2214291	0.113869	0.262282	NA
22	ncRNA_gene	2203160	2203473	ENSCAFG00000025781	RF00100	misc_RNA		BICF2G630314664	2214291	0.113869	0.262282	NA
22	gene	2236516	2264020	ENSCAFG00000004351	PHF11	protein_coding	PHD finger protein 11 [Source:VGNC Symbol%3BAcc:VGNC:44481]	BICF2G630314693	2238632	0.113869	0.262282	NA
22	gene	2198185	2228485	ENSCAFG00000004345	RCBTB1	protein_coding	RCC1 and BTB domain containing protein 1 [Source:VGNC Symbol%3BAcc:VGNC:45439]	BICF2G630314693	2238632	0.113869	0.262282	NA
22	ncRNA_gene	2203160	2203473	ENSCAFG00000025781	RF00100	misc_RNA		BICF2G630314693	2238632	0.113869	0.262282	NA
22	gene	2264126	2318692	ENSCAFG00000004341	SETDB2	protein_coding	SET domain bifurcated 2 [Source:VGNC Symbol%3BAcc:VGNC:46061]	BICF2G630314693	2238632	0.113869	0.262282	NA
22	gene	2236516	2264020	ENSCAFG00000004351	PHF11	protein_coding	PHD finger protein 11 [Source:VGNC Symbol%3BAcc:VGNC:44481]	BICF2G630314710	2264410	0.113869	0.262282	NA
22	gene	2198185	2228485	ENSCAFG00000004345	RCBTB1	protein_coding	RCC1 and BTB domain containing protein 1 [Source:VGNC Symbol%3BAcc:VGNC:45439]	BICF2G630314710	2264410	0.113869	0.262282	NA
22	gene	2264126	2318692	ENSCAFG00000004341	SETDB2	protein_coding	SET domain bifurcated 2 [Source:VGNC Symbol%3BAcc:VGNC:46061]	BICF2G630314710	2264410	0.113869	0.262282	NA
22	gene	2236516	2264020	ENSCAFG00000004351	PHF11	protein_coding	PHD finger protein 11 [Source:VGNC Symbol%3BAcc:VGNC:44481]	BICF2G630314720	2272452	0.113869	0.262282	NA
22	gene	2264126	2318692	ENSCAFG00000004341	SETDB2	protein_coding	SET domain bifurcated 2 [Source:VGNC Symbol%3BAcc:VGNC:46061]	BICF2G630314720	2272452	0.113869	0.262282	NA
22	gene	2236516	2264020	ENSCAFG00000004351	PHF11	protein_coding	PHD finger protein 11 [Source:VGNC Symbol%3BAcc:VGNC:44481]	BICF2G630314740	2288972	0.113869	0.267776	NA
22	gene	2264126	2318692	ENSCAFG00000004341	SETDB2	protein_coding	SET domain bifurcated 2 [Source:VGNC Symbol%3BAcc:VGNC:46061]	BICF2G630314740	2288972	0.113869	0.267776	NA
22	ncRNA_gene	2334090	2346645	ENSCAFG00000036116		lincRNA		BICF2G630314750	2298657	0.113869	0.267776	NA
22	gene	2236516	2264020	ENSCAFG00000004351	PHF11	protein_coding	PHD finger protein 11 [Source:VGNC Symbol%3BAcc:VGNC:44481]	BICF2G630314750	2298657	0.113869	0.267776	NA
22	gene	2264126	2318692	ENSCAFG00000004341	SETDB2	protein_coding	SET domain bifurcated 2 [Source:VGNC Symbol%3BAcc:VGNC:46061]	BICF2G630314750	2298657	0.113869	0.267776	NA
22	ncRNA_gene	2334090	2346645	ENSCAFG00000036116		lincRNA		BICF2G630314755	2304885	0.113869	0.267776	NA
22	gene	2264126	2318692	ENSCAFG00000004341	SETDB2	protein_coding	SET domain bifurcated 2 [Source:VGNC Symbol%3BAcc:VGNC:46061]	BICF2G630314755	2304885	0.113869	0.267776	NA
22	ncRNA_gene	2334090	2346645	ENSCAFG00000036116		lincRNA		BICF2P23426	2317644	0.113869	0.267776	NA
22	gene	2355054	2428140	ENSCAFG00000004408	CAB39L	protein_coding	calcium binding protein 39 like [Source:VGNC Symbol%3BAcc:VGNC:38620]	BICF2P23426	2317644	0.113869	0.267776	NA
22	gene	2264126	2318692	ENSCAFG00000004341	SETDB2	protein_coding	SET domain bifurcated 2 [Source:VGNC Symbol%3BAcc:VGNC:46061]	BICF2P23426	2317644	0.113869	0.267776	NA
22	ncRNA_gene	2334090	2346645	ENSCAFG00000036116		lincRNA		BICF2G630314804	2347043	0.113869	0.267776	NA
22	gene	2355054	2428140	ENSCAFG00000004408	CAB39L	protein_coding	calcium binding protein 39 like [Source:VGNC Symbol%3BAcc:VGNC:38620]	BICF2G630314804	2347043	0.113869	0.267776	NA
22	gene	2264126	2318692	ENSCAFG00000004341	SETDB2	protein_coding	SET domain bifurcated 2 [Source:VGNC Symbol%3BAcc:VGNC:46061]	BICF2G630314804	2347043	0.113869	0.267776	NA
22	ncRNA_gene	2334090	2346645	ENSCAFG00000036116		lincRNA		BICF2G630314813	2356313	0.113869	0.267776	NA
22	ncRNA_gene	2395120	2402614	ENSCAFG00000033513		lincRNA		BICF2G630314813	2356313	0.113869	0.267776	NA
22	gene	2355054	2428140	ENSCAFG00000004408	CAB39L	protein_coding	calcium binding protein 39 like [Source:VGNC Symbol%3BAcc:VGNC:38620]	BICF2G630314813	2356313	0.113869	0.267776	NA
22	gene	2264126	2318692	ENSCAFG00000004341	SETDB2	protein_coding	SET domain bifurcated 2 [Source:VGNC Symbol%3BAcc:VGNC:46061]	BICF2G630314813	2356313	0.113869	0.267776	NA
22	ncRNA_gene	2334090	2346645	ENSCAFG00000036116		lincRNA		BICF2G630314831	2376165	0.113869	0.267776	NA
22	ncRNA_gene	2395120	2402614	ENSCAFG00000033513		lincRNA		BICF2G630314831	2376165	0.113869	0.267776	NA
22	gene	2355054	2428140	ENSCAFG00000004408	CAB39L	protein_coding	calcium binding protein 39 like [Source:VGNC Symbol%3BAcc:VGNC:38620]	BICF2G630314831	2376165	0.113869	0.267776	NA
22	ncRNA_gene	2395120	2402614	ENSCAFG00000033513		lincRNA		BICF2G630314845	2399673	0.113869	0.267776	NA
22	gene	2355054	2428140	ENSCAFG00000004408	CAB39L	protein_coding	calcium binding protein 39 like [Source:VGNC Symbol%3BAcc:VGNC:38620]	BICF2G630314845	2399673	0.113869	0.267776	NA
22	ncRNA_gene	2395120	2402614	ENSCAFG00000033513		lincRNA		BICF2S234180	2408453	0.113869	0.267776	NA
22	gene	2355054	2428140	ENSCAFG00000004408	CAB39L	protein_coding	calcium binding protein 39 like [Source:VGNC Symbol%3BAcc:VGNC:38620]	BICF2S234180	2408453	0.113869	0.267776	NA
22	gene	2446090	2489016	ENSCAFG00000004421	CDADC1	protein_coding	cytidine and dCMP deaminase domain containing 1 [Source:VGNC Symbol%3BAcc:VGNC:38984]	BICF2S234180	2408453	0.113869	0.267776	NA
22	ncRNA_gene	2395120	2402614	ENSCAFG00000033513		lincRNA		BICF2G630314865	2421940	0.113869	0.267776	NA
22	gene	2355054	2428140	ENSCAFG00000004408	CAB39L	protein_coding	calcium binding protein 39 like [Source:VGNC Symbol%3BAcc:VGNC:38620]	BICF2G630314865	2421940	0.113869	0.267776	NA
22	gene	2446090	2489016	ENSCAFG00000004421	CDADC1	protein_coding	cytidine and dCMP deaminase domain containing 1 [Source:VGNC Symbol%3BAcc:VGNC:38984]	BICF2G630314865	2421940	0.113869	0.267776	NA
22	pseudogene	2496776	2497288	ENSCAFG00000028516		processed_pseudogene		BICF2G630314896	2478775	0.113869	0.267776	NA
22	gene	2511379	2515637	ENSCAFG00000028525		protein_coding		BICF2G630314896	2478775	0.113869	0.267776	NA
22	gene	2446090	2489016	ENSCAFG00000004421	CDADC1	protein_coding	cytidine and dCMP deaminase domain containing 1 [Source:VGNC Symbol%3BAcc:VGNC:38984]	BICF2G630314896	2478775	0.113869	0.267776	NA
22	gene	2511379	2515637	ENSCAFG00000031043	MLNR	protein_coding	motilin receptor [Source:VGNC Symbol%3BAcc:VGNC:43264]	BICF2G630314896	2478775	0.113869	0.267776	NA
22	pseudogene	2496776	2497288	ENSCAFG00000028516		processed_pseudogene		BICF2G630314905	2496568	0.113869	0.267776	NA
22	gene	2511379	2515637	ENSCAFG00000028525		protein_coding		BICF2G630314905	2496568	0.113869	0.267776	NA
22	gene	2446090	2489016	ENSCAFG00000004421	CDADC1	protein_coding	cytidine and dCMP deaminase domain containing 1 [Source:VGNC Symbol%3BAcc:VGNC:38984]	BICF2G630314905	2496568	0.113869	0.267776	NA
22	gene	2523993	2700213	ENSCAFG00000004379	FNDC3A	protein_coding	fibronectin type III domain containing 3A [Source:VGNC Symbol%3BAcc:VGNC:40928]	BICF2G630314905	2496568	0.113869	0.267776	NA
22	gene	2511379	2515637	ENSCAFG00000031043	MLNR	protein_coding	motilin receptor [Source:VGNC Symbol%3BAcc:VGNC:43264]	BICF2G630314905	2496568	0.113869	0.267776	NA
24	gene	22032472	22057961	ENSCAFG00000030371	COMMD7	protein_coding	COMM domain containing 7 [Source:VGNC Symbol%3BAcc:VGNC:39497]	BICF2S23015929	22002778	0.0729144	0.290078	NA
24	ncRNA_gene	22056221	22079791	ENSCAFG00000039322		lincRNA		BICF2P417438	22084144	0.0729144	0.290078	NA
24	gene	22032472	22057961	ENSCAFG00000030371	COMMD7	protein_coding	COMM domain containing 7 [Source:VGNC Symbol%3BAcc:VGNC:39497]	BICF2P417438	22084144	0.0729144	0.290078	NA
24	gene	22096400	22121962	ENSCAFG00000007268	DNMT3B	protein_coding	DNA methyltransferase 3 beta [Source:VGNC Symbol%3BAcc:VGNC:40037]	BICF2P417438	22084144	0.0729144	0.290078	NA
24	ncRNA_gene	22056221	22079791	ENSCAFG00000039322		lincRNA		BICF2P780914	22099251	0.0729144	0.290078	NA
24	gene	22096400	22121962	ENSCAFG00000007268	DNMT3B	protein_coding	DNA methyltransferase 3 beta [Source:VGNC Symbol%3BAcc:VGNC:40037]	BICF2P780914	22099251	0.0729144	0.290078	NA
24	gene	22130125	22163913	ENSCAFG00000007306	MAPRE1	protein_coding	microtubule-associated protein RP/EB family member 1 [Source:RefSeq peptide%3BAcc:NP_001238875]	BICF2P780914	22099251	0.0729144	0.290078	NA
24	ncRNA_gene	22056221	22079791	ENSCAFG00000039322		lincRNA		BICF2P58925	22103869	0.0729144	0.290078	NA
24	gene	22096400	22121962	ENSCAFG00000007268	DNMT3B	protein_coding	DNA methyltransferase 3 beta [Source:VGNC Symbol%3BAcc:VGNC:40037]	BICF2P58925	22103869	0.0729144	0.290078	NA
24	gene	22130125	22163913	ENSCAFG00000007306	MAPRE1	protein_coding	microtubule-associated protein RP/EB family member 1 [Source:RefSeq peptide%3BAcc:NP_001238875]	BICF2P58925	22103869	0.0729144	0.290078	NA
24	gene	22096400	22121962	ENSCAFG00000007268	DNMT3B	protein_coding	DNA methyltransferase 3 beta [Source:VGNC Symbol%3BAcc:VGNC:40037]	BICF2S23750458	22124870	0.0729144	0.290078	NA
24	gene	22162275	22238649	ENSCAFG00000031611	EFCAB8	protein_coding	EF-hand calcium binding domain 8 [Source:HGNC Symbol%3BAcc:HGNC:34532]	BICF2S23750458	22124870	0.0729144	0.290078	NA
24	gene	22130125	22163913	ENSCAFG00000007306	MAPRE1	protein_coding	microtubule-associated protein RP/EB family member 1 [Source:RefSeq peptide%3BAcc:NP_001238875]	BICF2S23750458	22124870	0.0729144	0.290078	NA
24	gene	22096400	22121962	ENSCAFG00000007268	DNMT3B	protein_coding	DNA methyltransferase 3 beta [Source:VGNC Symbol%3BAcc:VGNC:40037]	BICF2P1084008	22145300	0.0729144	0.290078	NA
24	gene	22162275	22238649	ENSCAFG00000031611	EFCAB8	protein_coding	EF-hand calcium binding domain 8 [Source:HGNC Symbol%3BAcc:HGNC:34532]	BICF2P1084008	22145300	0.0729144	0.290078	NA
24	gene	22130125	22163913	ENSCAFG00000007306	MAPRE1	protein_coding	microtubule-associated protein RP/EB family member 1 [Source:RefSeq peptide%3BAcc:NP_001238875]	BICF2P1084008	22145300	0.0729144	0.290078	NA
24	gene	22162275	22238649	ENSCAFG00000031611	EFCAB8	protein_coding	EF-hand calcium binding domain 8 [Source:HGNC Symbol%3BAcc:HGNC:34532]	BICF2P566102	22177909	0.0729144	0.290078	NA
24	gene	22130125	22163913	ENSCAFG00000007306	MAPRE1	protein_coding	microtubule-associated protein RP/EB family member 1 [Source:RefSeq peptide%3BAcc:NP_001238875]	BICF2P566102	22177909	0.0729144	0.290078	NA
24	gene	22162275	22238649	ENSCAFG00000031611	EFCAB8	protein_coding	EF-hand calcium binding domain 8 [Source:HGNC Symbol%3BAcc:HGNC:34532]	BICF2S23221590	22213416	0.0729144	0.290078	NA
24	gene	22162275	22238649	ENSCAFG00000031611	EFCAB8	protein_coding	EF-hand calcium binding domain 8 [Source:HGNC Symbol%3BAcc:HGNC:34532]	BICF2P242317	22221747	0.0729144	0.290078	NA
24	gene	22255917	22272170	ENSCAFG00000007323	SUN5	protein_coding	Sad1 and UNC84 domain containing 5 [Source:VGNC Symbol%3BAcc:VGNC:46987]	BICF2P242317	22221747	0.0729144	0.290078	NA
24	gene	22275899	22294110	ENSCAFG00000007329	BPIFB2	protein_coding	BPI fold containing family B member 2 [Source:VGNC Symbol%3BAcc:VGNC:38508]	BICF2P548561	22236528	0.0729144	0.290078	NA
24	gene	22162275	22238649	ENSCAFG00000031611	EFCAB8	protein_coding	EF-hand calcium binding domain 8 [Source:HGNC Symbol%3BAcc:HGNC:34532]	BICF2P548561	22236528	0.0729144	0.290078	NA
24	gene	22255917	22272170	ENSCAFG00000007323	SUN5	protein_coding	Sad1 and UNC84 domain containing 5 [Source:VGNC Symbol%3BAcc:VGNC:46987]	BICF2P548561	22236528	0.0729144	0.290078	NA
24	gene	22275899	22294110	ENSCAFG00000007329	BPIFB2	protein_coding	BPI fold containing family B member 2 [Source:VGNC Symbol%3BAcc:VGNC:38508]	BICF2P1366752	22239358	0.0729144	0.290078	NA
24	gene	22162275	22238649	ENSCAFG00000031611	EFCAB8	protein_coding	EF-hand calcium binding domain 8 [Source:HGNC Symbol%3BAcc:HGNC:34532]	BICF2P1366752	22239358	0.0729144	0.290078	NA
24	gene	22255917	22272170	ENSCAFG00000007323	SUN5	protein_coding	Sad1 and UNC84 domain containing 5 [Source:VGNC Symbol%3BAcc:VGNC:46987]	BICF2P1366752	22239358	0.0729144	0.290078	NA
24	gene	22275899	22294110	ENSCAFG00000007329	BPIFB2	protein_coding	BPI fold containing family B member 2 [Source:VGNC Symbol%3BAcc:VGNC:38508]	BICF2P644295	22262089	0.0729144	0.290078	NA
24	gene	22301217	22313574	ENSCAFG00000007341	BPIFB6	protein_coding	BPI fold containing family B member 6 [Source:VGNC Symbol%3BAcc:VGNC:38511]	BICF2P644295	22262089	0.0729144	0.290078	NA
24	gene	22162275	22238649	ENSCAFG00000031611	EFCAB8	protein_coding	EF-hand calcium binding domain 8 [Source:HGNC Symbol%3BAcc:HGNC:34532]	BICF2P644295	22262089	0.0729144	0.290078	NA
24	gene	22255917	22272170	ENSCAFG00000007323	SUN5	protein_coding	Sad1 and UNC84 domain containing 5 [Source:VGNC Symbol%3BAcc:VGNC:46987]	BICF2P644295	22262089	0.0729144	0.290078	NA
24	gene	22275899	22294110	ENSCAFG00000007329	BPIFB2	protein_coding	BPI fold containing family B member 2 [Source:VGNC Symbol%3BAcc:VGNC:38508]	BICF2P976619	22278091	0.0729144	0.290078	NA
24	gene	22301217	22313574	ENSCAFG00000007341	BPIFB6	protein_coding	BPI fold containing family B member 6 [Source:VGNC Symbol%3BAcc:VGNC:38511]	BICF2P976619	22278091	0.0729144	0.290078	NA
24	gene	22162275	22238649	ENSCAFG00000031611	EFCAB8	protein_coding	EF-hand calcium binding domain 8 [Source:HGNC Symbol%3BAcc:HGNC:34532]	BICF2P976619	22278091	0.0729144	0.290078	NA
24	gene	22255917	22272170	ENSCAFG00000007323	SUN5	protein_coding	Sad1 and UNC84 domain containing 5 [Source:VGNC Symbol%3BAcc:VGNC:46987]	BICF2P976619	22278091	0.0729144	0.290078	NA
24	gene	22275899	22294110	ENSCAFG00000007329	BPIFB2	protein_coding	BPI fold containing family B member 2 [Source:VGNC Symbol%3BAcc:VGNC:38508]	TIGRP2P314650_rs8948870	22287520	0.0729144	0.290078	NA
24	gene	22321372	22337916	ENSCAFG00000007349	BPIFB3	protein_coding	BPI fold containing family B member 3 [Source:VGNC Symbol%3BAcc:VGNC:38509]	TIGRP2P314650_rs8948870	22287520	0.0729144	0.290078	NA
24	gene	22301217	22313574	ENSCAFG00000007341	BPIFB6	protein_coding	BPI fold containing family B member 6 [Source:VGNC Symbol%3BAcc:VGNC:38511]	TIGRP2P314650_rs8948870	22287520	0.0729144	0.290078	NA
24	gene	22255917	22272170	ENSCAFG00000007323	SUN5	protein_coding	Sad1 and UNC84 domain containing 5 [Source:VGNC Symbol%3BAcc:VGNC:46987]	TIGRP2P314650_rs8948870	22287520	0.0729144	0.290078	NA
24	gene	22275899	22294110	ENSCAFG00000007329	BPIFB2	protein_coding	BPI fold containing family B member 2 [Source:VGNC Symbol%3BAcc:VGNC:38508]	BICF2S2313315	22299970	0.0729144	0.290078	NA
24	gene	22321372	22337916	ENSCAFG00000007349	BPIFB3	protein_coding	BPI fold containing family B member 3 [Source:VGNC Symbol%3BAcc:VGNC:38509]	BICF2S2313315	22299970	0.0729144	0.290078	NA
24	gene	22301217	22313574	ENSCAFG00000007341	BPIFB6	protein_coding	BPI fold containing family B member 6 [Source:VGNC Symbol%3BAcc:VGNC:38511]	BICF2S2313315	22299970	0.0729144	0.290078	NA
24	gene	22255917	22272170	ENSCAFG00000007323	SUN5	protein_coding	Sad1 and UNC84 domain containing 5 [Source:VGNC Symbol%3BAcc:VGNC:46987]	BICF2S2313315	22299970	0.0729144	0.290078	NA
24	gene	22275899	22294110	ENSCAFG00000007329	BPIFB2	protein_coding	BPI fold containing family B member 2 [Source:VGNC Symbol%3BAcc:VGNC:38508]	BICF2P962814	22308060	0.0729144	0.290078	NA
24	gene	22321372	22337916	ENSCAFG00000007349	BPIFB3	protein_coding	BPI fold containing family B member 3 [Source:VGNC Symbol%3BAcc:VGNC:38509]	BICF2P962814	22308060	0.0729144	0.290078	NA
24	gene	22344846	22369972	ENSCAFG00000007356	BPIFB4	protein_coding	BPI fold containing family B member 4 [Source:VGNC Symbol%3BAcc:VGNC:38510]	BICF2P962814	22308060	0.0729144	0.290078	NA
24	gene	22301217	22313574	ENSCAFG00000007341	BPIFB6	protein_coding	BPI fold containing family B member 6 [Source:VGNC Symbol%3BAcc:VGNC:38511]	BICF2P962814	22308060	0.0729144	0.290078	NA
24	gene	22255917	22272170	ENSCAFG00000007323	SUN5	protein_coding	Sad1 and UNC84 domain containing 5 [Source:VGNC Symbol%3BAcc:VGNC:46987]	BICF2P962814	22308060	0.0729144	0.290078	NA
24	gene	22275899	22294110	ENSCAFG00000007329	BPIFB2	protein_coding	BPI fold containing family B member 2 [Source:VGNC Symbol%3BAcc:VGNC:38508]	BICF2P1364172	22323956	0.0729144	0.290078	NA
24	gene	22321372	22337916	ENSCAFG00000007349	BPIFB3	protein_coding	BPI fold containing family B member 3 [Source:VGNC Symbol%3BAcc:VGNC:38509]	BICF2P1364172	22323956	0.0729144	0.290078	NA
24	gene	22344846	22369972	ENSCAFG00000007356	BPIFB4	protein_coding	BPI fold containing family B member 4 [Source:VGNC Symbol%3BAcc:VGNC:38510]	BICF2P1364172	22323956	0.0729144	0.290078	NA
24	gene	22301217	22313574	ENSCAFG00000007341	BPIFB6	protein_coding	BPI fold containing family B member 6 [Source:VGNC Symbol%3BAcc:VGNC:38511]	BICF2P1364172	22323956	0.0729144	0.290078	NA
24	gene	22321372	22337916	ENSCAFG00000007349	BPIFB3	protein_coding	BPI fold containing family B member 3 [Source:VGNC Symbol%3BAcc:VGNC:38509]	BICF2P1041548	22337848	0.0729144	0.284583	NA
24	gene	22344846	22369972	ENSCAFG00000007356	BPIFB4	protein_coding	BPI fold containing family B member 4 [Source:VGNC Symbol%3BAcc:VGNC:38510]	BICF2P1041548	22337848	0.0729144	0.284583	NA
24	gene	22301217	22313574	ENSCAFG00000007341	BPIFB6	protein_coding	BPI fold containing family B member 6 [Source:VGNC Symbol%3BAcc:VGNC:38511]	BICF2P1041548	22337848	0.0729144	0.284583	NA
24	gene	22392074	22399592	ENSCAFG00000032553		protein_coding		TIGRP2P314701_rs8785922	22359542	0.0729144	0.284583	NA
24	gene	22321372	22337916	ENSCAFG00000007349	BPIFB3	protein_coding	BPI fold containing family B member 3 [Source:VGNC Symbol%3BAcc:VGNC:38509]	TIGRP2P314701_rs8785922	22359542	0.0729144	0.284583	NA
24	gene	22344846	22369972	ENSCAFG00000007356	BPIFB4	protein_coding	BPI fold containing family B member 4 [Source:VGNC Symbol%3BAcc:VGNC:38510]	TIGRP2P314701_rs8785922	22359542	0.0729144	0.284583	NA
24	gene	22392074	22399592	ENSCAFG00000032553		protein_coding		TIGRP2P314706_rs8853429	22378940	0.0729144	0.284583	NA
24	gene	22414178	22422871	ENSCAFG00000007360	BPIFA2	protein_coding	BPI fold containing family A member 2 [Source:VGNC Symbol%3BAcc:VGNC:38505]	TIGRP2P314706_rs8853429	22378940	0.0729144	0.284583	NA
24	gene	22344846	22369972	ENSCAFG00000007356	BPIFB4	protein_coding	BPI fold containing family B member 4 [Source:VGNC Symbol%3BAcc:VGNC:38510]	TIGRP2P314706_rs8853429	22378940	0.0729144	0.284583	NA
24	gene	22392074	22399592	ENSCAFG00000032553		protein_coding		BICF2P592786	22399193	0.0729144	0.284583	NA
24	gene	22436303	22444196	ENSCAFG00000007369		protein_coding		BICF2P592786	22399193	0.0729144	0.284583	NA
24	gene	22414178	22422871	ENSCAFG00000007360	BPIFA2	protein_coding	BPI fold containing family A member 2 [Source:VGNC Symbol%3BAcc:VGNC:38505]	BICF2P592786	22399193	0.0729144	0.284583	NA
24	gene	22344846	22369972	ENSCAFG00000007356	BPIFB4	protein_coding	BPI fold containing family B member 4 [Source:VGNC Symbol%3BAcc:VGNC:38510]	BICF2P592786	22399193	0.0729144	0.284583	NA
24	gene	22392074	22399592	ENSCAFG00000032553		protein_coding		BICF2P276805	22415766	0.0729144	0.284583	NA
24	gene	22436303	22444196	ENSCAFG00000007369		protein_coding		BICF2P276805	22415766	0.0729144	0.284583	NA
24	gene	22414178	22422871	ENSCAFG00000007360	BPIFA2	protein_coding	BPI fold containing family A member 2 [Source:VGNC Symbol%3BAcc:VGNC:38505]	BICF2P276805	22415766	0.0729144	0.284583	NA
24	gene	22392074	22399592	ENSCAFG00000032553		protein_coding		BICF2P424168	22430272	0.0729144	0.284583	NA
24	gene	22436303	22444196	ENSCAFG00000007369		protein_coding		BICF2P424168	22430272	0.0729144	0.284583	NA
24	gene	22414178	22422871	ENSCAFG00000007360	BPIFA2	protein_coding	BPI fold containing family A member 2 [Source:VGNC Symbol%3BAcc:VGNC:38505]	BICF2P424168	22430272	0.0729144	0.284583	NA
24	gene	22457760	22469134	ENSCAFG00000024734	BPIFA3	protein_coding	BPI fold containing family A member 3 [Source:VGNC Symbol%3BAcc:VGNC:38506]	BICF2P424168	22430272	0.0729144	0.284583	NA
24	ncRNA_gene	22501383	22540739	ENSCAFG00000037562		lincRNA		BICF2S22919900	22463326	0.0729144	0.284583	NA
24	gene	22436303	22444196	ENSCAFG00000007369		protein_coding		BICF2S22919900	22463326	0.0729144	0.284583	NA
24	gene	22475212	22482712	ENSCAFG00000024453	BPIFA1	protein_coding	BPI fold containing family A member 1 [Source:VGNC Symbol%3BAcc:VGNC:38504]	BICF2S22919900	22463326	0.0729144	0.284583	NA
24	gene	22457760	22469134	ENSCAFG00000024734	BPIFA3	protein_coding	BPI fold containing family A member 3 [Source:VGNC Symbol%3BAcc:VGNC:38506]	BICF2S22919900	22463326	0.0729144	0.284583	NA
24	ncRNA_gene	22492693	22492799	ENSCAFG00000029905	RF00026	snRNA		BICF2S22919900	22463326	0.0729144	0.284583	NA
24	gene	22882514	22882639	ENSCAFG00000029918		protein_coding		BICF2P1223659	22908179	0.0982643	0.27925	NA
24	gene	22886411	22887661	ENSCAFG00000007430		protein_coding		BICF2P1223659	22908179	0.0982643	0.27925	NA
24	gene	22896232	22897059	ENSCAFG00000007435		protein_coding		BICF2P1223659	22908179	0.0982643	0.27925	NA
24	gene	22938064	22938750	ENSCAFG00000029879		protein_coding		BICF2P1223659	22908179	0.0982643	0.27925	NA
24	gene	22877676	22893851	ENSCAFG00000007429	NECAB3	protein_coding	N-terminal EF-hand calcium binding protein 3 [Source:VGNC Symbol%3BAcc:VGNC:43715]	BICF2P1223659	22908179	0.0982643	0.27925	NA
24	gene	22918673	22930191	ENSCAFG00000007443	PXMP4	protein_coding	peroxisomal membrane protein 4 [Source:VGNC Symbol%3BAcc:VGNC:45221]	BICF2P1223659	22908179	0.0982643	0.27925	NA
24	ncRNA_gene	22923214	22923320	ENSCAFG00000026300	RF00026	snRNA		BICF2P1223659	22908179	0.0982643	0.27925	NA
24	gene	22938093	22981587	ENSCAFG00000007460	ZNF341	protein_coding	zinc finger protein 341 [Source:VGNC Symbol%3BAcc:VGNC:48705]	BICF2P1223659	22908179	0.0982643	0.27925	NA
24	gene	22938064	22938750	ENSCAFG00000029879		protein_coding		TIGRP2P314799_rs8882259	22948765	0.0982643	0.27925	NA
24	gene	22918673	22930191	ENSCAFG00000007443	PXMP4	protein_coding	peroxisomal membrane protein 4 [Source:VGNC Symbol%3BAcc:VGNC:45221]	TIGRP2P314799_rs8882259	22948765	0.0982643	0.27925	NA
24	ncRNA_gene	22923214	22923320	ENSCAFG00000026300	RF00026	snRNA		TIGRP2P314799_rs8882259	22948765	0.0982643	0.27925	NA
24	ncRNA_gene	22971876	22971982	ENSCAFG00000032745	RF00026	snRNA		TIGRP2P314799_rs8882259	22948765	0.0982643	0.27925	NA
24	gene	22938093	22981587	ENSCAFG00000007460	ZNF341	protein_coding	zinc finger protein 341 [Source:VGNC Symbol%3BAcc:VGNC:48705]	TIGRP2P314799_rs8882259	22948765	0.0982643	0.27925	NA
24	gene	22938064	22938750	ENSCAFG00000029879		protein_coding		BICF2P999610	22969571	0.0982643	0.27925	NA
24	gene	22995798	23051149	ENSCAFG00000007478	CHMP4B	protein_coding	charged multivesicular body protein 4B [Source:HGNC Symbol%3BAcc:HGNC:16171]	BICF2P999610	22969571	0.0982643	0.27925	NA
24	gene	22918673	22930191	ENSCAFG00000007443	PXMP4	protein_coding	peroxisomal membrane protein 4 [Source:VGNC Symbol%3BAcc:VGNC:45221]	BICF2P999610	22969571	0.0982643	0.27925	NA
24	ncRNA_gene	22971876	22971982	ENSCAFG00000032745	RF00026	snRNA		BICF2P999610	22969571	0.0982643	0.27925	NA
24	gene	22938093	22981587	ENSCAFG00000007460	ZNF341	protein_coding	zinc finger protein 341 [Source:VGNC Symbol%3BAcc:VGNC:48705]	BICF2P999610	22969571	0.0982643	0.27925	NA
24	gene	22995798	23051149	ENSCAFG00000007478	CHMP4B	protein_coding	charged multivesicular body protein 4B [Source:HGNC Symbol%3BAcc:HGNC:16171]	BICF2P843245	22998333	0.0982643	0.27925	NA
24	ncRNA_gene	22971876	22971982	ENSCAFG00000032745	RF00026	snRNA		BICF2P843245	22998333	0.0982643	0.27925	NA
24	gene	22938093	22981587	ENSCAFG00000007460	ZNF341	protein_coding	zinc finger protein 341 [Source:VGNC Symbol%3BAcc:VGNC:48705]	BICF2P843245	22998333	0.0982643	0.27925	NA
24	gene	22995798	23051149	ENSCAFG00000007478	CHMP4B	protein_coding	charged multivesicular body protein 4B [Source:HGNC Symbol%3BAcc:HGNC:16171]	BICF2P941050	23024914	0.13975	0.27925	NA
24	gene	22995798	23051149	ENSCAFG00000007478	CHMP4B	protein_coding	charged multivesicular body protein 4B [Source:HGNC Symbol%3BAcc:HGNC:16171]	BICF2P181046	23033855	0.13975	0.27925	NA
24	pseudogene	23074765	23075078	ENSCAFG00000007483		pseudogene		BICF2P1396520	23043724	0.13975	0.27925	NA
24	gene	22995798	23051149	ENSCAFG00000007478	CHMP4B	protein_coding	charged multivesicular body protein 4B [Source:HGNC Symbol%3BAcc:HGNC:16171]	BICF2P1396520	23043724	0.13975	0.27925	NA
24	pseudogene	23074765	23075078	ENSCAFG00000007483		pseudogene		BICF2P1186810	23053741	0.13975	0.27925	NA
24	gene	22995798	23051149	ENSCAFG00000007478	CHMP4B	protein_coding	charged multivesicular body protein 4B [Source:HGNC Symbol%3BAcc:HGNC:16171]	BICF2P1186810	23053741	0.13975	0.27925	NA
24	ncRNA_gene	23098314	23103426	ENSCAFG00000034522		lincRNA		BICF2P704836	23064103	0.13975	0.27925	NA
24	pseudogene	23074765	23075078	ENSCAFG00000007483		pseudogene		BICF2P704836	23064103	0.13975	0.27925	NA
24	gene	22995798	23051149	ENSCAFG00000007478	CHMP4B	protein_coding	charged multivesicular body protein 4B [Source:HGNC Symbol%3BAcc:HGNC:16171]	BICF2P704836	23064103	0.13975	0.27925	NA
24	ncRNA_gene	23098314	23103426	ENSCAFG00000034522		lincRNA		BICF2S23023008	23099883	0.13975	0.27925	NA
24	pseudogene	23074765	23075078	ENSCAFG00000007483		pseudogene		BICF2S23023008	23099883	0.13975	0.27925	NA
24	ncRNA_gene	23098314	23103426	ENSCAFG00000034522		lincRNA		TIGRP2P314835_rs8689992	23112810	0.13975	0.284745	NA
24	pseudogene	23074765	23075078	ENSCAFG00000007483		pseudogene		TIGRP2P314835_rs8689992	23112810	0.13975	0.284745	NA
24	ncRNA_gene	23098314	23103426	ENSCAFG00000034522		lincRNA		BICF2P543803	23135307	0.13975	0.284745	NA
24	gene	23269603	23283276	ENSCAFG00000007498	EIF2S2	protein_coding	eukaryotic translation initiation factor 2 subunit beta [Source:VGNC Symbol%3BAcc:VGNC:40267]	BICF2S23151894	23230288	0.13975	0.27925	NA
24	gene	23211141	23262511	ENSCAFG00000007490	RALY	protein_coding	RALY heterogeneous nuclear ribonucleoprotein [Source:VGNC Symbol%3BAcc:VGNC:45337]	BICF2S23151894	23230288	0.13975	0.27925	NA
24	ncRNA_gene	23244049	23244154	ENSCAFG00000021644	RF00026	snRNA		BICF2S23151894	23230288	0.13975	0.27925	NA
24	ncRNA_gene	23304519	23321405	ENSCAFG00000036061		lincRNA		BICF2P1434131	23297927	0.13975	0.27925	NA
24	gene	23269603	23283276	ENSCAFG00000007498	EIF2S2	protein_coding	eukaryotic translation initiation factor 2 subunit beta [Source:VGNC Symbol%3BAcc:VGNC:40267]	BICF2P1434131	23297927	0.13975	0.27925	NA
24	gene	23211141	23262511	ENSCAFG00000007490	RALY	protein_coding	RALY heterogeneous nuclear ribonucleoprotein [Source:VGNC Symbol%3BAcc:VGNC:45337]	BICF2P1434131	23297927	0.13975	0.27925	NA
24	ncRNA_gene	23304519	23321405	ENSCAFG00000036061		lincRNA		G1254f14S23	23318054	0.13975	0.27925	NA
24	gene	23354642	23393918	ENSCAFG00000024967	ASIP	protein_coding	agouti signaling protein [Source:VGNC Symbol%3BAcc:VGNC:38182]	G1254f14S23	23318054	0.13975	0.27925	NA
24	gene	23269603	23283276	ENSCAFG00000007498	EIF2S2	protein_coding	eukaryotic translation initiation factor 2 subunit beta [Source:VGNC Symbol%3BAcc:VGNC:40267]	G1254f14S23	23318054	0.13975	0.27925	NA
24	ncRNA_gene	23304519	23321405	ENSCAFG00000036061		lincRNA		G1255f28S255	23357741	0.13975	0.27925	NA
24	gene	23354642	23393918	ENSCAFG00000024967	ASIP	protein_coding	agouti signaling protein [Source:VGNC Symbol%3BAcc:VGNC:38182]	G1255f28S255	23357741	0.13975	0.27925	NA
24	gene	23354642	23393918	ENSCAFG00000024967	ASIP	protein_coding	agouti signaling protein [Source:VGNC Symbol%3BAcc:VGNC:38182]	G1255f30S190	23366624	0.13975	0.27925	NA
24	gene	23441676	23441927	ENSCAFG00000007508		protein_coding		BICF2S2312118	23434631	0.13975	0.27925	NA
24	gene	23411350	23423367	ENSCAFG00000007504	AHCY	protein_coding	adenosylhomocysteinase [Source:VGNC Symbol%3BAcc:VGNC:37724]	BICF2S2312118	23434631	0.13975	0.27925	NA
24	ncRNA_gene	23444865	23444967	ENSCAFG00000027271	RF00026	snRNA		BICF2S2312118	23434631	0.13975	0.27925	NA
24	gene	23441676	23441927	ENSCAFG00000007508		protein_coding		BICF2P3099	23450752	0.13975	0.270039	NA
24	gene	23411350	23423367	ENSCAFG00000007504	AHCY	protein_coding	adenosylhomocysteinase [Source:VGNC Symbol%3BAcc:VGNC:37724]	BICF2P3099	23450752	0.13975	0.270039	NA
24	gene	23476392	23627681	ENSCAFG00000007528	ITCH	protein_coding	itchy E3 ubiquitin protein ligase [Source:VGNC Symbol%3BAcc:VGNC:42117]	BICF2P3099	23450752	0.13975	0.270039	NA
24	ncRNA_gene	23444865	23444967	ENSCAFG00000027271	RF00026	snRNA		BICF2P3099	23450752	0.13975	0.270039	NA
24	gene	23441676	23441927	ENSCAFG00000007508		protein_coding		BICF2P996056	23462901	0.13975	0.270039	NA
24	gene	23411350	23423367	ENSCAFG00000007504	AHCY	protein_coding	adenosylhomocysteinase [Source:VGNC Symbol%3BAcc:VGNC:37724]	BICF2P996056	23462901	0.13975	0.270039	NA
24	gene	23476392	23627681	ENSCAFG00000007528	ITCH	protein_coding	itchy E3 ubiquitin protein ligase [Source:VGNC Symbol%3BAcc:VGNC:42117]	BICF2P996056	23462901	0.13975	0.270039	NA
24	ncRNA_gene	23444865	23444967	ENSCAFG00000027271	RF00026	snRNA		BICF2P996056	23462901	0.13975	0.270039	NA
24	gene	23441676	23441927	ENSCAFG00000007508		protein_coding		BICF2S22920964	23469424	0.13975	0.284745	NA
24	gene	23476392	23627681	ENSCAFG00000007528	ITCH	protein_coding	itchy E3 ubiquitin protein ligase [Source:VGNC Symbol%3BAcc:VGNC:42117]	BICF2S22920964	23469424	0.13975	0.284745	NA
24	ncRNA_gene	23444865	23444967	ENSCAFG00000027271	RF00026	snRNA		BICF2S22920964	23469424	0.13975	0.284745	NA
24	gene	23441676	23441927	ENSCAFG00000007508		protein_coding		BICF2S23051304	23478831	0.13975	0.284745	NA
24	gene	23476392	23627681	ENSCAFG00000007528	ITCH	protein_coding	itchy E3 ubiquitin protein ligase [Source:VGNC Symbol%3BAcc:VGNC:42117]	BICF2S23051304	23478831	0.13975	0.284745	NA
24	ncRNA_gene	23444865	23444967	ENSCAFG00000027271	RF00026	snRNA		BICF2S23051304	23478831	0.13975	0.284745	NA
24	gene	23476392	23627681	ENSCAFG00000007528	ITCH	protein_coding	itchy E3 ubiquitin protein ligase [Source:VGNC Symbol%3BAcc:VGNC:42117]	BICF2P378942	23491402	0.13975	0.284745	NA
24	gene	23476392	23627681	ENSCAFG00000007528	ITCH	protein_coding	itchy E3 ubiquitin protein ligase [Source:VGNC Symbol%3BAcc:VGNC:42117]	BICF2P988462	23509687	0.161223	0.284745	NA
24	gene	23476392	23627681	ENSCAFG00000007528	ITCH	protein_coding	itchy E3 ubiquitin protein ligase [Source:VGNC Symbol%3BAcc:VGNC:42117]	BICF2S23132301	23517874	0.161223	0.290239	NA
24	gene	23476392	23627681	ENSCAFG00000007528	ITCH	protein_coding	itchy E3 ubiquitin protein ligase [Source:VGNC Symbol%3BAcc:VGNC:42117]	BICF2P929573	23531717	0.161223	0.290239	NA
24	gene	23476392	23627681	ENSCAFG00000007528	ITCH	protein_coding	itchy E3 ubiquitin protein ligase [Source:VGNC Symbol%3BAcc:VGNC:42117]	BICF2P788658	23537395	0.161223	0.290239	NA
24	gene	23476392	23627681	ENSCAFG00000007528	ITCH	protein_coding	itchy E3 ubiquitin protein ligase [Source:VGNC Symbol%3BAcc:VGNC:42117]	BICF2P1017344	23549948	0.161223	0.290239	NA
24	gene	23476392	23627681	ENSCAFG00000007528	ITCH	protein_coding	itchy E3 ubiquitin protein ligase [Source:VGNC Symbol%3BAcc:VGNC:42117]	BICF2P699339	23560357	0.161223	0.290239	NA
24	gene	23476392	23627681	ENSCAFG00000007528	ITCH	protein_coding	itchy E3 ubiquitin protein ligase [Source:VGNC Symbol%3BAcc:VGNC:42117]	TIGRP2P314948_rs8979450	23592603	0.161223	0.290239	NA
24	ncRNA_gene	23606779	23606920	ENSCAFG00000021539	RF00015	snRNA		TIGRP2P314948_rs8979450	23592603	0.161223	0.290239	NA
24	gene	23633604	23653272	ENSCAFG00000007547	DYNLRB1	protein_coding	dynein light chain roadblock-type 1 [Source:VGNC Symbol%3BAcc:VGNC:40152]	BICF2S23155188	23605526	0.161223	0.290239	NA
24	gene	23476392	23627681	ENSCAFG00000007528	ITCH	protein_coding	itchy E3 ubiquitin protein ligase [Source:VGNC Symbol%3BAcc:VGNC:42117]	BICF2S23155188	23605526	0.161223	0.290239	NA
24	ncRNA_gene	23606779	23606920	ENSCAFG00000021539	RF00015	snRNA		BICF2S23155188	23605526	0.161223	0.290239	NA
24	gene	23633604	23653272	ENSCAFG00000007547	DYNLRB1	protein_coding	dynein light chain roadblock-type 1 [Source:VGNC Symbol%3BAcc:VGNC:40152]	BICF2P499032	23630656	0.161223	0.290239	NA
24	gene	23476392	23627681	ENSCAFG00000007528	ITCH	protein_coding	itchy E3 ubiquitin protein ligase [Source:VGNC Symbol%3BAcc:VGNC:42117]	BICF2P499032	23630656	0.161223	0.290239	NA
24	gene	23670388	23768778	ENSCAFG00000007571	PIGU	protein_coding	phosphatidylinositol glycan anchor biosynthesis class U [Source:VGNC Symbol%3BAcc:VGNC:44543]	BICF2P499032	23630656	0.161223	0.290239	NA
24	ncRNA_gene	23606779	23606920	ENSCAFG00000021539	RF00015	snRNA		BICF2P499032	23630656	0.161223	0.290239	NA
24	gene	23633604	23653272	ENSCAFG00000007547	DYNLRB1	protein_coding	dynein light chain roadblock-type 1 [Source:VGNC Symbol%3BAcc:VGNC:40152]	BICF2S23157778	23686701	0.161223	0.290239	NA
24	gene	23672344	23673492	ENSCAFG00000007559	MAP1LC3A	protein_coding	microtubule associated protein 1 light chain 3 alpha [Source:HGNC Symbol%3BAcc:HGNC:6838]	BICF2S23157778	23686701	0.161223	0.290239	NA
24	gene	23670388	23768778	ENSCAFG00000007571	PIGU	protein_coding	phosphatidylinositol glycan anchor biosynthesis class U [Source:VGNC Symbol%3BAcc:VGNC:44543]	BICF2S23157778	23686701	0.161223	0.290239	NA
24	gene	23670388	23768778	ENSCAFG00000007571	PIGU	protein_coding	phosphatidylinositol glycan anchor biosynthesis class U [Source:VGNC Symbol%3BAcc:VGNC:44543]	TIGRP2P314976_rs9005200	23756295	0.161223	0.290239	NA
24	gene	23802887	23866792	ENSCAFG00000007588	NCOA6	protein_coding	nuclear receptor coactivator 6 [Source:VGNC Symbol%3BAcc:VGNC:43663]	G1256f22S228	23774322	0.161223	0.290239	NA
24	gene	23670388	23768778	ENSCAFG00000007571	PIGU	protein_coding	phosphatidylinositol glycan anchor biosynthesis class U [Source:VGNC Symbol%3BAcc:VGNC:44543]	G1256f22S228	23774322	0.161223	0.290239	NA
24	gene	23796638	23798168	ENSCAFG00000007578	TP53INP2	protein_coding	tumor protein p53 inducible nuclear protein 2 [Source:VGNC Symbol%3BAcc:VGNC:47726]	G1256f22S228	23774322	0.161223	0.290239	NA
24	gene	23802887	23866792	ENSCAFG00000007588	NCOA6	protein_coding	nuclear receptor coactivator 6 [Source:VGNC Symbol%3BAcc:VGNC:43663]	BICF2P49157	23806851	0.161223	0.290239	NA
24	gene	23670388	23768778	ENSCAFG00000007571	PIGU	protein_coding	phosphatidylinositol glycan anchor biosynthesis class U [Source:VGNC Symbol%3BAcc:VGNC:44543]	BICF2P49157	23806851	0.161223	0.290239	NA
24	gene	23796638	23798168	ENSCAFG00000007578	TP53INP2	protein_coding	tumor protein p53 inducible nuclear protein 2 [Source:VGNC Symbol%3BAcc:VGNC:47726]	BICF2P49157	23806851	0.161223	0.290239	NA
24	gene	23802887	23866792	ENSCAFG00000007588	NCOA6	protein_coding	nuclear receptor coactivator 6 [Source:VGNC Symbol%3BAcc:VGNC:43663]	BICF2S23430216	23816844	0.161223	0.268261	NA
24	gene	23796638	23798168	ENSCAFG00000007578	TP53INP2	protein_coding	tumor protein p53 inducible nuclear protein 2 [Source:VGNC Symbol%3BAcc:VGNC:47726]	BICF2S23430216	23816844	0.161223	0.268261	NA
24	ncRNA_gene	24892022	24962468	ENSCAFG00000040454		lincRNA		BICF2S2414590	24867975	0.130736	0.271816	NA
24	gene	24843138	24883366	ENSCAFG00000008365	CNBD2	protein_coding	cyclic nucleotide binding domain containing 2 [Source:VGNC Symbol%3BAcc:VGNC:39389]	BICF2S2414590	24867975	0.130736	0.271816	NA
24	ncRNA_gene	24892022	24962468	ENSCAFG00000040454		lincRNA		BICF2G630501488	24875136	0.130736	0.271816	NA
24	gene	24843138	24883366	ENSCAFG00000008365	CNBD2	protein_coding	cyclic nucleotide binding domain containing 2 [Source:VGNC Symbol%3BAcc:VGNC:39389]	BICF2G630501488	24875136	0.130736	0.271816	NA
24	ncRNA_gene	24892022	24962468	ENSCAFG00000040454		lincRNA		BICF2P1288912	24912184	0.130736	0.271816	NA
24	gene	24843138	24883366	ENSCAFG00000008365	CNBD2	protein_coding	cyclic nucleotide binding domain containing 2 [Source:VGNC Symbol%3BAcc:VGNC:39389]	BICF2P1288912	24912184	0.130736	0.271816	NA
24	gene	24925721	25050348	ENSCAFG00000008413	EPB41L1	protein_coding	erythrocyte membrane protein band 4.1 like 1 [Source:VGNC Symbol%3BAcc:VGNC:40393]	BICF2P1288912	24912184	0.130736	0.271816	NA
24	ncRNA_gene	24892022	24962468	ENSCAFG00000040454		lincRNA		BICF2G630501463	24927169	0.130736	0.271816	NA
24	gene	24925721	25050348	ENSCAFG00000008413	EPB41L1	protein_coding	erythrocyte membrane protein band 4.1 like 1 [Source:VGNC Symbol%3BAcc:VGNC:40393]	BICF2G630501463	24927169	0.130736	0.271816	NA
24	ncRNA_gene	24892022	24962468	ENSCAFG00000040454		lincRNA		BICF2P1470166	24945587	0.130736	0.271816	NA
24	gene	24925721	25050348	ENSCAFG00000008413	EPB41L1	protein_coding	erythrocyte membrane protein band 4.1 like 1 [Source:VGNC Symbol%3BAcc:VGNC:40393]	BICF2P1470166	24945587	0.130736	0.271816	NA
24	ncRNA_gene	24892022	24962468	ENSCAFG00000040454		lincRNA		BICF2G630501400	24977443	0.130736	0.271816	NA
24	gene	24925721	25050348	ENSCAFG00000008413	EPB41L1	protein_coding	erythrocyte membrane protein band 4.1 like 1 [Source:VGNC Symbol%3BAcc:VGNC:40393]	BICF2G630501400	24977443	0.130736	0.271816	NA
24	ncRNA_gene	24892022	24962468	ENSCAFG00000040454		lincRNA		BICF2P503202	24983541	0.130736	0.271816	NA
24	gene	24925721	25050348	ENSCAFG00000008413	EPB41L1	protein_coding	erythrocyte membrane protein band 4.1 like 1 [Source:VGNC Symbol%3BAcc:VGNC:40393]	BICF2P503202	24983541	0.130736	0.271816	NA
24	ncRNA_gene	24892022	24962468	ENSCAFG00000040454		lincRNA		BICF2P486713	24989230	0.130736	0.262605	NA
24	gene	24925721	25050348	ENSCAFG00000008413	EPB41L1	protein_coding	erythrocyte membrane protein band 4.1 like 1 [Source:VGNC Symbol%3BAcc:VGNC:40393]	BICF2P486713	24989230	0.130736	0.262605	NA
24	gene	25053159	25072264	ENSCAFG00000008435	AAR2	protein_coding	AAR2 splicing factor homolog [Source:VGNC Symbol%3BAcc:VGNC:37414]	BICF2P196888	25015216	0.114695	0.262605	NA
24	gene	24925721	25050348	ENSCAFG00000008413	EPB41L1	protein_coding	erythrocyte membrane protein band 4.1 like 1 [Source:VGNC Symbol%3BAcc:VGNC:40393]	BICF2P196888	25015216	0.114695	0.262605	NA
24	gene	25053159	25072264	ENSCAFG00000008435	AAR2	protein_coding	AAR2 splicing factor homolog [Source:VGNC Symbol%3BAcc:VGNC:37414]	BICF2S2307142	25022468	0.114695	0.262605	NA
24	gene	24925721	25050348	ENSCAFG00000008413	EPB41L1	protein_coding	erythrocyte membrane protein band 4.1 like 1 [Source:VGNC Symbol%3BAcc:VGNC:40393]	BICF2S2307142	25022468	0.114695	0.262605	NA
24	gene	25053159	25072264	ENSCAFG00000008435	AAR2	protein_coding	AAR2 splicing factor homolog [Source:VGNC Symbol%3BAcc:VGNC:37414]	TIGRP2P315222_rs9175869	25038732	0.114695	0.262605	NA
24	gene	24925721	25050348	ENSCAFG00000008413	EPB41L1	protein_coding	erythrocyte membrane protein band 4.1 like 1 [Source:VGNC Symbol%3BAcc:VGNC:40393]	TIGRP2P315222_rs9175869	25038732	0.114695	0.262605	NA
24	gene	25053159	25072264	ENSCAFG00000008435	AAR2	protein_coding	AAR2 splicing factor homolog [Source:VGNC Symbol%3BAcc:VGNC:37414]	TIGRP2P315225_rs8882555	25047897	0.114695	0.277311	NA
24	gene	24925721	25050348	ENSCAFG00000008413	EPB41L1	protein_coding	erythrocyte membrane protein band 4.1 like 1 [Source:VGNC Symbol%3BAcc:VGNC:40393]	TIGRP2P315225_rs8882555	25047897	0.114695	0.277311	NA
24	gene	25053159	25072264	ENSCAFG00000008435	AAR2	protein_coding	AAR2 splicing factor homolog [Source:VGNC Symbol%3BAcc:VGNC:37414]	BICF2P826275	25048195	0.114695	0.292017	NA
24	gene	24925721	25050348	ENSCAFG00000008413	EPB41L1	protein_coding	erythrocyte membrane protein band 4.1 like 1 [Source:VGNC Symbol%3BAcc:VGNC:40393]	BICF2P826275	25048195	0.114695	0.292017	NA
24	gene	25053159	25072264	ENSCAFG00000008435	AAR2	protein_coding	AAR2 splicing factor homolog [Source:VGNC Symbol%3BAcc:VGNC:37414]	BICF2G630501390	25056237	0.114695	0.292017	NA
24	gene	24925721	25050348	ENSCAFG00000008413	EPB41L1	protein_coding	erythrocyte membrane protein band 4.1 like 1 [Source:VGNC Symbol%3BAcc:VGNC:40393]	BICF2G630501390	25056237	0.114695	0.292017	NA
24	gene	25053159	25072264	ENSCAFG00000008435	AAR2	protein_coding	AAR2 splicing factor homolog [Source:VGNC Symbol%3BAcc:VGNC:37414]	BICF2G630501361	25066633	0.114695	0.292017	NA
24	gene	24925721	25050348	ENSCAFG00000008413	EPB41L1	protein_coding	erythrocyte membrane protein band 4.1 like 1 [Source:VGNC Symbol%3BAcc:VGNC:40393]	BICF2G630501361	25066633	0.114695	0.292017	NA
24	gene	25053159	25072264	ENSCAFG00000008435	AAR2	protein_coding	AAR2 splicing factor homolog [Source:VGNC Symbol%3BAcc:VGNC:37414]	BICF2S22937401	25097652	0.114695	0.292017	NA
24	gene	25171740	25310581	ENSCAFG00000008491	DLGAP4	protein_coding	DLG associated protein 4 [Source:VGNC Symbol%3BAcc:VGNC:39982]	BICF2S23128907	25142895	0.114695	0.292017	NA
24	gene	25171740	25310581	ENSCAFG00000008491	DLGAP4	protein_coding	DLG associated protein 4 [Source:VGNC Symbol%3BAcc:VGNC:39982]	BICF2S23213185	25150844	0.114695	0.270039	NA
24	gene	25171740	25310581	ENSCAFG00000008491	DLGAP4	protein_coding	DLG associated protein 4 [Source:VGNC Symbol%3BAcc:VGNC:39982]	BICF2G630501310	25171633	0.114695	0.270039	NA
24	gene	25171740	25310581	ENSCAFG00000008491	DLGAP4	protein_coding	DLG associated protein 4 [Source:VGNC Symbol%3BAcc:VGNC:39982]	BICF2G630501275	25187904	0.114695	0.270039	NA
24	gene	25171740	25310581	ENSCAFG00000008491	DLGAP4	protein_coding	DLG associated protein 4 [Source:VGNC Symbol%3BAcc:VGNC:39982]	BICF2G630501269	25192892	0.114695	0.270039	NA
24	gene	25171740	25310581	ENSCAFG00000008491	DLGAP4	protein_coding	DLG associated protein 4 [Source:VGNC Symbol%3BAcc:VGNC:39982]	BICF2P1339498	25211245	0.114695	0.270039	NA
24	gene	25171740	25310581	ENSCAFG00000008491	DLGAP4	protein_coding	DLG associated protein 4 [Source:VGNC Symbol%3BAcc:VGNC:39982]	BICF2G630501259	25216220	0.114695	0.270039	NA
24	gene	25171740	25310581	ENSCAFG00000008491	DLGAP4	protein_coding	DLG associated protein 4 [Source:VGNC Symbol%3BAcc:VGNC:39982]	BICF2G630501251	25228216	0.114695	0.270039	NA
24	gene	25171740	25310581	ENSCAFG00000008491	DLGAP4	protein_coding	DLG associated protein 4 [Source:VGNC Symbol%3BAcc:VGNC:39982]	BICF2S23546608	25243155	0.114695	0.270039	NA
24	gene	25171740	25310581	ENSCAFG00000008491	DLGAP4	protein_coding	DLG associated protein 4 [Source:VGNC Symbol%3BAcc:VGNC:39982]	BICF2G630501243	25255853	0.114695	0.270039	NA
24	gene	25171740	25310581	ENSCAFG00000008491	DLGAP4	protein_coding	DLG associated protein 4 [Source:VGNC Symbol%3BAcc:VGNC:39982]	BICF2P853633	25266333	0.114695	0.270039	NA
24	gene	25171740	25310581	ENSCAFG00000008491	DLGAP4	protein_coding	DLG associated protein 4 [Source:VGNC Symbol%3BAcc:VGNC:39982]	BICF2G630501216	25274016	0.114695	0.270039	NA
24	gene	25171740	25310581	ENSCAFG00000008491	DLGAP4	protein_coding	DLG associated protein 4 [Source:VGNC Symbol%3BAcc:VGNC:39982]	BICF2G630501204	25286399	0.114695	0.270039	NA
24	gene	25322800	25333505	ENSCAFG00000008540	MYL9	protein_coding	myosin light chain 9 [Source:VGNC Symbol%3BAcc:VGNC:43547]	BICF2G630501204	25286399	0.114695	0.270039	NA
24	gene	25171740	25310581	ENSCAFG00000008491	DLGAP4	protein_coding	DLG associated protein 4 [Source:VGNC Symbol%3BAcc:VGNC:39982]	BICF2P235335	25309024	0.114695	0.270039	NA
24	gene	25322800	25333505	ENSCAFG00000008540	MYL9	protein_coding	myosin light chain 9 [Source:VGNC Symbol%3BAcc:VGNC:43547]	BICF2P235335	25309024	0.114695	0.270039	NA
24	gene	25171740	25310581	ENSCAFG00000008491	DLGAP4	protein_coding	DLG associated protein 4 [Source:VGNC Symbol%3BAcc:VGNC:39982]	BICF2G630501194	25323532	0.114695	0.270039	NA
24	gene	25322800	25333505	ENSCAFG00000008540	MYL9	protein_coding	myosin light chain 9 [Source:VGNC Symbol%3BAcc:VGNC:43547]	BICF2G630501194	25323532	0.114695	0.270039	NA
24	gene	25171740	25310581	ENSCAFG00000008491	DLGAP4	protein_coding	DLG associated protein 4 [Source:VGNC Symbol%3BAcc:VGNC:39982]	BICF2P675527	25345900	0.114695	0.270039	NA
24	gene	25322800	25333505	ENSCAFG00000008540	MYL9	protein_coding	myosin light chain 9 [Source:VGNC Symbol%3BAcc:VGNC:43547]	BICF2P675527	25345900	0.114695	0.270039	NA
24	gene	25364323	25376258	ENSCAFG00000030473	TGIF2	protein_coding	TGFB induced factor homeobox 2 [Source:VGNC Symbol%3BAcc:VGNC:47314]	BICF2P675527	25345900	0.114695	0.270039	NA
24	gene	25322800	25333505	ENSCAFG00000008540	MYL9	protein_coding	myosin light chain 9 [Source:VGNC Symbol%3BAcc:VGNC:43547]	BICF2G630501184	25359880	0.114695	0.270039	NA
24	gene	25396900	25422467	ENSCAFG00000008573	SLA2	protein_coding	Src like adaptor 2 [Source:VGNC Symbol%3BAcc:VGNC:46203]	BICF2G630501184	25359880	0.114695	0.270039	NA
24	gene	25364323	25376258	ENSCAFG00000030473	TGIF2	protein_coding	TGFB induced factor homeobox 2 [Source:VGNC Symbol%3BAcc:VGNC:47314]	BICF2G630501184	25359880	0.114695	0.270039	NA
24	gene	25386122	25400117	ENSCAFG00000029848	TGIF2-C20orf24	protein_coding	TGIF2-C20orf24 readthrough [Source:HGNC Symbol%3BAcc:HGNC:44664]	BICF2G630501184	25359880	0.114695	0.270039	NA
24	gene	25322800	25333505	ENSCAFG00000008540	MYL9	protein_coding	myosin light chain 9 [Source:VGNC Symbol%3BAcc:VGNC:43547]	BICF2G630501177	25370385	0.114695	0.270039	NA
24	gene	25396900	25422467	ENSCAFG00000008573	SLA2	protein_coding	Src like adaptor 2 [Source:VGNC Symbol%3BAcc:VGNC:46203]	BICF2G630501177	25370385	0.114695	0.270039	NA
24	gene	25364323	25376258	ENSCAFG00000030473	TGIF2	protein_coding	TGFB induced factor homeobox 2 [Source:VGNC Symbol%3BAcc:VGNC:47314]	BICF2G630501177	25370385	0.114695	0.270039	NA
24	gene	25386122	25400117	ENSCAFG00000029848	TGIF2-C20orf24	protein_coding	TGIF2-C20orf24 readthrough [Source:HGNC Symbol%3BAcc:HGNC:44664]	BICF2G630501177	25370385	0.114695	0.270039	NA
24	gene	25396900	25422467	ENSCAFG00000008573	SLA2	protein_coding	Src like adaptor 2 [Source:VGNC Symbol%3BAcc:VGNC:46203]	TIGRP2P315282_rs9222754	25376911	0.114695	0.270039	NA
24	gene	25364323	25376258	ENSCAFG00000030473	TGIF2	protein_coding	TGFB induced factor homeobox 2 [Source:VGNC Symbol%3BAcc:VGNC:47314]	TIGRP2P315282_rs9222754	25376911	0.114695	0.270039	NA
24	gene	25386122	25400117	ENSCAFG00000029848	TGIF2-C20orf24	protein_coding	TGIF2-C20orf24 readthrough [Source:HGNC Symbol%3BAcc:HGNC:44664]	TIGRP2P315282_rs9222754	25376911	0.114695	0.270039	NA
24	gene	25425813	25486468	ENSCAFG00000008593	NDRG3	protein_coding	NDRG family member 3 [Source:VGNC Symbol%3BAcc:VGNC:43680]	BICF2G630501155	25406999	0.114695	0.270039	NA
24	gene	25396900	25422467	ENSCAFG00000008573	SLA2	protein_coding	Src like adaptor 2 [Source:VGNC Symbol%3BAcc:VGNC:46203]	BICF2G630501155	25406999	0.114695	0.270039	NA
24	gene	25364323	25376258	ENSCAFG00000030473	TGIF2	protein_coding	TGFB induced factor homeobox 2 [Source:VGNC Symbol%3BAcc:VGNC:47314]	BICF2G630501155	25406999	0.114695	0.270039	NA
24	gene	25386122	25400117	ENSCAFG00000029848	TGIF2-C20orf24	protein_coding	TGIF2-C20orf24 readthrough [Source:HGNC Symbol%3BAcc:HGNC:44664]	BICF2G630501155	25406999	0.114695	0.270039	NA
24	gene	25425813	25486468	ENSCAFG00000008593	NDRG3	protein_coding	NDRG family member 3 [Source:VGNC Symbol%3BAcc:VGNC:43680]	BICF2G630501140	25417878	0.114695	0.286522	NA
24	gene	25396900	25422467	ENSCAFG00000008573	SLA2	protein_coding	Src like adaptor 2 [Source:VGNC Symbol%3BAcc:VGNC:46203]	BICF2G630501140	25417878	0.114695	0.286522	NA
24	gene	25386122	25400117	ENSCAFG00000029848	TGIF2-C20orf24	protein_coding	TGIF2-C20orf24 readthrough [Source:HGNC Symbol%3BAcc:HGNC:44664]	BICF2G630501140	25417878	0.114695	0.286522	NA
24	gene	25425813	25486468	ENSCAFG00000008593	NDRG3	protein_coding	NDRG family member 3 [Source:VGNC Symbol%3BAcc:VGNC:43680]	BICF2G630501137	25422651	0.114695	0.286522	NA
24	gene	25396900	25422467	ENSCAFG00000008573	SLA2	protein_coding	Src like adaptor 2 [Source:VGNC Symbol%3BAcc:VGNC:46203]	BICF2G630501137	25422651	0.114695	0.286522	NA
24	gene	25386122	25400117	ENSCAFG00000029848	TGIF2-C20orf24	protein_coding	TGIF2-C20orf24 readthrough [Source:HGNC Symbol%3BAcc:HGNC:44664]	BICF2G630501137	25422651	0.114695	0.286522	NA
24	gene	25425813	25486468	ENSCAFG00000008593	NDRG3	protein_coding	NDRG family member 3 [Source:VGNC Symbol%3BAcc:VGNC:43680]	BICF2S23512463	25441021	0.114695	0.286522	NA
24	gene	25396900	25422467	ENSCAFG00000008573	SLA2	protein_coding	Src like adaptor 2 [Source:VGNC Symbol%3BAcc:VGNC:46203]	BICF2S23512463	25441021	0.114695	0.286522	NA
24	gene	25425813	25486468	ENSCAFG00000008593	NDRG3	protein_coding	NDRG family member 3 [Source:VGNC Symbol%3BAcc:VGNC:43680]	BICF2G630501113	25465028	0.114695	0.286522	NA
24	ncRNA_gene	25525799	25570564	ENSCAFG00000039532		lincRNA		BICF2G630501091	25497784	0.114695	0.286522	NA
24	gene	25506788	25523531	ENSCAFG00000008618	DSN1	protein_coding	DSN1 homolog%2C MIS12 kinetochore complex component [Source:VGNC Symbol%3BAcc:VGNC:40109]	BICF2G630501091	25497784	0.114695	0.286522	NA
24	gene	25425813	25486468	ENSCAFG00000008593	NDRG3	protein_coding	NDRG family member 3 [Source:VGNC Symbol%3BAcc:VGNC:43680]	BICF2G630501091	25497784	0.114695	0.286522	NA
24	gene	25532022	25600779	ENSCAFG00000008635	SOGA1	protein_coding	suppressor of glucose%2C autophagy associated 1 [Source:VGNC Symbol%3BAcc:VGNC:46655]	BICF2G630501091	25497784	0.114695	0.286522	NA
24	ncRNA_gene	25525799	25570564	ENSCAFG00000039532		lincRNA		BICF2G630501088	25503445	0.141915	0.286522	NA
24	gene	25506788	25523531	ENSCAFG00000008618	DSN1	protein_coding	DSN1 homolog%2C MIS12 kinetochore complex component [Source:VGNC Symbol%3BAcc:VGNC:40109]	BICF2G630501088	25503445	0.141915	0.286522	NA
24	gene	25425813	25486468	ENSCAFG00000008593	NDRG3	protein_coding	NDRG family member 3 [Source:VGNC Symbol%3BAcc:VGNC:43680]	BICF2G630501088	25503445	0.141915	0.286522	NA
24	gene	25532022	25600779	ENSCAFG00000008635	SOGA1	protein_coding	suppressor of glucose%2C autophagy associated 1 [Source:VGNC Symbol%3BAcc:VGNC:46655]	BICF2G630501088	25503445	0.141915	0.286522	NA
24	ncRNA_gene	25525799	25570564	ENSCAFG00000039532		lincRNA		BICF2G630501077	25517368	0.141915	0.286522	NA
24	gene	25506788	25523531	ENSCAFG00000008618	DSN1	protein_coding	DSN1 homolog%2C MIS12 kinetochore complex component [Source:VGNC Symbol%3BAcc:VGNC:40109]	BICF2G630501077	25517368	0.141915	0.286522	NA
24	gene	25425813	25486468	ENSCAFG00000008593	NDRG3	protein_coding	NDRG family member 3 [Source:VGNC Symbol%3BAcc:VGNC:43680]	BICF2G630501077	25517368	0.141915	0.286522	NA
24	gene	25532022	25600779	ENSCAFG00000008635	SOGA1	protein_coding	suppressor of glucose%2C autophagy associated 1 [Source:VGNC Symbol%3BAcc:VGNC:46655]	BICF2G630501077	25517368	0.141915	0.286522	NA
24	ncRNA_gene	25525799	25570564	ENSCAFG00000039532		lincRNA		TIGRP2P315298_rs8951598	25574911	0.141915	0.286522	NA
24	gene	25532022	25600779	ENSCAFG00000008635	SOGA1	protein_coding	suppressor of glucose%2C autophagy associated 1 [Source:VGNC Symbol%3BAcc:VGNC:46655]	TIGRP2P315298_rs8951598	25574911	0.141915	0.286522	NA
24	gene	25610851	25622717	ENSCAFG00000008650	TLDC2	protein_coding	TBC/LysM-associated domain containing 2 [Source:VGNC Symbol%3BAcc:VGNC:47395]	TIGRP2P315298_rs8951598	25574911	0.141915	0.286522	NA
24	gene	25626134	25676940	ENSCAFG00000008659	SAMHD1	protein_coding	SAM and HD domain containing deoxynucleoside triphosphate triphosphohydrolase 1 [Source:VGNC Symbol%3BAcc:VGNC:45856]	BICF2P1091920	25612218	0.141915	0.286522	NA
24	gene	25532022	25600779	ENSCAFG00000008635	SOGA1	protein_coding	suppressor of glucose%2C autophagy associated 1 [Source:VGNC Symbol%3BAcc:VGNC:46655]	BICF2P1091920	25612218	0.141915	0.286522	NA
24	gene	25610851	25622717	ENSCAFG00000008650	TLDC2	protein_coding	TBC/LysM-associated domain containing 2 [Source:VGNC Symbol%3BAcc:VGNC:47395]	BICF2P1091920	25612218	0.141915	0.286522	NA
24	gene	25626134	25676940	ENSCAFG00000008659	SAMHD1	protein_coding	SAM and HD domain containing deoxynucleoside triphosphate triphosphohydrolase 1 [Source:VGNC Symbol%3BAcc:VGNC:45856]	BICF2P832070	25630884	0.141915	0.286522	NA
24	gene	25532022	25600779	ENSCAFG00000008635	SOGA1	protein_coding	suppressor of glucose%2C autophagy associated 1 [Source:VGNC Symbol%3BAcc:VGNC:46655]	BICF2P832070	25630884	0.141915	0.286522	NA
24	gene	25610851	25622717	ENSCAFG00000008650	TLDC2	protein_coding	TBC/LysM-associated domain containing 2 [Source:VGNC Symbol%3BAcc:VGNC:47395]	BICF2P832070	25630884	0.141915	0.286522	NA
24	ncRNA_gene	25679962	25680651	ENSCAFG00000035271		lincRNA		BICF2P102253	25643580	0.141915	0.281028	NA
24	gene	25626134	25676940	ENSCAFG00000008659	SAMHD1	protein_coding	SAM and HD domain containing deoxynucleoside triphosphate triphosphohydrolase 1 [Source:VGNC Symbol%3BAcc:VGNC:45856]	BICF2P102253	25643580	0.141915	0.281028	NA
24	gene	25610851	25622717	ENSCAFG00000008650	TLDC2	protein_coding	TBC/LysM-associated domain containing 2 [Source:VGNC Symbol%3BAcc:VGNC:47395]	BICF2P102253	25643580	0.141915	0.281028	NA
24	ncRNA_gene	25679962	25680651	ENSCAFG00000035271		lincRNA		BICF2P58231	25656879	0.141915	0.286522	NA
24	gene	25626134	25676940	ENSCAFG00000008659	SAMHD1	protein_coding	SAM and HD domain containing deoxynucleoside triphosphate triphosphohydrolase 1 [Source:VGNC Symbol%3BAcc:VGNC:45856]	BICF2P58231	25656879	0.141915	0.286522	NA
24	gene	25610851	25622717	ENSCAFG00000008650	TLDC2	protein_coding	TBC/LysM-associated domain containing 2 [Source:VGNC Symbol%3BAcc:VGNC:47395]	BICF2P58231	25656879	0.141915	0.286522	NA
24	ncRNA_gene	25679962	25680651	ENSCAFG00000035271		lincRNA		TIGRP2P315310_rs8836999	25686788	0.141915	0.286522	NA
24	gene	25697470	25757229	ENSCAFG00000008696	RBL1	protein_coding	RB transcriptional corepressor like 1 [Source:VGNC Symbol%3BAcc:VGNC:45402]	TIGRP2P315310_rs8836999	25686788	0.141915	0.286522	NA
24	gene	25626134	25676940	ENSCAFG00000008659	SAMHD1	protein_coding	SAM and HD domain containing deoxynucleoside triphosphate triphosphohydrolase 1 [Source:VGNC Symbol%3BAcc:VGNC:45856]	TIGRP2P315310_rs8836999	25686788	0.141915	0.286522	NA
24	ncRNA_gene	25679962	25680651	ENSCAFG00000035271		lincRNA		BICF2P1239884	25697447	0.141915	0.286522	NA
24	gene	25697470	25757229	ENSCAFG00000008696	RBL1	protein_coding	RB transcriptional corepressor like 1 [Source:VGNC Symbol%3BAcc:VGNC:45402]	BICF2P1239884	25697447	0.141915	0.286522	NA
24	gene	25626134	25676940	ENSCAFG00000008659	SAMHD1	protein_coding	SAM and HD domain containing deoxynucleoside triphosphate triphosphohydrolase 1 [Source:VGNC Symbol%3BAcc:VGNC:45856]	BICF2P1239884	25697447	0.141915	0.286522	NA
24	gene	25697470	25757229	ENSCAFG00000008696	RBL1	protein_coding	RB transcriptional corepressor like 1 [Source:VGNC Symbol%3BAcc:VGNC:45402]	BICF2S23740423	25723694	0.141915	0.286522	NA
24	gene	25770076	25827779	ENSCAFG00000008726	MROH8	protein_coding	maestro heat like repeat family member 8 [Source:HGNC Symbol%3BAcc:HGNC:16125]	BICF2P1058140	25737452	0.141915	0.281028	NA
24	gene	25697470	25757229	ENSCAFG00000008696	RBL1	protein_coding	RB transcriptional corepressor like 1 [Source:VGNC Symbol%3BAcc:VGNC:45402]	BICF2P1058140	25737452	0.141915	0.281028	NA
24	gene	25770076	25827779	ENSCAFG00000008726	MROH8	protein_coding	maestro heat like repeat family member 8 [Source:HGNC Symbol%3BAcc:HGNC:16125]	BICF2P1243790	25771435	0.141915	0.281028	NA
24	gene	25697470	25757229	ENSCAFG00000008696	RBL1	protein_coding	RB transcriptional corepressor like 1 [Source:VGNC Symbol%3BAcc:VGNC:45402]	BICF2P1243790	25771435	0.141915	0.281028	NA
24	gene	25770076	25827779	ENSCAFG00000008726	MROH8	protein_coding	maestro heat like repeat family member 8 [Source:HGNC Symbol%3BAcc:HGNC:16125]	BICF2S23747166	25784729	0.141915	0.281028	NA
24	gene	25697470	25757229	ENSCAFG00000008696	RBL1	protein_coding	RB transcriptional corepressor like 1 [Source:VGNC Symbol%3BAcc:VGNC:45402]	BICF2S23747166	25784729	0.141915	0.281028	NA
24	gene	25770076	25827779	ENSCAFG00000008726	MROH8	protein_coding	maestro heat like repeat family member 8 [Source:HGNC Symbol%3BAcc:HGNC:16125]	BICF2P1052381	25800028	0.141915	0.281028	NA
24	gene	25827642	25886946	ENSCAFG00000008737	RPN2	protein_coding	ribophorin II [Source:VGNC Symbol%3BAcc:VGNC:45722]	BICF2P1052381	25800028	0.141915	0.281028	NA
24	gene	25770076	25827779	ENSCAFG00000008726	MROH8	protein_coding	maestro heat like repeat family member 8 [Source:HGNC Symbol%3BAcc:HGNC:16125]	BICF2P1139163	25809793	0.141915	0.281028	NA
24	gene	25827642	25886946	ENSCAFG00000008737	RPN2	protein_coding	ribophorin II [Source:VGNC Symbol%3BAcc:VGNC:45722]	BICF2P1139163	25809793	0.141915	0.281028	NA
24	gene	25770076	25827779	ENSCAFG00000008726	MROH8	protein_coding	maestro heat like repeat family member 8 [Source:HGNC Symbol%3BAcc:HGNC:16125]	TIGRP2P315350_rs9016406	25816426	0.141915	0.281028	NA
24	gene	25827642	25886946	ENSCAFG00000008737	RPN2	protein_coding	ribophorin II [Source:VGNC Symbol%3BAcc:VGNC:45722]	TIGRP2P315350_rs9016406	25816426	0.141915	0.281028	NA
24	gene	25770076	25827779	ENSCAFG00000008726	MROH8	protein_coding	maestro heat like repeat family member 8 [Source:HGNC Symbol%3BAcc:HGNC:16125]	BICF2P248247	25820244	0.141915	0.281028	NA
24	gene	25827642	25886946	ENSCAFG00000008737	RPN2	protein_coding	ribophorin II [Source:VGNC Symbol%3BAcc:VGNC:45722]	BICF2P248247	25820244	0.141915	0.281028	NA
24	gene	25770076	25827779	ENSCAFG00000008726	MROH8	protein_coding	maestro heat like repeat family member 8 [Source:HGNC Symbol%3BAcc:HGNC:16125]	BICF2P319918	25832477	0.141915	0.281028	NA
24	gene	25827642	25886946	ENSCAFG00000008737	RPN2	protein_coding	ribophorin II [Source:VGNC Symbol%3BAcc:VGNC:45722]	BICF2P319918	25832477	0.141915	0.281028	NA
24	gene	25770076	25827779	ENSCAFG00000008726	MROH8	protein_coding	maestro heat like repeat family member 8 [Source:HGNC Symbol%3BAcc:HGNC:16125]	BICF2P270366	25848983	0.141915	0.281028	NA
24	gene	25827642	25886946	ENSCAFG00000008737	RPN2	protein_coding	ribophorin II [Source:VGNC Symbol%3BAcc:VGNC:45722]	BICF2P270366	25848983	0.141915	0.281028	NA
24	gene	25893347	25897400	ENSCAFG00000008743	GHRH	protein_coding	growth hormone releasing hormone [Source:VGNC Symbol%3BAcc:VGNC:41207]	BICF2P1262041	25866397	0.141915	0.281028	NA
24	gene	25770076	25827779	ENSCAFG00000008726	MROH8	protein_coding	maestro heat like repeat family member 8 [Source:HGNC Symbol%3BAcc:HGNC:16125]	BICF2P1262041	25866397	0.141915	0.281028	NA
24	gene	25827642	25886946	ENSCAFG00000008737	RPN2	protein_coding	ribophorin II [Source:VGNC Symbol%3BAcc:VGNC:45722]	BICF2P1262041	25866397	0.141915	0.281028	NA
24	gene	25893347	25897400	ENSCAFG00000008743	GHRH	protein_coding	growth hormone releasing hormone [Source:VGNC Symbol%3BAcc:VGNC:41207]	BICF2P1334663	25874298	0.141915	0.281028	NA
24	gene	25827642	25886946	ENSCAFG00000008737	RPN2	protein_coding	ribophorin II [Source:VGNC Symbol%3BAcc:VGNC:45722]	BICF2P1334663	25874298	0.141915	0.281028	NA
24	gene	25893347	25897400	ENSCAFG00000008743	GHRH	protein_coding	growth hormone releasing hormone [Source:VGNC Symbol%3BAcc:VGNC:41207]	BICF2P534353	25885018	0.141915	0.281028	NA
24	gene	25827642	25886946	ENSCAFG00000008737	RPN2	protein_coding	ribophorin II [Source:VGNC Symbol%3BAcc:VGNC:45722]	BICF2P534353	25885018	0.141915	0.281028	NA
24	gene	25932616	25946515	ENSCAFG00000008748	MANBAL	protein_coding	mannosidase beta like [Source:VGNC Symbol%3BAcc:VGNC:42949]	BICF2S2318930	25952679	0.141915	0.275533	NA
24	gene	25986689	26020149	ENSCAFG00000008755	SRC	protein_coding	SRC proto-oncogene%2C non-receptor tyrosine kinase [Source:VGNC Symbol%3BAcc:VGNC:46791]	BICF2S2318930	25952679	0.141915	0.275533	NA
32	gene	4148383	4301975	ENSCAFG00000008871	ANTXR2	protein_coding	anthrax toxin receptor 2 [Source:VGNC Symbol%3BAcc:VGNC:37936]	BICF2G630601329	4172082	0.0884053	0.26309	NA
32	gene	4148383	4301975	ENSCAFG00000008871	ANTXR2	protein_coding	anthrax toxin receptor 2 [Source:VGNC Symbol%3BAcc:VGNC:37936]	BICF2G630601312	4179251	0.0884053	0.266807	NA
32	gene	4148383	4301975	ENSCAFG00000008871	ANTXR2	protein_coding	anthrax toxin receptor 2 [Source:VGNC Symbol%3BAcc:VGNC:37936]	BICF2S2366605	4246956	0.0884053	0.266807	NA
32	ncRNA_gene	4281152	4281258	ENSCAFG00000028902	RF00026	snRNA		BICF2S2366605	4246956	0.0884053	0.266807	NA
32	gene	4148383	4301975	ENSCAFG00000008871	ANTXR2	protein_coding	anthrax toxin receptor 2 [Source:VGNC Symbol%3BAcc:VGNC:37936]	BICF2G630601220	4274406	0.0884053	0.266807	NA
32	ncRNA_gene	4281152	4281258	ENSCAFG00000028902	RF00026	snRNA		BICF2G630601220	4274406	0.0884053	0.266807	NA
32	gene	4148383	4301975	ENSCAFG00000008871	ANTXR2	protein_coding	anthrax toxin receptor 2 [Source:VGNC Symbol%3BAcc:VGNC:37936]	BICF2P1220459	4310153	0.0884053	0.264867	NA
32	ncRNA_gene	4281152	4281258	ENSCAFG00000028902	RF00026	snRNA		BICF2P1220459	4310153	0.0884053	0.264867	NA
32	pseudogene	4438177	4438646	ENSCAFG00000005599		pseudogene		BICF2P193517	4446716	0.0884053	0.264867	NA
32	gene	4443289	4450734	ENSCAFG00000008881	PRDM8	protein_coding	PR/SET domain 8 [Source:HGNC Symbol%3BAcc:HGNC:13993]	BICF2P193517	4446716	0.0884053	0.264867	NA
32	pseudogene	4438177	4438646	ENSCAFG00000005599		pseudogene		BICF2S23041818	4455360	0.0884053	0.264867	NA
32	gene	4443289	4450734	ENSCAFG00000008881	PRDM8	protein_coding	PR/SET domain 8 [Source:HGNC Symbol%3BAcc:HGNC:13993]	BICF2S23041818	4455360	0.0884053	0.264867	NA
32	gene	5266812	5365396	ENSCAFG00000008898	PRKG2	protein_coding	protein kinase%2C cGMP-dependent%2C type II [Source:VGNC Symbol%3BAcc:VGNC:44990]	BICF2P199744	5350389	0.128303	0.261151	NA
32	gene	5266812	5365396	ENSCAFG00000008898	PRKG2	protein_coding	protein kinase%2C cGMP-dependent%2C type II [Source:VGNC Symbol%3BAcc:VGNC:44990]	BICF2G630600235	5368665	0.128303	0.261151	NA
32	gene	5266812	5365396	ENSCAFG00000008898	PRKG2	protein_coding	protein kinase%2C cGMP-dependent%2C type II [Source:VGNC Symbol%3BAcc:VGNC:44990]	BICF2P78356	5378193	0.128303	0.261151	NA
32	gene	5266812	5365396	ENSCAFG00000008898	PRKG2	protein_coding	protein kinase%2C cGMP-dependent%2C type II [Source:VGNC Symbol%3BAcc:VGNC:44990]	BICF2S2299988	5399877	0.128303	0.261151	NA
32	ncRNA_gene	5635056	5676274	ENSCAFG00000032821		lincRNA		BICF2P128017	5609507	0.118514	0.264867	NA
32	ncRNA_gene	5648650	5648745	ENSCAFG00000022865		miRNA		BICF2P128017	5609507	0.118514	0.264867	NA
32	gene	5637843	5638479	ENSCAFG00000008928		protein_coding		BICF2P128017	5609507	0.118514	0.264867	NA
32	gene	5545491	5589027	ENSCAFG00000008919	RASGEF1B	protein_coding	RasGEF domain family member 1B [Source:VGNC Symbol%3BAcc:VGNC:45368]	BICF2P128017	5609507	0.118514	0.264867	NA
32	ncRNA_gene	5635056	5676274	ENSCAFG00000032821		lincRNA		BICF2G630600079	5628946	0.118514	0.264867	NA
32	ncRNA_gene	5648650	5648745	ENSCAFG00000022865		miRNA		BICF2G630600079	5628946	0.118514	0.264867	NA
32	gene	5637843	5638479	ENSCAFG00000008928		protein_coding		BICF2G630600079	5628946	0.118514	0.264867	NA
32	gene	5545491	5589027	ENSCAFG00000008919	RASGEF1B	protein_coding	RasGEF domain family member 1B [Source:VGNC Symbol%3BAcc:VGNC:45368]	BICF2G630600079	5628946	0.118514	0.264867	NA
32	ncRNA_gene	5635056	5676274	ENSCAFG00000032821		lincRNA		BICF2G630600059	5644886	0.118514	0.264867	NA
32	ncRNA_gene	5648650	5648745	ENSCAFG00000022865		miRNA		BICF2G630600059	5644886	0.118514	0.264867	NA
32	gene	5637843	5638479	ENSCAFG00000008928		protein_coding		BICF2G630600059	5644886	0.118514	0.264867	NA
32	ncRNA_gene	5635056	5676274	ENSCAFG00000032821		lincRNA		BICF2G630600046	5667788	0.118514	0.264867	NA
32	ncRNA_gene	5648650	5648745	ENSCAFG00000022865		miRNA		BICF2G630600046	5667788	0.118514	0.264867	NA
32	gene	5637843	5638479	ENSCAFG00000008928		protein_coding		BICF2G630600046	5667788	0.118514	0.264867	NA
32	ncRNA_gene	5691991	5692121	ENSCAFG00000020659	RF00015	snRNA		BICF2G630600046	5667788	0.118514	0.264867	NA
32	gene	12916674	13058781	ENSCAFG00000009880	SNCA	protein_coding	synuclein alpha [Source:VGNC Symbol%3BAcc:VGNC:46596]	TIGRP2P379499_rs8931021	13000437	0.08603	0.273109	NA
32	gene	12916674	13058781	ENSCAFG00000009880	SNCA	protein_coding	synuclein alpha [Source:VGNC Symbol%3BAcc:VGNC:46596]	BICF2S23726255	13043133	0.08603	0.273109	NA
32	gene	12916674	13058781	ENSCAFG00000009880	SNCA	protein_coding	synuclein alpha [Source:VGNC Symbol%3BAcc:VGNC:46596]	BICF2S23323161	13052556	0.08603	0.273109	NA
32	gene	13125612	13185077	ENSCAFG00000009884	MMRN1	protein_coding	multimerin 1 [Source:VGNC Symbol%3BAcc:VGNC:43291]	BICF2S23550782	13151570	0.08603	0.273109	NA
32	gene	13125612	13185077	ENSCAFG00000009884	MMRN1	protein_coding	multimerin 1 [Source:VGNC Symbol%3BAcc:VGNC:43291]	TIGRP2P379550_rs8519181	13165825	0.08603	0.37201	NA
32	gene	13125612	13185077	ENSCAFG00000009884	MMRN1	protein_coding	multimerin 1 [Source:VGNC Symbol%3BAcc:VGNC:43291]	BICF2P1019402	13183511	0.08603	0.37201	NA
32	gene	13125612	13185077	ENSCAFG00000009884	MMRN1	protein_coding	multimerin 1 [Source:VGNC Symbol%3BAcc:VGNC:43291]	BICF2P1046179	13215341	0.08603	0.361021	NA
32	ncRNA_gene	13317123	13333263	ENSCAFG00000035854		lincRNA		BICF2G630598083	13293785	0.08603	0.390433	NA
32	ncRNA_gene	13330602	13347743	ENSCAFG00000034207		lincRNA		BICF2G630598083	13293785	0.08603	0.390433	NA
32	ncRNA_gene	13317123	13333263	ENSCAFG00000035854		lincRNA		BICF2S23121331	13353061	0.08603	0.390433	NA
32	ncRNA_gene	13330602	13347743	ENSCAFG00000034207		lincRNA		BICF2S23121331	13353061	0.08603	0.390433	NA
32	pseudogene	13349321	13349845	ENSCAFG00000001210		processed_pseudogene		BICF2S23121331	13353061	0.08603	0.390433	NA
32	ncRNA_gene	13350070	13350144	ENSCAFG00000028480	RF00069	snoRNA		BICF2S23121331	13353061	0.08603	0.390433	NA
32	ncRNA_gene	13330602	13347743	ENSCAFG00000034207		lincRNA		BICF2G630597989	13386726	0.08603	0.390433	NA
32	pseudogene	13349321	13349845	ENSCAFG00000001210		processed_pseudogene		BICF2G630597989	13386726	0.08603	0.390433	NA
32	ncRNA_gene	13350070	13350144	ENSCAFG00000028480	RF00069	snoRNA		BICF2G630597989	13386726	0.08603	0.390433	NA
32	pseudogene	13492936	13494327	ENSCAFG00000004059		pseudogene		BICF2P412881	13491239	0.08603	0.381222	NA
32	gene	13499039	14091961	ENSCAFG00000009949	CCSER1	protein_coding	coiled-coil serine rich protein 1 [Source:VGNC Symbol%3BAcc:VGNC:38920]	BICF2P412881	13491239	0.08603	0.381222	NA
32	gene	13499039	14091961	ENSCAFG00000009949	CCSER1	protein_coding	coiled-coil serine rich protein 1 [Source:VGNC Symbol%3BAcc:VGNC:38920]	BICF2G630597879	13537552	0.118239	0.381222	NA
32	gene	13499039	14091961	ENSCAFG00000009949	CCSER1	protein_coding	coiled-coil serine rich protein 1 [Source:VGNC Symbol%3BAcc:VGNC:38920]	BICF2G630597867	13555585	0.118239	0.381222	NA
32	ncRNA_gene	13582912	13583212	ENSCAFG00000028263	RF00100	misc_RNA		BICF2G630597867	13555585	0.118239	0.381222	NA
32	gene	13499039	14091961	ENSCAFG00000009949	CCSER1	protein_coding	coiled-coil serine rich protein 1 [Source:VGNC Symbol%3BAcc:VGNC:38920]	TIGRP2P379658_rs9200780	13587976	0.118239	0.381222	NA
32	ncRNA_gene	13582912	13583212	ENSCAFG00000028263	RF00100	misc_RNA		TIGRP2P379658_rs9200780	13587976	0.118239	0.381222	NA
32	gene	13499039	14091961	ENSCAFG00000009949	CCSER1	protein_coding	coiled-coil serine rich protein 1 [Source:VGNC Symbol%3BAcc:VGNC:38920]	TIGRP2P379665_rs9058816	13596306	0.118239	0.381222	NA
32	ncRNA_gene	13582912	13583212	ENSCAFG00000028263	RF00100	misc_RNA		TIGRP2P379665_rs9058816	13596306	0.118239	0.381222	NA
32	gene	13499039	14091961	ENSCAFG00000009949	CCSER1	protein_coding	coiled-coil serine rich protein 1 [Source:VGNC Symbol%3BAcc:VGNC:38920]	BICF2G630597828	13614585	0.118239	0.366516	NA
32	ncRNA_gene	13582912	13583212	ENSCAFG00000028263	RF00100	misc_RNA		BICF2G630597828	13614585	0.118239	0.366516	NA
32	gene	13499039	14091961	ENSCAFG00000009949	CCSER1	protein_coding	coiled-coil serine rich protein 1 [Source:VGNC Symbol%3BAcc:VGNC:38920]	BICF2G630597771	13650453	0.118239	0.366516	NA
32	gene	13499039	14091961	ENSCAFG00000009949	CCSER1	protein_coding	coiled-coil serine rich protein 1 [Source:VGNC Symbol%3BAcc:VGNC:38920]	BICF2G630597735	13669627	0.118239	0.37201	NA
32	gene	13499039	14091961	ENSCAFG00000009949	CCSER1	protein_coding	coiled-coil serine rich protein 1 [Source:VGNC Symbol%3BAcc:VGNC:38920]	BICF2G630597701	13689058	0.118239	0.37201	NA
32	gene	13499039	14091961	ENSCAFG00000009949	CCSER1	protein_coding	coiled-coil serine rich protein 1 [Source:VGNC Symbol%3BAcc:VGNC:38920]	BICF2P947691	13699850	0.118239	0.37201	NA
32	gene	13499039	14091961	ENSCAFG00000009949	CCSER1	protein_coding	coiled-coil serine rich protein 1 [Source:VGNC Symbol%3BAcc:VGNC:38920]	BICF2G630597680	13703043	0.118239	0.37201	NA
32	gene	13499039	14091961	ENSCAFG00000009949	CCSER1	protein_coding	coiled-coil serine rich protein 1 [Source:VGNC Symbol%3BAcc:VGNC:38920]	BICF2S23913673	13735479	0.118239	0.37201	NA
32	gene	13499039	14091961	ENSCAFG00000009949	CCSER1	protein_coding	coiled-coil serine rich protein 1 [Source:VGNC Symbol%3BAcc:VGNC:38920]	BICF2G630597624	13754672	0.118239	0.37201	NA
32	gene	13499039	14091961	ENSCAFG00000009949	CCSER1	protein_coding	coiled-coil serine rich protein 1 [Source:VGNC Symbol%3BAcc:VGNC:38920]	BICF2G630597614	13765214	0.118239	0.37201	NA
32	gene	13499039	14091961	ENSCAFG00000009949	CCSER1	protein_coding	coiled-coil serine rich protein 1 [Source:VGNC Symbol%3BAcc:VGNC:38920]	BICF2S22961364	13773942	0.118239	0.37201	NA
32	gene	13499039	14091961	ENSCAFG00000009949	CCSER1	protein_coding	coiled-coil serine rich protein 1 [Source:VGNC Symbol%3BAcc:VGNC:38920]	TIGRP2P379717_rs9204756	13785503	0.118239	0.37201	NA
32	gene	13499039	14091961	ENSCAFG00000009949	CCSER1	protein_coding	coiled-coil serine rich protein 1 [Source:VGNC Symbol%3BAcc:VGNC:38920]	BICF2P1197413	13795493	0.118239	0.37201	NA
32	gene	13499039	14091961	ENSCAFG00000009949	CCSER1	protein_coding	coiled-coil serine rich protein 1 [Source:VGNC Symbol%3BAcc:VGNC:38920]	BICF2G630597535	13835155	0.118239	0.37201	NA
32	gene	13499039	14091961	ENSCAFG00000009949	CCSER1	protein_coding	coiled-coil serine rich protein 1 [Source:VGNC Symbol%3BAcc:VGNC:38920]	BICF2S23157926	13860788	0.118239	0.37201	NA
32	gene	13499039	14091961	ENSCAFG00000009949	CCSER1	protein_coding	coiled-coil serine rich protein 1 [Source:VGNC Symbol%3BAcc:VGNC:38920]	BICF2P696997	13870259	0.118239	0.37201	NA
32	gene	13499039	14091961	ENSCAFG00000009949	CCSER1	protein_coding	coiled-coil serine rich protein 1 [Source:VGNC Symbol%3BAcc:VGNC:38920]	TIGRP2P379732_rs9106711	13876690	0.118239	0.37201	NA
32	gene	13499039	14091961	ENSCAFG00000009949	CCSER1	protein_coding	coiled-coil serine rich protein 1 [Source:VGNC Symbol%3BAcc:VGNC:38920]	BICF2G630597426	13909877	0.118239	0.37201	NA
32	gene	13499039	14091961	ENSCAFG00000009949	CCSER1	protein_coding	coiled-coil serine rich protein 1 [Source:VGNC Symbol%3BAcc:VGNC:38920]	BICF2G630597410	13921080	0.118239	0.37201	NA
32	gene	13499039	14091961	ENSCAFG00000009949	CCSER1	protein_coding	coiled-coil serine rich protein 1 [Source:VGNC Symbol%3BAcc:VGNC:38920]	BICF2P387224	13941275	0.118239	0.37201	NA
32	gene	13499039	14091961	ENSCAFG00000009949	CCSER1	protein_coding	coiled-coil serine rich protein 1 [Source:VGNC Symbol%3BAcc:VGNC:38920]	BICF2G630597372	13941410	0.118239	0.37201	NA
32	gene	13499039	14091961	ENSCAFG00000009949	CCSER1	protein_coding	coiled-coil serine rich protein 1 [Source:VGNC Symbol%3BAcc:VGNC:38920]	BICF2G630597362	13958786	0.118239	0.37201	NA
32	gene	13499039	14091961	ENSCAFG00000009949	CCSER1	protein_coding	coiled-coil serine rich protein 1 [Source:VGNC Symbol%3BAcc:VGNC:38920]	BICF2G630597332	13977320	0.118239	0.37201	NA
32	gene	13499039	14091961	ENSCAFG00000009949	CCSER1	protein_coding	coiled-coil serine rich protein 1 [Source:VGNC Symbol%3BAcc:VGNC:38920]	BICF2P591107	14011577	0.123481	0.37201	NA
32	gene	13499039	14091961	ENSCAFG00000009949	CCSER1	protein_coding	coiled-coil serine rich protein 1 [Source:VGNC Symbol%3BAcc:VGNC:38920]	BICF2P1137141	14021394	0.123481	0.377505	NA
32	gene	13499039	14091961	ENSCAFG00000009949	CCSER1	protein_coding	coiled-coil serine rich protein 1 [Source:VGNC Symbol%3BAcc:VGNC:38920]	TIGRP2P379776_rs8933302	14053265	0.123481	0.377505	NA
32	gene	13499039	14091961	ENSCAFG00000009949	CCSER1	protein_coding	coiled-coil serine rich protein 1 [Source:VGNC Symbol%3BAcc:VGNC:38920]	BICF2P876210	14060860	0.123481	0.377505	NA
32	gene	13499039	14091961	ENSCAFG00000009949	CCSER1	protein_coding	coiled-coil serine rich protein 1 [Source:VGNC Symbol%3BAcc:VGNC:38920]	BICF2P1468443	14085960	0.123481	0.377505	NA
32	ncRNA_gene	14124727	14125040	ENSCAFG00000022389	RF00100	misc_RNA		BICF2P1468443	14085960	0.123481	0.377505	NA
32	gene	13499039	14091961	ENSCAFG00000009949	CCSER1	protein_coding	coiled-coil serine rich protein 1 [Source:VGNC Symbol%3BAcc:VGNC:38920]	TIGRP2P379799_rs9141646	14106862	0.123481	0.377505	NA
32	ncRNA_gene	14124727	14125040	ENSCAFG00000022389	RF00100	misc_RNA		TIGRP2P379799_rs9141646	14106862	0.123481	0.377505	NA
32	gene	13499039	14091961	ENSCAFG00000009949	CCSER1	protein_coding	coiled-coil serine rich protein 1 [Source:VGNC Symbol%3BAcc:VGNC:38920]	TIGRP2P379808_rs9252088	14125551	0.123481	0.377505	NA
32	ncRNA_gene	14124727	14125040	ENSCAFG00000022389	RF00100	misc_RNA		TIGRP2P379808_rs9252088	14125551	0.123481	0.377505	NA
32	gene	14565097	14566081	ENSCAFG00000009954		protein_coding		TIGRP2P379938_rs8560617	14527559	0.109162	0.377505	NA
32	gene	14565097	14566081	ENSCAFG00000009954		protein_coding		BICF2G630597056	14578153	0.109162	0.377505	NA
32	gene	14565097	14566081	ENSCAFG00000009954		protein_coding		BICF2P3390	14593550	0.109162	0.377505	NA
32	gene	14565097	14566081	ENSCAFG00000009954		protein_coding		BICF2G630597032	14597957	0.109162	0.377505	NA
32	ncRNA_gene	14989372	14989698	ENSCAFG00000027324	RF00100	misc_RNA		BICF2S23319650	14952127	0.109162	0.287654	NA
32	ncRNA_gene	14989372	14989698	ENSCAFG00000027324	RF00100	misc_RNA		BICF2G630596711	14966194	0.109162	0.287654	NA
32	ncRNA_gene	14989372	14989698	ENSCAFG00000027324	RF00100	misc_RNA		BICF2G630596690	14984350	0.109162	0.287654	NA
32	ncRNA_gene	15126221	15174068	ENSCAFG00000036698		lincRNA		BICF2P1307095	15194499	0.0769647	0.260181	NA
32	gene	15203064	15204346	ENSCAFG00000009965		protein_coding		BICF2P1307095	15194499	0.0769647	0.260181	NA
34	ncRNA_gene	33480520	33492467	ENSCAFG00000033821		lincRNA		BICF2G630452241	33480270	NA	0.273917	2.79725

## Sheet: Top 1% XP-EHH
Chr	Type	Start	Stop	ID_gene	Name_gene	Biotype	Description_gene	ID_snp	Position_snp	XP-EHH	Population_under_selection
1	gene	55537872	55588226	ENSCAFG00000000863		protein_coding		BICF2P944507	55576948	3.15845	Sweden
1	gene	55595795	55599997	ENSCAFG00000032080		protein_coding		BICF2P944507	55576948	3.15845	Sweden
1	gene	55600413	55610133	ENSCAFG00000000864		protein_coding		BICF2P944507	55576948	3.15845	Sweden
1	gene	55595795	55599997	ENSCAFG00000032080		protein_coding		BICF2P1031310	55628389	2.77092	Sweden
1	gene	55600413	55610133	ENSCAFG00000000864		protein_coding		BICF2P1031310	55628389	2.77092	Sweden
1	gene	55722994	55736505	ENSCAFG00000000866	DACT2	protein_coding	dishevelled binding antagonist of beta catenin 2 [Source:VGNC Symbol%3BAcc:VGNC:39762]	BICF2P898756	55686004	2.93928	Sweden
1	gene	55722994	55736505	ENSCAFG00000000866	DACT2	protein_coding	dishevelled binding antagonist of beta catenin 2 [Source:VGNC Symbol%3BAcc:VGNC:39762]	BICF2P80226	55703978	2.89436	Sweden
1	gene	55722994	55736505	ENSCAFG00000000866	DACT2	protein_coding	dishevelled binding antagonist of beta catenin 2 [Source:VGNC Symbol%3BAcc:VGNC:39762]	BICF2P1329271	55718703	2.949	Sweden
1	gene	55722994	55736505	ENSCAFG00000000866	DACT2	protein_coding	dishevelled binding antagonist of beta catenin 2 [Source:VGNC Symbol%3BAcc:VGNC:39762]	BICF2S23734270	55726356	3.02084	Sweden
1	ncRNA_gene	55780486	55790574	ENSCAFG00000036293		lincRNA		BICF2P39704	55749945	2.79203	Sweden
1	gene	55722994	55736505	ENSCAFG00000000866	DACT2	protein_coding	dishevelled binding antagonist of beta catenin 2 [Source:VGNC Symbol%3BAcc:VGNC:39762]	BICF2P39704	55749945	2.79203	Sweden
1	ncRNA_gene	55780486	55790574	ENSCAFG00000036293		lincRNA		BICF2P460997	55770526	2.9633	Sweden
1	gene	55722994	55736505	ENSCAFG00000000866	DACT2	protein_coding	dishevelled binding antagonist of beta catenin 2 [Source:VGNC Symbol%3BAcc:VGNC:39762]	BICF2P460997	55770526	2.9633	Sweden
1	ncRNA_gene	55780486	55790574	ENSCAFG00000036293		lincRNA		TIGRP2P4404_rs8772349	55782863	2.93279	Sweden
1	ncRNA_gene	55780486	55790574	ENSCAFG00000036293		lincRNA		TIGRP2P4410_rs9222698	55786429	2.94709	Sweden
1	ncRNA_gene	55826191	55826276	ENSCAFG00000029591		miRNA		TIGRP2P4410_rs9222698	55786429	2.94709	Sweden
1	gene	55826089	55986101	ENSCAFG00000000868	SMOC2	protein_coding	SPARC related modular calcium binding 2 [Source:VGNC Symbol%3BAcc:VGNC:46567]	TIGRP2P4410_rs9222698	55786429	2.94709	Sweden
1	ncRNA_gene	55780486	55790574	ENSCAFG00000036293		lincRNA		TIGRP2P4440_rs9029104	55801833	2.94442	Sweden
1	ncRNA_gene	55826191	55826276	ENSCAFG00000029591		miRNA		TIGRP2P4440_rs9029104	55801833	2.94442	Sweden
1	gene	55826089	55986101	ENSCAFG00000000868	SMOC2	protein_coding	SPARC related modular calcium binding 2 [Source:VGNC Symbol%3BAcc:VGNC:46567]	TIGRP2P4440_rs9029104	55801833	2.94442	Sweden
1	ncRNA_gene	55780486	55790574	ENSCAFG00000036293		lincRNA		BICF2P282887	55810856	2.83837	Sweden
1	ncRNA_gene	55826191	55826276	ENSCAFG00000029591		miRNA		BICF2P282887	55810856	2.83837	Sweden
1	gene	55826089	55986101	ENSCAFG00000000868	SMOC2	protein_coding	SPARC related modular calcium binding 2 [Source:VGNC Symbol%3BAcc:VGNC:46567]	BICF2P282887	55810856	2.83837	Sweden
1	ncRNA_gene	55780486	55790574	ENSCAFG00000036293		lincRNA		BICF2P855740	55819570	2.80783	Sweden
1	ncRNA_gene	55826191	55826276	ENSCAFG00000029591		miRNA		BICF2P855740	55819570	2.80783	Sweden
1	gene	55826089	55986101	ENSCAFG00000000868	SMOC2	protein_coding	SPARC related modular calcium binding 2 [Source:VGNC Symbol%3BAcc:VGNC:46567]	BICF2P855740	55819570	2.80783	Sweden
1	ncRNA_gene	55826191	55826276	ENSCAFG00000029591		miRNA		BICF2S23424002	55843782	2.8614	Sweden
1	gene	55826089	55986101	ENSCAFG00000000868	SMOC2	protein_coding	SPARC related modular calcium binding 2 [Source:VGNC Symbol%3BAcc:VGNC:46567]	BICF2S23424002	55843782	2.8614	Sweden
1	ncRNA_gene	55826191	55826276	ENSCAFG00000029591		miRNA		BICF2P147446	55850299	3.04443	Sweden
1	gene	55826089	55986101	ENSCAFG00000000868	SMOC2	protein_coding	SPARC related modular calcium binding 2 [Source:VGNC Symbol%3BAcc:VGNC:46567]	BICF2P147446	55850299	3.04443	Sweden
1	ncRNA_gene	55826191	55826276	ENSCAFG00000029591		miRNA		BICF2P1017977	55851360	2.84619	Sweden
1	gene	55826089	55986101	ENSCAFG00000000868	SMOC2	protein_coding	SPARC related modular calcium binding 2 [Source:VGNC Symbol%3BAcc:VGNC:46567]	BICF2P1017977	55851360	2.84619	Sweden
1	ncRNA_gene	55826191	55826276	ENSCAFG00000029591		miRNA		BICF2P1251360	55861753	2.95439	Sweden
1	gene	55826089	55986101	ENSCAFG00000000868	SMOC2	protein_coding	SPARC related modular calcium binding 2 [Source:VGNC Symbol%3BAcc:VGNC:46567]	BICF2P1251360	55861753	2.95439	Sweden
1	gene	55826089	55986101	ENSCAFG00000000868	SMOC2	protein_coding	SPARC related modular calcium binding 2 [Source:VGNC Symbol%3BAcc:VGNC:46567]	BICF2S23750656	55872520	2.78821	Sweden
1	gene	55826089	55986101	ENSCAFG00000000868	SMOC2	protein_coding	SPARC related modular calcium binding 2 [Source:VGNC Symbol%3BAcc:VGNC:46567]	TIGRP2P4493_rs9163838	55902075	2.95546	Sweden
1	gene	55826089	55986101	ENSCAFG00000000868	SMOC2	protein_coding	SPARC related modular calcium binding 2 [Source:VGNC Symbol%3BAcc:VGNC:46567]	BICF2P546699	55916193	2.95546	Sweden
1	gene	55826089	55986101	ENSCAFG00000000868	SMOC2	protein_coding	SPARC related modular calcium binding 2 [Source:VGNC Symbol%3BAcc:VGNC:46567]	TIGRP2P4503_rs8779866	55926125	2.99124	Sweden
1	gene	55826089	55986101	ENSCAFG00000000868	SMOC2	protein_coding	SPARC related modular calcium binding 2 [Source:VGNC Symbol%3BAcc:VGNC:46567]	TIGRP2P4505_rs8779864	55926872	2.96683	Sweden
1	gene	55826089	55986101	ENSCAFG00000000868	SMOC2	protein_coding	SPARC related modular calcium binding 2 [Source:VGNC Symbol%3BAcc:VGNC:46567]	TIGRP2P4509_rs9137131	55993399	3.0557	Sweden
1	gene	55826089	55986101	ENSCAFG00000000868	SMOC2	protein_coding	SPARC related modular calcium binding 2 [Source:VGNC Symbol%3BAcc:VGNC:46567]	BICF2P1904	56011863	3.17392	Sweden
1	gene	55826089	55986101	ENSCAFG00000000868	SMOC2	protein_coding	SPARC related modular calcium binding 2 [Source:VGNC Symbol%3BAcc:VGNC:46567]	BICF2P921973	56020217	2.89506	Sweden
1	ncRNA_gene	56112255	56115527	ENSCAFG00000040639		lincRNA		BICF2S2292285	56080651	2.9626	Sweden
1	ncRNA_gene	56112255	56115527	ENSCAFG00000040639		lincRNA		BICF2S2443614	56091854	3.00827	Sweden
1	ncRNA_gene	56112255	56115527	ENSCAFG00000040639		lincRNA		TIGRP2P4555_rs8756705	56117164	2.83598	Sweden
1	ncRNA_gene	56155175	56156561	ENSCAFG00000039734		lincRNA		TIGRP2P4555_rs8756705	56117164	2.83598	Sweden
1	ncRNA_gene	56112255	56115527	ENSCAFG00000040639		lincRNA		BICF2P369478	56120988	2.87666	Sweden
1	ncRNA_gene	56155175	56156561	ENSCAFG00000039734		lincRNA		BICF2P369478	56120988	2.87666	Sweden
1	ncRNA_gene	56112255	56115527	ENSCAFG00000040639		lincRNA		BICF2P932425	56149735	2.95941	Sweden
1	ncRNA_gene	56155175	56156561	ENSCAFG00000039734		lincRNA		BICF2P932425	56149735	2.95941	Sweden
1	ncRNA_gene	56112255	56115527	ENSCAFG00000040639		lincRNA		BICF2P919459	56151172	2.95941	Sweden
1	ncRNA_gene	56155175	56156561	ENSCAFG00000039734		lincRNA		BICF2P919459	56151172	2.95941	Sweden
1	ncRNA_gene	56155175	56156561	ENSCAFG00000039734		lincRNA		BICF2S2359336	56156471	2.95941	Sweden
1	ncRNA_gene	56193607	56199619	ENSCAFG00000035871		lincRNA		BICF2S2359336	56156471	2.95941	Sweden
1	ncRNA_gene	56155175	56156561	ENSCAFG00000039734		lincRNA		TIGRP2P4588_rs8629458	56188767	2.84541	Sweden
1	ncRNA_gene	56193607	56199619	ENSCAFG00000035871		lincRNA		TIGRP2P4588_rs8629458	56188767	2.84541	Sweden
1	ncRNA_gene	56200068	56201051	ENSCAFG00000035504		lincRNA		TIGRP2P4588_rs8629458	56188767	2.84541	Sweden
1	ncRNA_gene	56225495	56225821	ENSCAFG00000022342	RF00100	misc_RNA		TIGRP2P4588_rs8629458	56188767	2.84541	Sweden
1	ncRNA_gene	56193607	56199619	ENSCAFG00000035871		lincRNA		TIGRP2P4604_rs8896093	56203392	2.84541	Sweden
1	ncRNA_gene	56200068	56201051	ENSCAFG00000035504		lincRNA		TIGRP2P4604_rs8896093	56203392	2.84541	Sweden
1	ncRNA_gene	56225495	56225821	ENSCAFG00000022342	RF00100	misc_RNA		TIGRP2P4604_rs8896093	56203392	2.84541	Sweden
1	ncRNA_gene	56193607	56199619	ENSCAFG00000035871		lincRNA		TIGRP2P4606_rs8816692	56210698	2.84541	Sweden
1	ncRNA_gene	56200068	56201051	ENSCAFG00000035504		lincRNA		TIGRP2P4606_rs8816692	56210698	2.84541	Sweden
1	ncRNA_gene	56225495	56225821	ENSCAFG00000022342	RF00100	misc_RNA		TIGRP2P4606_rs8816692	56210698	2.84541	Sweden
1	ncRNA_gene	56193607	56199619	ENSCAFG00000035871		lincRNA		BICF2S23040758	56221836	2.82929	Sweden
1	ncRNA_gene	56200068	56201051	ENSCAFG00000035504		lincRNA		BICF2S23040758	56221836	2.82929	Sweden
1	ncRNA_gene	56225495	56225821	ENSCAFG00000022342	RF00100	misc_RNA		BICF2S23040758	56221836	2.82929	Sweden
1	ncRNA_gene	56193607	56199619	ENSCAFG00000035871		lincRNA		BICF2S2446709	56235164	2.88222	Sweden
1	ncRNA_gene	56200068	56201051	ENSCAFG00000035504		lincRNA		BICF2S2446709	56235164	2.88222	Sweden
1	ncRNA_gene	56225495	56225821	ENSCAFG00000022342	RF00100	misc_RNA		BICF2S2446709	56235164	2.88222	Sweden
1	ncRNA_gene	56349047	56349301	ENSCAFG00000027898	RF00100	misc_RNA		BICF2S24115953	56321817	2.87718	Sweden
1	ncRNA_gene	56349047	56349301	ENSCAFG00000027898	RF00100	misc_RNA		BICF2S24116259	56340076	2.98196	Sweden
1	ncRNA_gene	56349047	56349301	ENSCAFG00000027898	RF00100	misc_RNA		BICF2S23645447	56362270	3.03661	Sweden
1	gene	56400874	56427286	ENSCAFG00000000874	THBS2	protein_coding	thrombospondin 2 [Source:VGNC Symbol%3BAcc:VGNC:47336]	BICF2S23645447	56362270	3.03661	Sweden
1	ncRNA_gene	56349047	56349301	ENSCAFG00000027898	RF00100	misc_RNA		BICF2S22935866	56371378	3.04231	Sweden
1	gene	56400874	56427286	ENSCAFG00000000874	THBS2	protein_coding	thrombospondin 2 [Source:VGNC Symbol%3BAcc:VGNC:47336]	BICF2S22935866	56371378	3.04231	Sweden
1	gene	56400874	56427286	ENSCAFG00000000874	THBS2	protein_coding	thrombospondin 2 [Source:VGNC Symbol%3BAcc:VGNC:47336]	BICF2P753743	56407286	3.10468	Sweden
1	ncRNA_gene	56456143	56458161	ENSCAFG00000038803		lincRNA		TIGRP2P4680_rs9114560	56418369	3.09169	Sweden
1	gene	56400874	56427286	ENSCAFG00000000874	THBS2	protein_coding	thrombospondin 2 [Source:VGNC Symbol%3BAcc:VGNC:47336]	TIGRP2P4680_rs9114560	56418369	3.09169	Sweden
1	ncRNA_gene	56456143	56458161	ENSCAFG00000038803		lincRNA		BICF2P1257664	56436124	3.0605	Sweden
1	ncRNA_gene	56466549	56469651	ENSCAFG00000033637		lincRNA		BICF2P1257664	56436124	3.0605	Sweden
1	gene	56400874	56427286	ENSCAFG00000000874	THBS2	protein_coding	thrombospondin 2 [Source:VGNC Symbol%3BAcc:VGNC:47336]	BICF2P1257664	56436124	3.0605	Sweden
1	ncRNA_gene	56456143	56458161	ENSCAFG00000038803		lincRNA		BICF2S23122440	56440974	3.06389	Sweden
1	ncRNA_gene	56466549	56469651	ENSCAFG00000033637		lincRNA		BICF2S23122440	56440974	3.06389	Sweden
1	gene	56400874	56427286	ENSCAFG00000000874	THBS2	protein_coding	thrombospondin 2 [Source:VGNC Symbol%3BAcc:VGNC:47336]	BICF2S23122440	56440974	3.06389	Sweden
1	ncRNA_gene	56456143	56458161	ENSCAFG00000038803		lincRNA		BICF2P1469789	56461995	2.98661	Sweden
1	ncRNA_gene	56466549	56469651	ENSCAFG00000033637		lincRNA		BICF2P1469789	56461995	2.98661	Sweden
1	gene	56400874	56427286	ENSCAFG00000000874	THBS2	protein_coding	thrombospondin 2 [Source:VGNC Symbol%3BAcc:VGNC:47336]	BICF2P1469789	56461995	2.98661	Sweden
1	ncRNA_gene	56456143	56458161	ENSCAFG00000038803		lincRNA		BICF2P99428	56462971	3.03476	Sweden
1	ncRNA_gene	56466549	56469651	ENSCAFG00000033637		lincRNA		BICF2P99428	56462971	3.03476	Sweden
1	gene	56400874	56427286	ENSCAFG00000000874	THBS2	protein_coding	thrombospondin 2 [Source:VGNC Symbol%3BAcc:VGNC:47336]	BICF2P99428	56462971	3.03476	Sweden
1	ncRNA_gene	56456143	56458161	ENSCAFG00000038803		lincRNA		BICF2P957300	56476946	2.86006	Sweden
1	ncRNA_gene	56466549	56469651	ENSCAFG00000033637		lincRNA		BICF2P957300	56476946	2.86006	Sweden
1	ncRNA_gene	56456143	56458161	ENSCAFG00000038803		lincRNA		BICF2P684995	56486417	2.95568	Sweden
1	ncRNA_gene	56466549	56469651	ENSCAFG00000033637		lincRNA		BICF2P684995	56486417	2.95568	Sweden
1	ncRNA_gene	56525005	56527362	ENSCAFG00000039945		lincRNA		BICF2P684995	56486417	2.95568	Sweden
1	ncRNA_gene	56456143	56458161	ENSCAFG00000038803		lincRNA		BICF2P877277	56493173	2.83034	Sweden
1	ncRNA_gene	56466549	56469651	ENSCAFG00000033637		lincRNA		BICF2P877277	56493173	2.83034	Sweden
1	ncRNA_gene	56525005	56527362	ENSCAFG00000039945		lincRNA		BICF2P877277	56493173	2.83034	Sweden
1	ncRNA_gene	56525005	56527362	ENSCAFG00000039945		lincRNA		BICF2P946426	56526869	2.91593	Sweden
1	ncRNA_gene	56525005	56527362	ENSCAFG00000039945		lincRNA		BICF2S23747804	56548885	2.87213	Sweden
1	gene	56572569	56717976	ENSCAFG00000000884	WDR27	protein_coding	WD repeat domain 27 [Source:HGNC Symbol%3BAcc:HGNC:21248]	BICF2S23747804	56548885	2.87213	Sweden
1	gene	56572569	56717976	ENSCAFG00000000884	WDR27	protein_coding	WD repeat domain 27 [Source:HGNC Symbol%3BAcc:HGNC:21248]	BICF2P1501144	56579917	3.04399	Sweden
1	gene	56572569	56717976	ENSCAFG00000000884	WDR27	protein_coding	WD repeat domain 27 [Source:HGNC Symbol%3BAcc:HGNC:21248]	TIGRP2P4760_rs9057845	56602625	2.78408	Sweden
1	gene	56572569	56717976	ENSCAFG00000000884	WDR27	protein_coding	WD repeat domain 27 [Source:HGNC Symbol%3BAcc:HGNC:21248]	BICF2P1177791	56637288	3.00886	Sweden
1	gene	56572569	56717976	ENSCAFG00000000884	WDR27	protein_coding	WD repeat domain 27 [Source:HGNC Symbol%3BAcc:HGNC:21248]	BICF2S23234392	56650194	2.79146	Sweden
1	ncRNA_gene	56899060	56903685	ENSCAFG00000033779		lincRNA		BICF2P642256	56905142	2.78616	Sweden
1	gene	56814353	56868616	ENSCAFG00000000886		protein_coding		BICF2P642256	56905142	2.78616	Sweden
1	gene	56878963	56879858	ENSCAFG00000023416		protein_coding		BICF2P642256	56905142	2.78616	Sweden
1	gene	56888677	56889507	ENSCAFG00000029273		protein_coding		BICF2P642256	56905142	2.78616	Sweden
1	gene	56928864	56935358	ENSCAFG00000000889	CALHM5	protein_coding	calcium homeostasis modulator family member 5 [Source:HGNC Symbol%3BAcc:HGNC:21568]	BICF2P642256	56905142	2.78616	Sweden
1	gene	56894631	56896871	ENSCAFG00000023345	CALHM6	protein_coding	calcium homeostasis modulator family member 6 [Source:VGNC Symbol%3BAcc:VGNC:38671]	BICF2P642256	56905142	2.78616	Sweden
1	gene	56921382	56986230	ENSCAFG00000032020	TRAPPC3L	protein_coding	trafficking protein particle complex 3 like [Source:VGNC Symbol%3BAcc:VGNC:47782]	BICF2P642256	56905142	2.78616	Sweden
1	ncRNA_gene	58410554	58418754	ENSCAFG00000038769		lincRNA		BICF2P163187	58444659	2.76814	Sweden
1	ncRNA_gene	58419183	58420206	ENSCAFG00000037838		lincRNA		BICF2P163187	58444659	2.76814	Sweden
1	ncRNA_gene	58420872	58423319	ENSCAFG00000036610		lincRNA		BICF2P163187	58444659	2.76814	Sweden
1	ncRNA_gene	58427143	58427488	ENSCAFG00000035234		lincRNA		BICF2P163187	58444659	2.76814	Sweden
1	ncRNA_gene	58410554	58418754	ENSCAFG00000038769		lincRNA		BICF2S2303565	58446495	2.76814	Sweden
1	ncRNA_gene	58419183	58420206	ENSCAFG00000037838		lincRNA		BICF2S2303565	58446495	2.76814	Sweden
1	ncRNA_gene	58420872	58423319	ENSCAFG00000036610		lincRNA		BICF2S2303565	58446495	2.76814	Sweden
1	ncRNA_gene	58427143	58427488	ENSCAFG00000035234		lincRNA		BICF2S2303565	58446495	2.76814	Sweden
1	ncRNA_gene	58709462	58727325	ENSCAFG00000037865		lincRNA		BICF2S23511091	58742417	2.89746	Sweden
1	gene	58763673	58862727	ENSCAFG00000000938	MCM9	protein_coding	minichromosome maintenance 9 homologous recombination repair factor [Source:VGNC Symbol%3BAcc:VGNC:43089]	BICF2S23511091	58742417	2.89746	Sweden
1	gene	59106601	59273494	ENSCAFG00000000945	MAN1A1	protein_coding	mannosidase alpha class 1A member 1 [Source:VGNC Symbol%3BAcc:VGNC:42942]	BICF2S23417524	59160460	2.81373	Sweden
9	gene	16436630	16437889	ENSCAFG00000010741	KCNJ16	protein_coding	potassium voltage-gated channel subfamily J member 16 [Source:VGNC Symbol%3BAcc:VGNC:42262]	BICF2P422703	16472361	2.85744	UK
9	gene	16474439	16475722	ENSCAFG00000010736	KCNJ2	protein_coding	potassium voltage-gated channel subfamily J member 2 [Source:VGNC Symbol%3BAcc:VGNC:42263]	BICF2P422703	16472361	2.85744	UK
9	ncRNA_gene	16528185	16528775	ENSCAFG00000036550		lincRNA		BICF2P1125643	16493753	2.76733	UK
9	gene	16474439	16475722	ENSCAFG00000010736	KCNJ2	protein_coding	potassium voltage-gated channel subfamily J member 2 [Source:VGNC Symbol%3BAcc:VGNC:42263]	BICF2P1125643	16493753	2.76733	UK
11	ncRNA_gene	74298834	74303160	ENSCAFG00000032900		lincRNA		BICF2P1031307	74317353	2.86094	UK
11	gene	74353259	74370672	ENSCAFG00000003697		protein_coding		BICF2P1031307	74317353	2.86094	UK
11	gene	74270015	74284185	ENSCAFG00000003692	STOM	protein_coding	stomatin [Source:VGNC Symbol%3BAcc:VGNC:46931]	BICF2P1031307	74317353	2.86094	UK
11	gene	74353259	74370672	ENSCAFG00000003697		protein_coding		BICF2P398385	74344332	2.86094	UK
11	gene	74353259	74370672	ENSCAFG00000003697		protein_coding		BICF2P83514	74354284	2.86094	UK
11	gene	74353259	74370672	ENSCAFG00000003697		protein_coding		BICF2S23338871	74367559	2.86112	UK
11	gene	74353259	74370672	ENSCAFG00000003697		protein_coding		BICF2S23322669	74370769	2.86112	UK
11	gene	74353259	74370672	ENSCAFG00000003697		protein_coding		BICF2P1039227	74381598	3.03654	UK
11	gene	74353259	74370672	ENSCAFG00000003697		protein_coding		BICF2P1089090	74388336	2.86219	UK
12	gene	97371	181887	ENSCAFG00000000367	ENPP3	protein_coding	ectonucleotide pyrophosphatase/phosphodiesterase 3 [Source:VGNC Symbol%3BAcc:VGNC:40376]	BICF2P476469	101045	3.13459	Sweden
12	gene	97371	181887	ENSCAFG00000000367	ENPP3	protein_coding	ectonucleotide pyrophosphatase/phosphodiesterase 3 [Source:VGNC Symbol%3BAcc:VGNC:40376]	BICF2P1436501	107964	3.2147	Sweden
12	gene	97371	181887	ENSCAFG00000000367	ENPP3	protein_coding	ectonucleotide pyrophosphatase/phosphodiesterase 3 [Source:VGNC Symbol%3BAcc:VGNC:40376]	TIGRP2P155059_rs8853609	120283	3.16364	Sweden
12	gene	97371	181887	ENSCAFG00000000367	ENPP3	protein_coding	ectonucleotide pyrophosphatase/phosphodiesterase 3 [Source:VGNC Symbol%3BAcc:VGNC:40376]	TIGRP2P155060_rs8718004	134106	3.26787	Sweden
12	gene	176407	176718	ENSCAFG00000000377		protein_coding		TIGRP2P155061_rs9046459	145593	3.25213	Sweden
12	gene	97371	181887	ENSCAFG00000000367	ENPP3	protein_coding	ectonucleotide pyrophosphatase/phosphodiesterase 3 [Source:VGNC Symbol%3BAcc:VGNC:40376]	TIGRP2P155061_rs9046459	145593	3.25213	Sweden
12	gene	176407	176718	ENSCAFG00000000377		protein_coding		BICF2P1048826	151236	3.50468	Sweden
12	gene	97371	181887	ENSCAFG00000000367	ENPP3	protein_coding	ectonucleotide pyrophosphatase/phosphodiesterase 3 [Source:VGNC Symbol%3BAcc:VGNC:40376]	BICF2P1048826	151236	3.50468	Sweden
12	gene	176407	176718	ENSCAFG00000000377		protein_coding		BICF2P471319	160203	3.3314	Sweden
12	gene	97371	181887	ENSCAFG00000000367	ENPP3	protein_coding	ectonucleotide pyrophosphatase/phosphodiesterase 3 [Source:VGNC Symbol%3BAcc:VGNC:40376]	BICF2P471319	160203	3.3314	Sweden
12	gene	194778	239566	ENSCAFG00000000380	MED23	protein_coding	mediator complex subunit 23 [Source:VGNC Symbol%3BAcc:VGNC:43131]	BICF2P471319	160203	3.3314	Sweden
12	gene	176407	176718	ENSCAFG00000000377		protein_coding		TIGRP2P155079_rs8947362	186569	3.3314	Sweden
12	gene	97371	181887	ENSCAFG00000000367	ENPP3	protein_coding	ectonucleotide pyrophosphatase/phosphodiesterase 3 [Source:VGNC Symbol%3BAcc:VGNC:40376]	TIGRP2P155079_rs8947362	186569	3.3314	Sweden
12	gene	194778	239566	ENSCAFG00000000380	MED23	protein_coding	mediator complex subunit 23 [Source:VGNC Symbol%3BAcc:VGNC:43131]	TIGRP2P155079_rs8947362	186569	3.3314	Sweden
12	ncRNA_gene	225210	225356	ENSCAFG00000021038	RF00015	snRNA		TIGRP2P155079_rs8947362	186569	3.3314	Sweden
12	gene	176407	176718	ENSCAFG00000000377		protein_coding		BICF2P949624	200611	3.49863	Sweden
12	gene	97371	181887	ENSCAFG00000000367	ENPP3	protein_coding	ectonucleotide pyrophosphatase/phosphodiesterase 3 [Source:VGNC Symbol%3BAcc:VGNC:40376]	BICF2P949624	200611	3.49863	Sweden
12	gene	194778	239566	ENSCAFG00000000380	MED23	protein_coding	mediator complex subunit 23 [Source:VGNC Symbol%3BAcc:VGNC:43131]	BICF2P949624	200611	3.49863	Sweden
12	ncRNA_gene	225210	225356	ENSCAFG00000021038	RF00015	snRNA		BICF2P949624	200611	3.49863	Sweden
12	gene	176407	176718	ENSCAFG00000000377		protein_coding		BICF2P1089244	213028	3.44935	Sweden
12	gene	243047	255247	ENSCAFG00000000386	ARG1	protein_coding	arginase 1 [Source:VGNC Symbol%3BAcc:VGNC:38041]	BICF2P1089244	213028	3.44935	Sweden
12	gene	97371	181887	ENSCAFG00000000367	ENPP3	protein_coding	ectonucleotide pyrophosphatase/phosphodiesterase 3 [Source:VGNC Symbol%3BAcc:VGNC:40376]	BICF2P1089244	213028	3.44935	Sweden
12	gene	194778	239566	ENSCAFG00000000380	MED23	protein_coding	mediator complex subunit 23 [Source:VGNC Symbol%3BAcc:VGNC:43131]	BICF2P1089244	213028	3.44935	Sweden
12	ncRNA_gene	225210	225356	ENSCAFG00000021038	RF00015	snRNA		BICF2P1089244	213028	3.44935	Sweden
12	gene	243047	255247	ENSCAFG00000000386	ARG1	protein_coding	arginase 1 [Source:VGNC Symbol%3BAcc:VGNC:38041]	BICF2P1065219	237954	3.34295	Sweden
12	gene	194778	239566	ENSCAFG00000000380	MED23	protein_coding	mediator complex subunit 23 [Source:VGNC Symbol%3BAcc:VGNC:43131]	BICF2P1065219	237954	3.34295	Sweden
12	ncRNA_gene	225210	225356	ENSCAFG00000021038	RF00015	snRNA		BICF2P1065219	237954	3.34295	Sweden
12	gene	243047	255247	ENSCAFG00000000386	ARG1	protein_coding	arginase 1 [Source:VGNC Symbol%3BAcc:VGNC:38041]	BICF2P425667	265193	3.35676	Sweden
12	gene	194778	239566	ENSCAFG00000000380	MED23	protein_coding	mediator complex subunit 23 [Source:VGNC Symbol%3BAcc:VGNC:43131]	BICF2P425667	265193	3.35676	Sweden
12	ncRNA_gene	225210	225356	ENSCAFG00000021038	RF00015	snRNA		BICF2P425667	265193	3.35676	Sweden
12	gene	243047	255247	ENSCAFG00000000386	ARG1	protein_coding	arginase 1 [Source:VGNC Symbol%3BAcc:VGNC:38041]	BICF2P480375	274259	3.35676	Sweden
12	gene	194778	239566	ENSCAFG00000000380	MED23	protein_coding	mediator complex subunit 23 [Source:VGNC Symbol%3BAcc:VGNC:43131]	BICF2P480375	274259	3.35676	Sweden
12	gene	319406	329427	ENSCAFG00000000388		protein_coding		BICF2S23015208	285755	3.50159	Sweden
12	gene	243047	255247	ENSCAFG00000000386	ARG1	protein_coding	arginase 1 [Source:VGNC Symbol%3BAcc:VGNC:38041]	BICF2S23015208	285755	3.50159	Sweden
12	gene	319406	329427	ENSCAFG00000000388		protein_coding		TIGRP2P155138_rs9160410	315186	3.33765	Sweden
12	gene	331824	334523	ENSCAFG00000000394	RPP21	protein_coding	ribonuclease P protein subunit p21 [Source:RefSeq peptide%3BAcc:NP_001239310]	TIGRP2P155138_rs9160410	315186	3.33765	Sweden
12	ncRNA_gene	406890	406991	ENSCAFG00000026551		miRNA		BICF2P552096	371403	3.32172	Sweden
12	gene	397041	410951	ENSCAFG00000030478	ABCF1	protein_coding	ATP binding cassette subfamily F member 1 [Source:VGNC Symbol%3BAcc:VGNC:37450]	BICF2P552096	371403	3.32172	Sweden
12	gene	375593	383286	ENSCAFG00000000396	GNL1	protein_coding	G protein nucleolar 1 (putative) [Source:HGNC Symbol%3BAcc:HGNC:4413]	BICF2P552096	371403	3.32172	Sweden
12	ncRNA_gene	381104	381242	ENSCAFG00000028232	RF00015	snRNA		BICF2P552096	371403	3.32172	Sweden
12	gene	331824	334523	ENSCAFG00000000394	RPP21	protein_coding	ribonuclease P protein subunit p21 [Source:RefSeq peptide%3BAcc:NP_001239310]	BICF2P552096	371403	3.32172	Sweden
12	ncRNA_gene	406890	406991	ENSCAFG00000026551		miRNA		BICF2P385657	407914	3.3716	Sweden
12	gene	397041	410951	ENSCAFG00000030478	ABCF1	protein_coding	ATP binding cassette subfamily F member 1 [Source:VGNC Symbol%3BAcc:VGNC:37450]	BICF2P385657	407914	3.3716	Sweden
12	gene	441898	456152	ENSCAFG00000000414	ATAT1	protein_coding	alpha tubulin acetyltransferase 1 [Source:VGNC Symbol%3BAcc:VGNC:38204]	BICF2P385657	407914	3.3716	Sweden
12	gene	375593	383286	ENSCAFG00000000396	GNL1	protein_coding	G protein nucleolar 1 (putative) [Source:HGNC Symbol%3BAcc:HGNC:4413]	BICF2P385657	407914	3.3716	Sweden
12	gene	435194	441126	ENSCAFG00000000411	MRPS18B	protein_coding	mitochondrial ribosomal protein S18B [Source:VGNC Symbol%3BAcc:VGNC:43413]	BICF2P385657	407914	3.3716	Sweden
12	gene	415130	427810	ENSCAFG00000000406	PPP1R10	protein_coding	protein phosphatase 1 regulatory subunit 10 [Source:VGNC Symbol%3BAcc:VGNC:44876]	BICF2P385657	407914	3.3716	Sweden
12	ncRNA_gene	381104	381242	ENSCAFG00000028232	RF00015	snRNA		BICF2P385657	407914	3.3716	Sweden
12	gene	441898	456152	ENSCAFG00000000414	ATAT1	protein_coding	alpha tubulin acetyltransferase 1 [Source:VGNC Symbol%3BAcc:VGNC:38204]	BICF2P1089709	461827	3.37723	Sweden
12	gene	456730	460319	ENSCAFG00000000416	C12H6orf136	protein_coding	chromosome 12 C6orf136 homolog [Source:VGNC Symbol%3BAcc:VGNC:49213]	BICF2P1089709	461827	3.37723	Sweden
12	gene	460776	477815	ENSCAFG00000000427	DHX16	protein_coding	DEAH-box helicase 16 [Source:VGNC Symbol%3BAcc:VGNC:39940]	BICF2P1089709	461827	3.37723	Sweden
12	gene	495616	507439	ENSCAFG00000000442	MDC1	protein_coding	mediator of DNA damage checkpoint 1 [Source:VGNC Symbol%3BAcc:VGNC:43098]	BICF2P1089709	461827	3.37723	Sweden
12	gene	435194	441126	ENSCAFG00000000411	MRPS18B	protein_coding	mitochondrial ribosomal protein S18B [Source:VGNC Symbol%3BAcc:VGNC:43413]	BICF2P1089709	461827	3.37723	Sweden
12	gene	415130	427810	ENSCAFG00000000406	PPP1R10	protein_coding	protein phosphatase 1 regulatory subunit 10 [Source:VGNC Symbol%3BAcc:VGNC:44876]	BICF2P1089709	461827	3.37723	Sweden
12	gene	479916	493145	ENSCAFG00000000437	PPP1R18	protein_coding	protein phosphatase 1 regulatory subunit 18 [Source:HGNC Symbol%3BAcc:HGNC:29413]	BICF2P1089709	461827	3.37723	Sweden
12	gene	441898	456152	ENSCAFG00000000414	ATAT1	protein_coding	alpha tubulin acetyltransferase 1 [Source:VGNC Symbol%3BAcc:VGNC:38204]	BICF2P843301	467795	3.37504	Sweden
12	gene	456730	460319	ENSCAFG00000000416	C12H6orf136	protein_coding	chromosome 12 C6orf136 homolog [Source:VGNC Symbol%3BAcc:VGNC:49213]	BICF2P843301	467795	3.37504	Sweden
12	gene	460776	477815	ENSCAFG00000000427	DHX16	protein_coding	DEAH-box helicase 16 [Source:VGNC Symbol%3BAcc:VGNC:39940]	BICF2P843301	467795	3.37504	Sweden
12	gene	495616	507439	ENSCAFG00000000442	MDC1	protein_coding	mediator of DNA damage checkpoint 1 [Source:VGNC Symbol%3BAcc:VGNC:43098]	BICF2P843301	467795	3.37504	Sweden
12	gene	435194	441126	ENSCAFG00000000411	MRPS18B	protein_coding	mitochondrial ribosomal protein S18B [Source:VGNC Symbol%3BAcc:VGNC:43413]	BICF2P843301	467795	3.37504	Sweden
12	gene	415130	427810	ENSCAFG00000000406	PPP1R10	protein_coding	protein phosphatase 1 regulatory subunit 10 [Source:VGNC Symbol%3BAcc:VGNC:44876]	BICF2P843301	467795	3.37504	Sweden
12	gene	479916	493145	ENSCAFG00000000437	PPP1R18	protein_coding	protein phosphatase 1 regulatory subunit 18 [Source:HGNC Symbol%3BAcc:HGNC:29413]	BICF2P843301	467795	3.37504	Sweden
12	gene	512945	516144	ENSCAFG00000000443		protein_coding		TIGRP2P155195_rs9114432	475169	3.28725	Sweden
12	gene	441898	456152	ENSCAFG00000000414	ATAT1	protein_coding	alpha tubulin acetyltransferase 1 [Source:VGNC Symbol%3BAcc:VGNC:38204]	TIGRP2P155195_rs9114432	475169	3.28725	Sweden
12	gene	456730	460319	ENSCAFG00000000416	C12H6orf136	protein_coding	chromosome 12 C6orf136 homolog [Source:VGNC Symbol%3BAcc:VGNC:49213]	TIGRP2P155195_rs9114432	475169	3.28725	Sweden
12	gene	460776	477815	ENSCAFG00000000427	DHX16	protein_coding	DEAH-box helicase 16 [Source:VGNC Symbol%3BAcc:VGNC:39940]	TIGRP2P155195_rs9114432	475169	3.28725	Sweden
12	gene	495616	507439	ENSCAFG00000000442	MDC1	protein_coding	mediator of DNA damage checkpoint 1 [Source:VGNC Symbol%3BAcc:VGNC:43098]	TIGRP2P155195_rs9114432	475169	3.28725	Sweden
12	gene	435194	441126	ENSCAFG00000000411	MRPS18B	protein_coding	mitochondrial ribosomal protein S18B [Source:VGNC Symbol%3BAcc:VGNC:43413]	TIGRP2P155195_rs9114432	475169	3.28725	Sweden
12	gene	479916	493145	ENSCAFG00000000437	PPP1R18	protein_coding	protein phosphatase 1 regulatory subunit 18 [Source:HGNC Symbol%3BAcc:HGNC:29413]	TIGRP2P155195_rs9114432	475169	3.28725	Sweden
12	gene	512945	516144	ENSCAFG00000000443		protein_coding		BICF2P709135	498765	3.17154	Sweden
12	gene	529738	530220	ENSCAFG00000000447		protein_coding		BICF2P709135	498765	3.17154	Sweden
12	gene	456730	460319	ENSCAFG00000000416	C12H6orf136	protein_coding	chromosome 12 C6orf136 homolog [Source:VGNC Symbol%3BAcc:VGNC:49213]	BICF2P709135	498765	3.17154	Sweden
12	gene	460776	477815	ENSCAFG00000000427	DHX16	protein_coding	DEAH-box helicase 16 [Source:VGNC Symbol%3BAcc:VGNC:39940]	BICF2P709135	498765	3.17154	Sweden
12	gene	516161	528232	ENSCAFG00000000444	FLOT1	protein_coding	flotillin 1 [Source:VGNC Symbol%3BAcc:VGNC:40903]	BICF2P709135	498765	3.17154	Sweden
12	gene	495616	507439	ENSCAFG00000000442	MDC1	protein_coding	mediator of DNA damage checkpoint 1 [Source:VGNC Symbol%3BAcc:VGNC:43098]	BICF2P709135	498765	3.17154	Sweden
12	gene	479916	493145	ENSCAFG00000000437	PPP1R18	protein_coding	protein phosphatase 1 regulatory subunit 18 [Source:HGNC Symbol%3BAcc:HGNC:29413]	BICF2P709135	498765	3.17154	Sweden
12	gene	512945	516144	ENSCAFG00000000443		protein_coding		BICF2P254028	510229	3.16821	Sweden
12	gene	529738	530220	ENSCAFG00000000447		protein_coding		BICF2P254028	510229	3.16821	Sweden
12	gene	460776	477815	ENSCAFG00000000427	DHX16	protein_coding	DEAH-box helicase 16 [Source:VGNC Symbol%3BAcc:VGNC:39940]	BICF2P254028	510229	3.16821	Sweden
12	gene	516161	528232	ENSCAFG00000000444	FLOT1	protein_coding	flotillin 1 [Source:VGNC Symbol%3BAcc:VGNC:40903]	BICF2P254028	510229	3.16821	Sweden
12	gene	495616	507439	ENSCAFG00000000442	MDC1	protein_coding	mediator of DNA damage checkpoint 1 [Source:VGNC Symbol%3BAcc:VGNC:43098]	BICF2P254028	510229	3.16821	Sweden
12	gene	479916	493145	ENSCAFG00000000437	PPP1R18	protein_coding	protein phosphatase 1 regulatory subunit 18 [Source:HGNC Symbol%3BAcc:HGNC:29413]	BICF2P254028	510229	3.16821	Sweden
12	gene	512945	516144	ENSCAFG00000000443		protein_coding		BICF2P839572	514979	3.34949	Sweden
12	gene	529738	530220	ENSCAFG00000000447		protein_coding		BICF2P839572	514979	3.34949	Sweden
12	gene	551501	715625	ENSCAFG00000000470		protein_coding		BICF2P839572	514979	3.34949	Sweden
12	gene	460776	477815	ENSCAFG00000000427	DHX16	protein_coding	DEAH-box helicase 16 [Source:VGNC Symbol%3BAcc:VGNC:39940]	BICF2P839572	514979	3.34949	Sweden
12	gene	516161	528232	ENSCAFG00000000444	FLOT1	protein_coding	flotillin 1 [Source:VGNC Symbol%3BAcc:VGNC:40903]	BICF2P839572	514979	3.34949	Sweden
12	gene	495616	507439	ENSCAFG00000000442	MDC1	protein_coding	mediator of DNA damage checkpoint 1 [Source:VGNC Symbol%3BAcc:VGNC:43098]	BICF2P839572	514979	3.34949	Sweden
12	gene	479916	493145	ENSCAFG00000000437	PPP1R18	protein_coding	protein phosphatase 1 regulatory subunit 18 [Source:HGNC Symbol%3BAcc:HGNC:29413]	BICF2P839572	514979	3.34949	Sweden
12	gene	512945	516144	ENSCAFG00000000443		protein_coding		BICF2P882305	521712	3.30669	Sweden
12	gene	529738	530220	ENSCAFG00000000447		protein_coding		BICF2P882305	521712	3.30669	Sweden
12	gene	551501	715625	ENSCAFG00000000470		protein_coding		BICF2P882305	521712	3.30669	Sweden
12	gene	516161	528232	ENSCAFG00000000444	FLOT1	protein_coding	flotillin 1 [Source:VGNC Symbol%3BAcc:VGNC:40903]	BICF2P882305	521712	3.30669	Sweden
12	gene	495616	507439	ENSCAFG00000000442	MDC1	protein_coding	mediator of DNA damage checkpoint 1 [Source:VGNC Symbol%3BAcc:VGNC:43098]	BICF2P882305	521712	3.30669	Sweden
12	gene	479916	493145	ENSCAFG00000000437	PPP1R18	protein_coding	protein phosphatase 1 regulatory subunit 18 [Source:HGNC Symbol%3BAcc:HGNC:29413]	BICF2P882305	521712	3.30669	Sweden
12	ncRNA_gene	566705	573172	ENSCAFG00000034880		lincRNA		BICF2P423570	531424	3.4917	Sweden
12	gene	512945	516144	ENSCAFG00000000443		protein_coding		BICF2P423570	531424	3.4917	Sweden
12	gene	529738	530220	ENSCAFG00000000447		protein_coding		BICF2P423570	531424	3.4917	Sweden
12	gene	551501	715625	ENSCAFG00000000470		protein_coding		BICF2P423570	531424	3.4917	Sweden
12	gene	516161	528232	ENSCAFG00000000444	FLOT1	protein_coding	flotillin 1 [Source:VGNC Symbol%3BAcc:VGNC:40903]	BICF2P423570	531424	3.4917	Sweden
12	gene	495616	507439	ENSCAFG00000000442	MDC1	protein_coding	mediator of DNA damage checkpoint 1 [Source:VGNC Symbol%3BAcc:VGNC:43098]	BICF2P423570	531424	3.4917	Sweden
12	gene	479916	493145	ENSCAFG00000000437	PPP1R18	protein_coding	protein phosphatase 1 regulatory subunit 18 [Source:HGNC Symbol%3BAcc:HGNC:29413]	BICF2P423570	531424	3.4917	Sweden
12	ncRNA_gene	566705	573172	ENSCAFG00000034880		lincRNA		BICF2P1282628	547304	3.16894	Sweden
12	gene	512945	516144	ENSCAFG00000000443		protein_coding		BICF2P1282628	547304	3.16894	Sweden
12	gene	529738	530220	ENSCAFG00000000447		protein_coding		BICF2P1282628	547304	3.16894	Sweden
12	gene	551501	715625	ENSCAFG00000000470		protein_coding		BICF2P1282628	547304	3.16894	Sweden
12	gene	516161	528232	ENSCAFG00000000444	FLOT1	protein_coding	flotillin 1 [Source:VGNC Symbol%3BAcc:VGNC:40903]	BICF2P1282628	547304	3.16894	Sweden
12	gene	495616	507439	ENSCAFG00000000442	MDC1	protein_coding	mediator of DNA damage checkpoint 1 [Source:VGNC Symbol%3BAcc:VGNC:43098]	BICF2P1282628	547304	3.16894	Sweden
12	ncRNA_gene	566705	573172	ENSCAFG00000034880		lincRNA		BICF2S22922099	573401	3.41091	Sweden
12	gene	551501	715625	ENSCAFG00000000470		protein_coding		BICF2S22922099	573401	3.41091	Sweden
12	ncRNA_gene	566705	573172	ENSCAFG00000034880		lincRNA		BICF2S23159084	576272	3.38766	Sweden
12	gene	551501	715625	ENSCAFG00000000470		protein_coding		BICF2S23159084	576272	3.38766	Sweden
12	ncRNA_gene	566705	573172	ENSCAFG00000034880		lincRNA		BICF2S23756565	598392	3.51722	Sweden
12	gene	551501	715625	ENSCAFG00000000470		protein_coding		BICF2S23756565	598392	3.51722	Sweden
12	ncRNA_gene	635560	635694	ENSCAFG00000020675	RF00406	snoRNA		BICF2S23756565	598392	3.51722	Sweden
12	gene	551501	715625	ENSCAFG00000000470		protein_coding		BICF2P1103571	615179	3.51652	Sweden
12	gene	653779	672220	ENSCAFG00000000448	DDR1	protein_coding	discoidin domain receptor tyrosine kinase 1 [Source:HGNC Symbol%3BAcc:HGNC:2730]	BICF2P1103571	615179	3.51652	Sweden
12	ncRNA_gene	635560	635694	ENSCAFG00000020675	RF00406	snoRNA		BICF2P1103571	615179	3.51652	Sweden
12	gene	551501	715625	ENSCAFG00000000470		protein_coding		BICF2P493667	630287	3.41379	Sweden
12	gene	653779	672220	ENSCAFG00000000448	DDR1	protein_coding	discoidin domain receptor tyrosine kinase 1 [Source:HGNC Symbol%3BAcc:HGNC:2730]	BICF2P493667	630287	3.41379	Sweden
12	ncRNA_gene	635560	635694	ENSCAFG00000020675	RF00406	snoRNA		BICF2P493667	630287	3.41379	Sweden
12	gene	551501	715625	ENSCAFG00000000470		protein_coding		BICF2P71377	650791	3.23058	Sweden
12	gene	653779	672220	ENSCAFG00000000448	DDR1	protein_coding	discoidin domain receptor tyrosine kinase 1 [Source:HGNC Symbol%3BAcc:HGNC:2730]	BICF2P71377	650791	3.23058	Sweden
12	gene	676677	681412	ENSCAFG00000032081	GTF2H4	protein_coding	general transcription factor IIH subunit 4 [Source:VGNC Symbol%3BAcc:VGNC:41548]	BICF2P71377	650791	3.23058	Sweden
12	ncRNA_gene	635560	635694	ENSCAFG00000020675	RF00406	snoRNA		BICF2P71377	650791	3.23058	Sweden
12	gene	682033	695861	ENSCAFG00000000454	VARS2	protein_coding	valyl-tRNA synthetase 2%2C mitochondrial [Source:VGNC Symbol%3BAcc:VGNC:48232]	BICF2P71377	650791	3.23058	Sweden
12	gene	551501	715625	ENSCAFG00000000470		protein_coding		BICF2S23032363	655802	3.23592	Sweden
12	gene	653779	672220	ENSCAFG00000000448	DDR1	protein_coding	discoidin domain receptor tyrosine kinase 1 [Source:HGNC Symbol%3BAcc:HGNC:2730]	BICF2S23032363	655802	3.23592	Sweden
12	gene	676677	681412	ENSCAFG00000032081	GTF2H4	protein_coding	general transcription factor IIH subunit 4 [Source:VGNC Symbol%3BAcc:VGNC:41548]	BICF2S23032363	655802	3.23592	Sweden
12	ncRNA_gene	635560	635694	ENSCAFG00000020675	RF00406	snoRNA		BICF2S23032363	655802	3.23592	Sweden
12	gene	682033	695861	ENSCAFG00000000454	VARS2	protein_coding	valyl-tRNA synthetase 2%2C mitochondrial [Source:VGNC Symbol%3BAcc:VGNC:48232]	BICF2S23032363	655802	3.23592	Sweden
12	ncRNA_gene	702289	703488	ENSCAFG00000034278		lincRNA		TIGRP2P155274_rs9002014	673332	3.40612	Sweden
12	gene	551501	715625	ENSCAFG00000000470		protein_coding		TIGRP2P155274_rs9002014	673332	3.40612	Sweden
12	gene	653779	672220	ENSCAFG00000000448	DDR1	protein_coding	discoidin domain receptor tyrosine kinase 1 [Source:HGNC Symbol%3BAcc:HGNC:2730]	TIGRP2P155274_rs9002014	673332	3.40612	Sweden
12	gene	676677	681412	ENSCAFG00000032081	GTF2H4	protein_coding	general transcription factor IIH subunit 4 [Source:VGNC Symbol%3BAcc:VGNC:41548]	TIGRP2P155274_rs9002014	673332	3.40612	Sweden
12	ncRNA_gene	635560	635694	ENSCAFG00000020675	RF00406	snoRNA		TIGRP2P155274_rs9002014	673332	3.40612	Sweden
12	gene	682033	695861	ENSCAFG00000000454	VARS2	protein_coding	valyl-tRNA synthetase 2%2C mitochondrial [Source:VGNC Symbol%3BAcc:VGNC:48232]	TIGRP2P155274_rs9002014	673332	3.40612	Sweden
12	ncRNA_gene	702289	703488	ENSCAFG00000034278		lincRNA		BICF2S23222412	684307	3.4842	Sweden
12	gene	551501	715625	ENSCAFG00000000470		protein_coding		BICF2S23222412	684307	3.4842	Sweden
12	gene	653779	672220	ENSCAFG00000000448	DDR1	protein_coding	discoidin domain receptor tyrosine kinase 1 [Source:HGNC Symbol%3BAcc:HGNC:2730]	BICF2S23222412	684307	3.4842	Sweden
12	gene	676677	681412	ENSCAFG00000032081	GTF2H4	protein_coding	general transcription factor IIH subunit 4 [Source:VGNC Symbol%3BAcc:VGNC:41548]	BICF2S23222412	684307	3.4842	Sweden
12	gene	682033	695861	ENSCAFG00000000454	VARS2	protein_coding	valyl-tRNA synthetase 2%2C mitochondrial [Source:VGNC Symbol%3BAcc:VGNC:48232]	BICF2S23222412	684307	3.4842	Sweden
12	ncRNA_gene	702289	703488	ENSCAFG00000034278		lincRNA		BICF2S2364347	696496	3.50716	Sweden
12	gene	551501	715625	ENSCAFG00000000470		protein_coding		BICF2S2364347	696496	3.50716	Sweden
12	gene	653779	672220	ENSCAFG00000000448	DDR1	protein_coding	discoidin domain receptor tyrosine kinase 1 [Source:HGNC Symbol%3BAcc:HGNC:2730]	BICF2S2364347	696496	3.50716	Sweden
12	gene	676677	681412	ENSCAFG00000032081	GTF2H4	protein_coding	general transcription factor IIH subunit 4 [Source:VGNC Symbol%3BAcc:VGNC:41548]	BICF2S2364347	696496	3.50716	Sweden
12	gene	682033	695861	ENSCAFG00000000454	VARS2	protein_coding	valyl-tRNA synthetase 2%2C mitochondrial [Source:VGNC Symbol%3BAcc:VGNC:48232]	BICF2S2364347	696496	3.50716	Sweden
12	ncRNA_gene	702289	703488	ENSCAFG00000034278		lincRNA		BICF2P897925	731350	3.2769	Sweden
12	gene	551501	715625	ENSCAFG00000000470		protein_coding		BICF2P897925	731350	3.2769	Sweden
12	gene	742518	744376	ENSCAFG00000000471		protein_coding		BICF2P897925	731350	3.2769	Sweden
12	gene	682033	695861	ENSCAFG00000000454	VARS2	protein_coding	valyl-tRNA synthetase 2%2C mitochondrial [Source:VGNC Symbol%3BAcc:VGNC:48232]	BICF2P897925	731350	3.2769	Sweden
12	gene	551501	715625	ENSCAFG00000000470		protein_coding		BICF2P789513	752734	3.3753	Sweden
12	gene	742518	744376	ENSCAFG00000000471		protein_coding		BICF2P789513	752734	3.3753	Sweden
12	gene	742518	744376	ENSCAFG00000000471		protein_coding		TIGRP2P155311_rs9107476	762045	3.51661	Sweden
12	gene	742518	744376	ENSCAFG00000000471		protein_coding		TIGRP2P155320_rs8861162	777995	3.38139	Sweden
12	gene	815483	816632	ENSCAFG00000000472	C6orf15	protein_coding	chromosome 6 open reading frame 15 [Source:HGNC Symbol%3BAcc:HGNC:13927]	TIGRP2P155320_rs8861162	777995	3.38139	Sweden
12	gene	742518	744376	ENSCAFG00000000471		protein_coding		BICF2P868413	778028	3.41691	Sweden
12	gene	815483	816632	ENSCAFG00000000472	C6orf15	protein_coding	chromosome 6 open reading frame 15 [Source:HGNC Symbol%3BAcc:HGNC:13927]	BICF2P868413	778028	3.41691	Sweden
12	gene	742518	744376	ENSCAFG00000000471		protein_coding		BICF2P1143175	784229	3.38192	Sweden
12	gene	815483	816632	ENSCAFG00000000472	C6orf15	protein_coding	chromosome 6 open reading frame 15 [Source:HGNC Symbol%3BAcc:HGNC:13927]	BICF2P1143175	784229	3.38192	Sweden
12	gene	819424	823993	ENSCAFG00000000474	CDSN	protein_coding	corneodesmosin [Source:VGNC Symbol%3BAcc:VGNC:39082]	BICF2P1143175	784229	3.38192	Sweden
12	ncRNA_gene	830635	832030	ENSCAFG00000039431		lincRNA		BICF2P248997	799527	3.33273	Sweden
12	gene	815483	816632	ENSCAFG00000000472	C6orf15	protein_coding	chromosome 6 open reading frame 15 [Source:HGNC Symbol%3BAcc:HGNC:13927]	BICF2P248997	799527	3.33273	Sweden
12	gene	819424	823993	ENSCAFG00000000474	CDSN	protein_coding	corneodesmosin [Source:VGNC Symbol%3BAcc:VGNC:39082]	BICF2P248997	799527	3.33273	Sweden
12	gene	838393	839623	ENSCAFG00000000475	PSORS1C2	protein_coding	psoriasis susceptibility 1 candidate 2 [Source:HGNC Symbol%3BAcc:HGNC:17199]	BICF2P248997	799527	3.33273	Sweden
12	ncRNA_gene	830635	832030	ENSCAFG00000039431		lincRNA		TIGRP2P155332_rs9157230	803328	3.4107	Sweden
12	gene	815483	816632	ENSCAFG00000000472	C6orf15	protein_coding	chromosome 6 open reading frame 15 [Source:HGNC Symbol%3BAcc:HGNC:13927]	TIGRP2P155332_rs9157230	803328	3.4107	Sweden
12	gene	840534	854384	ENSCAFG00000000478	CCHCR1	protein_coding	coiled-coil alpha-helical rod protein 1 [Source:VGNC Symbol%3BAcc:VGNC:38877]	TIGRP2P155332_rs9157230	803328	3.4107	Sweden
12	gene	819424	823993	ENSCAFG00000000474	CDSN	protein_coding	corneodesmosin [Source:VGNC Symbol%3BAcc:VGNC:39082]	TIGRP2P155332_rs9157230	803328	3.4107	Sweden
12	gene	838393	839623	ENSCAFG00000000475	PSORS1C2	protein_coding	psoriasis susceptibility 1 candidate 2 [Source:HGNC Symbol%3BAcc:HGNC:17199]	TIGRP2P155332_rs9157230	803328	3.4107	Sweden
12	ncRNA_gene	830635	832030	ENSCAFG00000039431		lincRNA		BICF2P496850	819768	3.3825	Sweden
12	gene	815483	816632	ENSCAFG00000000472	C6orf15	protein_coding	chromosome 6 open reading frame 15 [Source:HGNC Symbol%3BAcc:HGNC:13927]	BICF2P496850	819768	3.3825	Sweden
12	gene	840534	854384	ENSCAFG00000000478	CCHCR1	protein_coding	coiled-coil alpha-helical rod protein 1 [Source:VGNC Symbol%3BAcc:VGNC:38877]	BICF2P496850	819768	3.3825	Sweden
12	gene	819424	823993	ENSCAFG00000000474	CDSN	protein_coding	corneodesmosin [Source:VGNC Symbol%3BAcc:VGNC:39082]	BICF2P496850	819768	3.3825	Sweden
12	gene	838393	839623	ENSCAFG00000000475	PSORS1C2	protein_coding	psoriasis susceptibility 1 candidate 2 [Source:HGNC Symbol%3BAcc:HGNC:17199]	BICF2P496850	819768	3.3825	Sweden
12	gene	855836	858582	ENSCAFG00000000483	TCF19	protein_coding	transcription factor 19 [Source:VGNC Symbol%3BAcc:VGNC:47191]	BICF2P496850	819768	3.3825	Sweden
12	ncRNA_gene	830635	832030	ENSCAFG00000039431		lincRNA		BICF2P386460	822209	3.38312	Sweden
12	gene	861374	866099	ENSCAFG00000000485		protein_coding		BICF2P386460	822209	3.38312	Sweden
12	gene	815483	816632	ENSCAFG00000000472	C6orf15	protein_coding	chromosome 6 open reading frame 15 [Source:HGNC Symbol%3BAcc:HGNC:13927]	BICF2P386460	822209	3.38312	Sweden
12	gene	840534	854384	ENSCAFG00000000478	CCHCR1	protein_coding	coiled-coil alpha-helical rod protein 1 [Source:VGNC Symbol%3BAcc:VGNC:38877]	BICF2P386460	822209	3.38312	Sweden
12	gene	819424	823993	ENSCAFG00000000474	CDSN	protein_coding	corneodesmosin [Source:VGNC Symbol%3BAcc:VGNC:39082]	BICF2P386460	822209	3.38312	Sweden
12	gene	838393	839623	ENSCAFG00000000475	PSORS1C2	protein_coding	psoriasis susceptibility 1 candidate 2 [Source:HGNC Symbol%3BAcc:HGNC:17199]	BICF2P386460	822209	3.38312	Sweden
12	gene	855836	858582	ENSCAFG00000000483	TCF19	protein_coding	transcription factor 19 [Source:VGNC Symbol%3BAcc:VGNC:47191]	BICF2P386460	822209	3.38312	Sweden
12	ncRNA_gene	830635	832030	ENSCAFG00000039431		lincRNA		BICF2P208768	832080	3.37891	Sweden
12	ncRNA_gene	870568	877748	ENSCAFG00000034096		lincRNA		BICF2P208768	832080	3.37891	Sweden
12	gene	861374	866099	ENSCAFG00000000485		protein_coding		BICF2P208768	832080	3.37891	Sweden
12	gene	815483	816632	ENSCAFG00000000472	C6orf15	protein_coding	chromosome 6 open reading frame 15 [Source:HGNC Symbol%3BAcc:HGNC:13927]	BICF2P208768	832080	3.37891	Sweden
12	gene	840534	854384	ENSCAFG00000000478	CCHCR1	protein_coding	coiled-coil alpha-helical rod protein 1 [Source:VGNC Symbol%3BAcc:VGNC:38877]	BICF2P208768	832080	3.37891	Sweden
12	gene	819424	823993	ENSCAFG00000000474	CDSN	protein_coding	corneodesmosin [Source:VGNC Symbol%3BAcc:VGNC:39082]	BICF2P208768	832080	3.37891	Sweden
12	gene	838393	839623	ENSCAFG00000000475	PSORS1C2	protein_coding	psoriasis susceptibility 1 candidate 2 [Source:HGNC Symbol%3BAcc:HGNC:17199]	BICF2P208768	832080	3.37891	Sweden
12	gene	855836	858582	ENSCAFG00000000483	TCF19	protein_coding	transcription factor 19 [Source:VGNC Symbol%3BAcc:VGNC:47191]	BICF2P208768	832080	3.37891	Sweden
12	ncRNA_gene	830635	832030	ENSCAFG00000039431		lincRNA		BICF2P152232	869307	3.46366	Sweden
12	ncRNA_gene	870568	877748	ENSCAFG00000034096		lincRNA		BICF2P152232	869307	3.46366	Sweden
12	gene	861374	866099	ENSCAFG00000000485		protein_coding		BICF2P152232	869307	3.46366	Sweden
12	gene	840534	854384	ENSCAFG00000000478	CCHCR1	protein_coding	coiled-coil alpha-helical rod protein 1 [Source:VGNC Symbol%3BAcc:VGNC:38877]	BICF2P152232	869307	3.46366	Sweden
12	gene	892228	895691	ENSCAFG00000000487	DLA88	protein_coding	MHC class I DLA-88 precursor [Source:RefSeq peptide%3BAcc:NP_001014767]	BICF2P152232	869307	3.46366	Sweden
12	gene	838393	839623	ENSCAFG00000000475	PSORS1C2	protein_coding	psoriasis susceptibility 1 candidate 2 [Source:HGNC Symbol%3BAcc:HGNC:17199]	BICF2P152232	869307	3.46366	Sweden
12	gene	855836	858582	ENSCAFG00000000483	TCF19	protein_coding	transcription factor 19 [Source:VGNC Symbol%3BAcc:VGNC:47191]	BICF2P152232	869307	3.46366	Sweden
12	ncRNA_gene	870568	877748	ENSCAFG00000034096		lincRNA		BICF2P336847	879508	3.36041	Sweden
12	gene	861374	866099	ENSCAFG00000000485		protein_coding		BICF2P336847	879508	3.36041	Sweden
12	gene	840534	854384	ENSCAFG00000000478	CCHCR1	protein_coding	coiled-coil alpha-helical rod protein 1 [Source:VGNC Symbol%3BAcc:VGNC:38877]	BICF2P336847	879508	3.36041	Sweden
12	gene	892228	895691	ENSCAFG00000000487	DLA88	protein_coding	MHC class I DLA-88 precursor [Source:RefSeq peptide%3BAcc:NP_001014767]	BICF2P336847	879508	3.36041	Sweden
12	gene	838393	839623	ENSCAFG00000000475	PSORS1C2	protein_coding	psoriasis susceptibility 1 candidate 2 [Source:HGNC Symbol%3BAcc:HGNC:17199]	BICF2P336847	879508	3.36041	Sweden
12	gene	855836	858582	ENSCAFG00000000483	TCF19	protein_coding	transcription factor 19 [Source:VGNC Symbol%3BAcc:VGNC:47191]	BICF2P336847	879508	3.36041	Sweden
12	gene	933312	936671	ENSCAFG00000032222	DLA-12	protein_coding	MHC class I DLA-12 precursor [Source:RefSeq peptide%3BAcc:NP_001014401]	BICF2P685164	918664	3.4678	Sweden
12	gene	892228	895691	ENSCAFG00000000487	DLA88	protein_coding	MHC class I DLA-88 precursor [Source:RefSeq peptide%3BAcc:NP_001014767]	BICF2P685164	918664	3.4678	Sweden
12	pseudogene	972850	974498	ENSCAFG00000000496		pseudogene		TIGRP2P155444_rs9059861	961974	3.1888	Sweden
12	gene	933312	936671	ENSCAFG00000032222	DLA-12	protein_coding	MHC class I DLA-12 precursor [Source:RefSeq peptide%3BAcc:NP_001014401]	TIGRP2P155444_rs9059861	961974	3.1888	Sweden
12	gene	983573	986969	ENSCAFG00000000500	DLA-64	protein_coding	MHC class I DLA-64 precursor [Source:RefSeq peptide%3BAcc:NP_001014400]	TIGRP2P155444_rs9059861	961974	3.1888	Sweden
12	gene	1013178	1021690	ENSCAFG00000000492		protein_coding		BICF2S23510187	976781	3.4661	Sweden
12	pseudogene	972850	974498	ENSCAFG00000000496		pseudogene		BICF2S23510187	976781	3.4661	Sweden
12	gene	983573	986969	ENSCAFG00000000500	DLA-64	protein_coding	MHC class I DLA-64 precursor [Source:RefSeq peptide%3BAcc:NP_001014400]	BICF2S23510187	976781	3.4661	Sweden
12	gene	1013178	1021690	ENSCAFG00000000492		protein_coding		TIGRP2P155477_rs9040926	994076	3.37803	Sweden
12	pseudogene	972850	974498	ENSCAFG00000000496		pseudogene		TIGRP2P155477_rs9040926	994076	3.37803	Sweden
12	gene	1028703	1044492	ENSCAFG00000000509	DDX39B	protein_coding	DExD-box helicase 39B [Source:VGNC Symbol%3BAcc:VGNC:39855]	TIGRP2P155477_rs9040926	994076	3.37803	Sweden
12	gene	983573	986969	ENSCAFG00000000500	DLA-64	protein_coding	MHC class I DLA-64 precursor [Source:RefSeq peptide%3BAcc:NP_001014400]	TIGRP2P155477_rs9040926	994076	3.37803	Sweden
12	gene	1031188	1032036	ENSCAFG00000000506	MCCD1	protein_coding	mitochondrial coiled-coil domain 1 [Source:VGNC Symbol%3BAcc:VGNC:43072]	TIGRP2P155477_rs9040926	994076	3.37803	Sweden
12	gene	1013178	1021690	ENSCAFG00000000492		protein_coding		BICF2P1290744	1009590	3.20309	Sweden
12	pseudogene	972850	974498	ENSCAFG00000000496		pseudogene		BICF2P1290744	1009590	3.20309	Sweden
12	gene	1046878	1048117	ENSCAFG00000000513	ATP6V1G2	protein_coding	V-type proton ATPase subunit G 1 [Source:UniProtKB/Swiss-Prot%3BAcc:Q5WR09]	BICF2P1290744	1009590	3.20309	Sweden
12	gene	1028703	1044492	ENSCAFG00000000509	DDX39B	protein_coding	DExD-box helicase 39B [Source:VGNC Symbol%3BAcc:VGNC:39855]	BICF2P1290744	1009590	3.20309	Sweden
12	gene	983573	986969	ENSCAFG00000000500	DLA-64	protein_coding	MHC class I DLA-64 precursor [Source:RefSeq peptide%3BAcc:NP_001014400]	BICF2P1290744	1009590	3.20309	Sweden
12	gene	1031188	1032036	ENSCAFG00000000506	MCCD1	protein_coding	mitochondrial coiled-coil domain 1 [Source:VGNC Symbol%3BAcc:VGNC:43072]	BICF2P1290744	1009590	3.20309	Sweden
12	gene	1049069	1062155	ENSCAFG00000030599	NFKBIL1	protein_coding	NFKB inhibitor like 1 [Source:VGNC Symbol%3BAcc:VGNC:43784]	BICF2P1290744	1009590	3.20309	Sweden
12	ncRNA_gene	1037861	1037937	ENSCAFG00000020981	RF00137	snoRNA		BICF2P1290744	1009590	3.20309	Sweden
12	ncRNA_gene	1043533	1043607	ENSCAFG00000026284	RF00137	snoRNA	small nucleolar RNA%2C C/D box 84 [Source:HGNC Symbol%3BAcc:HGNC:32743]	BICF2P1290744	1009590	3.20309	Sweden
12	gene	1013178	1021690	ENSCAFG00000000492		protein_coding		BICF2P129507	1011483	3.28407	Sweden
12	pseudogene	972850	974498	ENSCAFG00000000496		pseudogene		BICF2P129507	1011483	3.28407	Sweden
12	gene	1046878	1048117	ENSCAFG00000000513	ATP6V1G2	protein_coding	V-type proton ATPase subunit G 1 [Source:UniProtKB/Swiss-Prot%3BAcc:Q5WR09]	BICF2P129507	1011483	3.28407	Sweden
12	gene	1028703	1044492	ENSCAFG00000000509	DDX39B	protein_coding	DExD-box helicase 39B [Source:VGNC Symbol%3BAcc:VGNC:39855]	BICF2P129507	1011483	3.28407	Sweden
12	gene	983573	986969	ENSCAFG00000000500	DLA-64	protein_coding	MHC class I DLA-64 precursor [Source:RefSeq peptide%3BAcc:NP_001014400]	BICF2P129507	1011483	3.28407	Sweden
12	gene	1031188	1032036	ENSCAFG00000000506	MCCD1	protein_coding	mitochondrial coiled-coil domain 1 [Source:VGNC Symbol%3BAcc:VGNC:43072]	BICF2P129507	1011483	3.28407	Sweden
12	gene	1049069	1062155	ENSCAFG00000030599	NFKBIL1	protein_coding	NFKB inhibitor like 1 [Source:VGNC Symbol%3BAcc:VGNC:43784]	BICF2P129507	1011483	3.28407	Sweden
12	ncRNA_gene	1037861	1037937	ENSCAFG00000020981	RF00137	snoRNA		BICF2P129507	1011483	3.28407	Sweden
12	ncRNA_gene	1043533	1043607	ENSCAFG00000026284	RF00137	snoRNA	small nucleolar RNA%2C C/D box 84 [Source:HGNC Symbol%3BAcc:HGNC:32743]	BICF2P129507	1011483	3.28407	Sweden
12	gene	1013178	1021690	ENSCAFG00000000492		protein_coding		BICF2P1259254	1023636	3.28619	Sweden
12	gene	1046878	1048117	ENSCAFG00000000513	ATP6V1G2	protein_coding	V-type proton ATPase subunit G 1 [Source:UniProtKB/Swiss-Prot%3BAcc:Q5WR09]	BICF2P1259254	1023636	3.28619	Sweden
12	gene	1028703	1044492	ENSCAFG00000000509	DDX39B	protein_coding	DExD-box helicase 39B [Source:VGNC Symbol%3BAcc:VGNC:39855]	BICF2P1259254	1023636	3.28619	Sweden
12	gene	983573	986969	ENSCAFG00000000500	DLA-64	protein_coding	MHC class I DLA-64 precursor [Source:RefSeq peptide%3BAcc:NP_001014400]	BICF2P1259254	1023636	3.28619	Sweden
12	gene	1031188	1032036	ENSCAFG00000000506	MCCD1	protein_coding	mitochondrial coiled-coil domain 1 [Source:VGNC Symbol%3BAcc:VGNC:43072]	BICF2P1259254	1023636	3.28619	Sweden
12	gene	1049069	1062155	ENSCAFG00000030599	NFKBIL1	protein_coding	NFKB inhibitor like 1 [Source:VGNC Symbol%3BAcc:VGNC:43784]	BICF2P1259254	1023636	3.28619	Sweden
12	ncRNA_gene	1037861	1037937	ENSCAFG00000020981	RF00137	snoRNA		BICF2P1259254	1023636	3.28619	Sweden
12	ncRNA_gene	1043533	1043607	ENSCAFG00000026284	RF00137	snoRNA	small nucleolar RNA%2C C/D box 84 [Source:HGNC Symbol%3BAcc:HGNC:32743]	BICF2P1259254	1023636	3.28619	Sweden
12	gene	1013178	1021690	ENSCAFG00000000492		protein_coding		BICF2P855985	1037055	3.45922	Sweden
12	gene	1046878	1048117	ENSCAFG00000000513	ATP6V1G2	protein_coding	V-type proton ATPase subunit G 1 [Source:UniProtKB/Swiss-Prot%3BAcc:Q5WR09]	BICF2P855985	1037055	3.45922	Sweden
12	gene	1028703	1044492	ENSCAFG00000000509	DDX39B	protein_coding	DExD-box helicase 39B [Source:VGNC Symbol%3BAcc:VGNC:39855]	BICF2P855985	1037055	3.45922	Sweden
12	gene	1071469	1072411	ENSCAFG00000000515	LTA	protein_coding	Canis lupus familiaris lymphotoxin alpha (LTA)%2C mRNA. [Source:RefSeq mRNA%3BAcc:NM_001313849]	BICF2P855985	1037055	3.45922	Sweden
12	gene	1031188	1032036	ENSCAFG00000000506	MCCD1	protein_coding	mitochondrial coiled-coil domain 1 [Source:VGNC Symbol%3BAcc:VGNC:43072]	BICF2P855985	1037055	3.45922	Sweden
12	gene	1049069	1062155	ENSCAFG00000030599	NFKBIL1	protein_coding	NFKB inhibitor like 1 [Source:VGNC Symbol%3BAcc:VGNC:43784]	BICF2P855985	1037055	3.45922	Sweden
12	ncRNA_gene	1037861	1037937	ENSCAFG00000020981	RF00137	snoRNA		BICF2P855985	1037055	3.45922	Sweden
12	ncRNA_gene	1043533	1043607	ENSCAFG00000026284	RF00137	snoRNA	small nucleolar RNA%2C C/D box 84 [Source:HGNC Symbol%3BAcc:HGNC:32743]	BICF2P855985	1037055	3.45922	Sweden
12	gene	1074561	1076273	ENSCAFG00000000517	TNF	protein_coding	tumor necrosis factor [Source:VGNC Symbol%3BAcc:VGNC:47647]	BICF2P855985	1037055	3.45922	Sweden
12	gene	1013178	1021690	ENSCAFG00000000492		protein_coding		BICF2S23038546	1058678	3.34864	Sweden
12	gene	1085228	1086049	ENSCAFG00000023691		protein_coding		BICF2S23038546	1058678	3.34864	Sweden
12	gene	1046878	1048117	ENSCAFG00000000513	ATP6V1G2	protein_coding	V-type proton ATPase subunit G 1 [Source:UniProtKB/Swiss-Prot%3BAcc:Q5WR09]	BICF2S23038546	1058678	3.34864	Sweden
12	gene	1028703	1044492	ENSCAFG00000000509	DDX39B	protein_coding	DExD-box helicase 39B [Source:VGNC Symbol%3BAcc:VGNC:39855]	BICF2S23038546	1058678	3.34864	Sweden
12	gene	1071469	1072411	ENSCAFG00000000515	LTA	protein_coding	Canis lupus familiaris lymphotoxin alpha (LTA)%2C mRNA. [Source:RefSeq mRNA%3BAcc:NM_001313849]	BICF2S23038546	1058678	3.34864	Sweden
12	gene	1078492	1081153	ENSCAFG00000030292	LTB	protein_coding	lymphotoxin beta [Source:VGNC Symbol%3BAcc:VGNC:42854]	BICF2S23038546	1058678	3.34864	Sweden
12	gene	1031188	1032036	ENSCAFG00000000506	MCCD1	protein_coding	mitochondrial coiled-coil domain 1 [Source:VGNC Symbol%3BAcc:VGNC:43072]	BICF2S23038546	1058678	3.34864	Sweden
12	gene	1083019	1089567	ENSCAFG00000030919	NCR3	protein_coding	natural cytotoxicity triggering receptor 3 [Source:VGNC Symbol%3BAcc:VGNC:43666]	BICF2S23038546	1058678	3.34864	Sweden
12	gene	1049069	1062155	ENSCAFG00000030599	NFKBIL1	protein_coding	NFKB inhibitor like 1 [Source:VGNC Symbol%3BAcc:VGNC:43784]	BICF2S23038546	1058678	3.34864	Sweden
12	ncRNA_gene	1037861	1037937	ENSCAFG00000020981	RF00137	snoRNA		BICF2S23038546	1058678	3.34864	Sweden
12	ncRNA_gene	1043533	1043607	ENSCAFG00000026284	RF00137	snoRNA	small nucleolar RNA%2C C/D box 84 [Source:HGNC Symbol%3BAcc:HGNC:32743]	BICF2S23038546	1058678	3.34864	Sweden
12	gene	1074561	1076273	ENSCAFG00000000517	TNF	protein_coding	tumor necrosis factor [Source:VGNC Symbol%3BAcc:VGNC:47647]	BICF2S23038546	1058678	3.34864	Sweden
12	gene	1085228	1086049	ENSCAFG00000023691		protein_coding		BICF2P498502	1086193	3.31489	Sweden
12	gene	1104262	1108358	ENSCAFG00000032693	AIF1	protein_coding	allograft inflammatory factor 1 [Source:VGNC Symbol%3BAcc:VGNC:37735]	BICF2P498502	1086193	3.31489	Sweden
12	gene	1046878	1048117	ENSCAFG00000000513	ATP6V1G2	protein_coding	V-type proton ATPase subunit G 1 [Source:UniProtKB/Swiss-Prot%3BAcc:Q5WR09]	BICF2P498502	1086193	3.31489	Sweden
12	gene	1071469	1072411	ENSCAFG00000000515	LTA	protein_coding	Canis lupus familiaris lymphotoxin alpha (LTA)%2C mRNA. [Source:RefSeq mRNA%3BAcc:NM_001313849]	BICF2P498502	1086193	3.31489	Sweden
12	gene	1078492	1081153	ENSCAFG00000030292	LTB	protein_coding	lymphotoxin beta [Source:VGNC Symbol%3BAcc:VGNC:42854]	BICF2P498502	1086193	3.31489	Sweden
12	gene	1083019	1089567	ENSCAFG00000030919	NCR3	protein_coding	natural cytotoxicity triggering receptor 3 [Source:VGNC Symbol%3BAcc:VGNC:43666]	BICF2P498502	1086193	3.31489	Sweden
12	gene	1049069	1062155	ENSCAFG00000030599	NFKBIL1	protein_coding	NFKB inhibitor like 1 [Source:VGNC Symbol%3BAcc:VGNC:43784]	BICF2P498502	1086193	3.31489	Sweden
12	gene	1112614	1126345	ENSCAFG00000000533	PRRC2A	protein_coding	proline rich coiled-coil 2A [Source:VGNC Symbol%3BAcc:VGNC:45052]	BICF2P498502	1086193	3.31489	Sweden
12	ncRNA_gene	1112973	1113103	ENSCAFG00000021219	RF00428	snoRNA		BICF2P498502	1086193	3.31489	Sweden
12	gene	1074561	1076273	ENSCAFG00000000517	TNF	protein_coding	tumor necrosis factor [Source:VGNC Symbol%3BAcc:VGNC:47647]	BICF2P498502	1086193	3.31489	Sweden
12	gene	1085228	1086049	ENSCAFG00000023691		protein_coding		BICF2P1255573	1092014	3.29329	Sweden
12	gene	1104262	1108358	ENSCAFG00000032693	AIF1	protein_coding	allograft inflammatory factor 1 [Source:VGNC Symbol%3BAcc:VGNC:37735]	BICF2P1255573	1092014	3.29329	Sweden
12	gene	1126584	1146964	ENSCAFG00000000575	BAG6	protein_coding	BCL2 associated athanogene 6 [Source:VGNC Symbol%3BAcc:VGNC:38368]	BICF2P1255573	1092014	3.29329	Sweden
12	gene	1071469	1072411	ENSCAFG00000000515	LTA	protein_coding	Canis lupus familiaris lymphotoxin alpha (LTA)%2C mRNA. [Source:RefSeq mRNA%3BAcc:NM_001313849]	BICF2P1255573	1092014	3.29329	Sweden
12	gene	1078492	1081153	ENSCAFG00000030292	LTB	protein_coding	lymphotoxin beta [Source:VGNC Symbol%3BAcc:VGNC:42854]	BICF2P1255573	1092014	3.29329	Sweden
12	gene	1083019	1089567	ENSCAFG00000030919	NCR3	protein_coding	natural cytotoxicity triggering receptor 3 [Source:VGNC Symbol%3BAcc:VGNC:43666]	BICF2P1255573	1092014	3.29329	Sweden
12	gene	1049069	1062155	ENSCAFG00000030599	NFKBIL1	protein_coding	NFKB inhibitor like 1 [Source:VGNC Symbol%3BAcc:VGNC:43784]	BICF2P1255573	1092014	3.29329	Sweden
12	gene	1112614	1126345	ENSCAFG00000000533	PRRC2A	protein_coding	proline rich coiled-coil 2A [Source:VGNC Symbol%3BAcc:VGNC:45052]	BICF2P1255573	1092014	3.29329	Sweden
12	ncRNA_gene	1112973	1113103	ENSCAFG00000021219	RF00428	snoRNA		BICF2P1255573	1092014	3.29329	Sweden
12	gene	1074561	1076273	ENSCAFG00000000517	TNF	protein_coding	tumor necrosis factor [Source:VGNC Symbol%3BAcc:VGNC:47647]	BICF2P1255573	1092014	3.29329	Sweden
12	gene	1085228	1086049	ENSCAFG00000023691		protein_coding		BICF2P291675	1094924	3.29329	Sweden
12	gene	1104262	1108358	ENSCAFG00000032693	AIF1	protein_coding	allograft inflammatory factor 1 [Source:VGNC Symbol%3BAcc:VGNC:37735]	BICF2P291675	1094924	3.29329	Sweden
12	gene	1126584	1146964	ENSCAFG00000000575	BAG6	protein_coding	BCL2 associated athanogene 6 [Source:VGNC Symbol%3BAcc:VGNC:38368]	BICF2P291675	1094924	3.29329	Sweden
12	gene	1071469	1072411	ENSCAFG00000000515	LTA	protein_coding	Canis lupus familiaris lymphotoxin alpha (LTA)%2C mRNA. [Source:RefSeq mRNA%3BAcc:NM_001313849]	BICF2P291675	1094924	3.29329	Sweden
12	gene	1078492	1081153	ENSCAFG00000030292	LTB	protein_coding	lymphotoxin beta [Source:VGNC Symbol%3BAcc:VGNC:42854]	BICF2P291675	1094924	3.29329	Sweden
12	gene	1083019	1089567	ENSCAFG00000030919	NCR3	protein_coding	natural cytotoxicity triggering receptor 3 [Source:VGNC Symbol%3BAcc:VGNC:43666]	BICF2P291675	1094924	3.29329	Sweden
12	gene	1049069	1062155	ENSCAFG00000030599	NFKBIL1	protein_coding	NFKB inhibitor like 1 [Source:VGNC Symbol%3BAcc:VGNC:43784]	BICF2P291675	1094924	3.29329	Sweden
12	gene	1112614	1126345	ENSCAFG00000000533	PRRC2A	protein_coding	proline rich coiled-coil 2A [Source:VGNC Symbol%3BAcc:VGNC:45052]	BICF2P291675	1094924	3.29329	Sweden
12	ncRNA_gene	1112973	1113103	ENSCAFG00000021219	RF00428	snoRNA		BICF2P291675	1094924	3.29329	Sweden
12	gene	1074561	1076273	ENSCAFG00000000517	TNF	protein_coding	tumor necrosis factor [Source:VGNC Symbol%3BAcc:VGNC:47647]	BICF2P291675	1094924	3.29329	Sweden
12	gene	1085228	1086049	ENSCAFG00000023691		protein_coding		TIGRP2P155561_rs8789404	1112342	3.47197	Sweden
12	pseudogene	1143194	1144079	ENSCAFG00000000600		pseudogene		TIGRP2P155561_rs8789404	1112342	3.47197	Sweden
12	gene	1104262	1108358	ENSCAFG00000032693	AIF1	protein_coding	allograft inflammatory factor 1 [Source:VGNC Symbol%3BAcc:VGNC:37735]	TIGRP2P155561_rs8789404	1112342	3.47197	Sweden
12	gene	1140323	1142211	ENSCAFG00000000598	APOM	protein_coding	apolipoprotein M [Source:VGNC Symbol%3BAcc:VGNC:38008]	TIGRP2P155561_rs8789404	1112342	3.47197	Sweden
12	gene	1126584	1146964	ENSCAFG00000000575	BAG6	protein_coding	BCL2 associated athanogene 6 [Source:VGNC Symbol%3BAcc:VGNC:38368]	TIGRP2P155561_rs8789404	1112342	3.47197	Sweden
12	gene	1150947	1208603	ENSCAFG00000000604	CSNK2B	protein_coding	casein kinase 2 beta [Source:HGNC Symbol%3BAcc:HGNC:2460]	TIGRP2P155561_rs8789404	1112342	3.47197	Sweden
12	gene	1146520	1148566	ENSCAFG00000000601	GPANK1	protein_coding	G-patch domain and ankyrin repeats 1 [Source:VGNC Symbol%3BAcc:VGNC:41361]	TIGRP2P155561_rs8789404	1112342	3.47197	Sweden
12	gene	1071469	1072411	ENSCAFG00000000515	LTA	protein_coding	Canis lupus familiaris lymphotoxin alpha (LTA)%2C mRNA. [Source:RefSeq mRNA%3BAcc:NM_001313849]	TIGRP2P155561_rs8789404	1112342	3.47197	Sweden
12	gene	1078492	1081153	ENSCAFG00000030292	LTB	protein_coding	lymphotoxin beta [Source:VGNC Symbol%3BAcc:VGNC:42854]	TIGRP2P155561_rs8789404	1112342	3.47197	Sweden
12	gene	1083019	1089567	ENSCAFG00000030919	NCR3	protein_coding	natural cytotoxicity triggering receptor 3 [Source:VGNC Symbol%3BAcc:VGNC:43666]	TIGRP2P155561_rs8789404	1112342	3.47197	Sweden
12	gene	1112614	1126345	ENSCAFG00000000533	PRRC2A	protein_coding	proline rich coiled-coil 2A [Source:VGNC Symbol%3BAcc:VGNC:45052]	TIGRP2P155561_rs8789404	1112342	3.47197	Sweden
12	ncRNA_gene	1112973	1113103	ENSCAFG00000021219	RF00428	snoRNA		TIGRP2P155561_rs8789404	1112342	3.47197	Sweden
12	gene	1074561	1076273	ENSCAFG00000000517	TNF	protein_coding	tumor necrosis factor [Source:VGNC Symbol%3BAcc:VGNC:47647]	TIGRP2P155561_rs8789404	1112342	3.47197	Sweden
12	gene	1085228	1086049	ENSCAFG00000023691		protein_coding		BICF2P1270687	1112871	3.29599	Sweden
12	pseudogene	1143194	1144079	ENSCAFG00000000600		pseudogene		BICF2P1270687	1112871	3.29599	Sweden
12	gene	1104262	1108358	ENSCAFG00000032693	AIF1	protein_coding	allograft inflammatory factor 1 [Source:VGNC Symbol%3BAcc:VGNC:37735]	BICF2P1270687	1112871	3.29599	Sweden
12	gene	1140323	1142211	ENSCAFG00000000598	APOM	protein_coding	apolipoprotein M [Source:VGNC Symbol%3BAcc:VGNC:38008]	BICF2P1270687	1112871	3.29599	Sweden
12	gene	1126584	1146964	ENSCAFG00000000575	BAG6	protein_coding	BCL2 associated athanogene 6 [Source:VGNC Symbol%3BAcc:VGNC:38368]	BICF2P1270687	1112871	3.29599	Sweden
12	gene	1150947	1208603	ENSCAFG00000000604	CSNK2B	protein_coding	casein kinase 2 beta [Source:HGNC Symbol%3BAcc:HGNC:2460]	BICF2P1270687	1112871	3.29599	Sweden
12	gene	1146520	1148566	ENSCAFG00000000601	GPANK1	protein_coding	G-patch domain and ankyrin repeats 1 [Source:VGNC Symbol%3BAcc:VGNC:41361]	BICF2P1270687	1112871	3.29599	Sweden
12	gene	1078492	1081153	ENSCAFG00000030292	LTB	protein_coding	lymphotoxin beta [Source:VGNC Symbol%3BAcc:VGNC:42854]	BICF2P1270687	1112871	3.29599	Sweden
12	gene	1083019	1089567	ENSCAFG00000030919	NCR3	protein_coding	natural cytotoxicity triggering receptor 3 [Source:VGNC Symbol%3BAcc:VGNC:43666]	BICF2P1270687	1112871	3.29599	Sweden
12	gene	1112614	1126345	ENSCAFG00000000533	PRRC2A	protein_coding	proline rich coiled-coil 2A [Source:VGNC Symbol%3BAcc:VGNC:45052]	BICF2P1270687	1112871	3.29599	Sweden
12	ncRNA_gene	1112973	1113103	ENSCAFG00000021219	RF00428	snoRNA		BICF2P1270687	1112871	3.29599	Sweden
12	gene	1074561	1076273	ENSCAFG00000000517	TNF	protein_coding	tumor necrosis factor [Source:VGNC Symbol%3BAcc:VGNC:47647]	BICF2P1270687	1112871	3.29599	Sweden
12	gene	1155288	1156320	ENSCAFG00000030202		protein_coding		TIGRP2P155568_rs8743480	1132974	3.47025	Sweden
12	pseudogene	1143194	1144079	ENSCAFG00000000600		pseudogene		TIGRP2P155568_rs8743480	1132974	3.47025	Sweden
12	gene	1166576	1182533	ENSCAFG00000000607	ABHD16A	protein_coding	abhydrolase domain containing 16A [Source:VGNC Symbol%3BAcc:VGNC:37464]	TIGRP2P155568_rs8743480	1132974	3.47025	Sweden
12	gene	1104262	1108358	ENSCAFG00000032693	AIF1	protein_coding	allograft inflammatory factor 1 [Source:VGNC Symbol%3BAcc:VGNC:37735]	TIGRP2P155568_rs8743480	1132974	3.47025	Sweden
12	gene	1140323	1142211	ENSCAFG00000000598	APOM	protein_coding	apolipoprotein M [Source:VGNC Symbol%3BAcc:VGNC:38008]	TIGRP2P155568_rs8743480	1132974	3.47025	Sweden
12	gene	1126584	1146964	ENSCAFG00000000575	BAG6	protein_coding	BCL2 associated athanogene 6 [Source:VGNC Symbol%3BAcc:VGNC:38368]	TIGRP2P155568_rs8743480	1132974	3.47025	Sweden
12	gene	1150947	1208603	ENSCAFG00000000604	CSNK2B	protein_coding	casein kinase 2 beta [Source:HGNC Symbol%3BAcc:HGNC:2460]	TIGRP2P155568_rs8743480	1132974	3.47025	Sweden
12	gene	1146520	1148566	ENSCAFG00000000601	GPANK1	protein_coding	G-patch domain and ankyrin repeats 1 [Source:VGNC Symbol%3BAcc:VGNC:41361]	TIGRP2P155568_rs8743480	1132974	3.47025	Sweden
12	gene	1159596	1163547	ENSCAFG00000000606	LY6G5C	protein_coding	lymphocyte antigen 6 family member G5C [Source:VGNC Symbol%3BAcc:VGNC:42874]	TIGRP2P155568_rs8743480	1132974	3.47025	Sweden
12	gene	1112614	1126345	ENSCAFG00000000533	PRRC2A	protein_coding	proline rich coiled-coil 2A [Source:VGNC Symbol%3BAcc:VGNC:45052]	TIGRP2P155568_rs8743480	1132974	3.47025	Sweden
12	ncRNA_gene	1112973	1113103	ENSCAFG00000021219	RF00428	snoRNA		TIGRP2P155568_rs8743480	1132974	3.47025	Sweden
12	gene	1155288	1156320	ENSCAFG00000030202		protein_coding		TIGRP2P155572_rs8707248	1138202	3.29492	Sweden
12	pseudogene	1143194	1144079	ENSCAFG00000000600		pseudogene		TIGRP2P155572_rs8707248	1138202	3.29492	Sweden
12	gene	1166576	1182533	ENSCAFG00000000607	ABHD16A	protein_coding	abhydrolase domain containing 16A [Source:VGNC Symbol%3BAcc:VGNC:37464]	TIGRP2P155572_rs8707248	1138202	3.29492	Sweden
12	gene	1104262	1108358	ENSCAFG00000032693	AIF1	protein_coding	allograft inflammatory factor 1 [Source:VGNC Symbol%3BAcc:VGNC:37735]	TIGRP2P155572_rs8707248	1138202	3.29492	Sweden
12	gene	1140323	1142211	ENSCAFG00000000598	APOM	protein_coding	apolipoprotein M [Source:VGNC Symbol%3BAcc:VGNC:38008]	TIGRP2P155572_rs8707248	1138202	3.29492	Sweden
12	gene	1126584	1146964	ENSCAFG00000000575	BAG6	protein_coding	BCL2 associated athanogene 6 [Source:VGNC Symbol%3BAcc:VGNC:38368]	TIGRP2P155572_rs8707248	1138202	3.29492	Sweden
12	gene	1150947	1208603	ENSCAFG00000000604	CSNK2B	protein_coding	casein kinase 2 beta [Source:HGNC Symbol%3BAcc:HGNC:2460]	TIGRP2P155572_rs8707248	1138202	3.29492	Sweden
12	gene	1146520	1148566	ENSCAFG00000000601	GPANK1	protein_coding	G-patch domain and ankyrin repeats 1 [Source:VGNC Symbol%3BAcc:VGNC:41361]	TIGRP2P155572_rs8707248	1138202	3.29492	Sweden
12	gene	1159596	1163547	ENSCAFG00000000606	LY6G5C	protein_coding	lymphocyte antigen 6 family member G5C [Source:VGNC Symbol%3BAcc:VGNC:42874]	TIGRP2P155572_rs8707248	1138202	3.29492	Sweden
12	gene	1112614	1126345	ENSCAFG00000000533	PRRC2A	protein_coding	proline rich coiled-coil 2A [Source:VGNC Symbol%3BAcc:VGNC:45052]	TIGRP2P155572_rs8707248	1138202	3.29492	Sweden
12	ncRNA_gene	1112973	1113103	ENSCAFG00000021219	RF00428	snoRNA		TIGRP2P155572_rs8707248	1138202	3.29492	Sweden
12	gene	1155288	1156320	ENSCAFG00000030202		protein_coding		BICF2P632962	1151505	3.47894	Sweden
12	gene	1185782	1188662	ENSCAFG00000000610		protein_coding		BICF2P632962	1151505	3.47894	Sweden
12	gene	1190367	1191736	ENSCAFG00000000613		protein_coding		BICF2P632962	1151505	3.47894	Sweden
12	pseudogene	1143194	1144079	ENSCAFG00000000600		pseudogene		BICF2P632962	1151505	3.47894	Sweden
12	gene	1166576	1182533	ENSCAFG00000000607	ABHD16A	protein_coding	abhydrolase domain containing 16A [Source:VGNC Symbol%3BAcc:VGNC:37464]	BICF2P632962	1151505	3.47894	Sweden
12	gene	1140323	1142211	ENSCAFG00000000598	APOM	protein_coding	apolipoprotein M [Source:VGNC Symbol%3BAcc:VGNC:38008]	BICF2P632962	1151505	3.47894	Sweden
12	gene	1126584	1146964	ENSCAFG00000000575	BAG6	protein_coding	BCL2 associated athanogene 6 [Source:VGNC Symbol%3BAcc:VGNC:38368]	BICF2P632962	1151505	3.47894	Sweden
12	gene	1150947	1208603	ENSCAFG00000000604	CSNK2B	protein_coding	casein kinase 2 beta [Source:HGNC Symbol%3BAcc:HGNC:2460]	BICF2P632962	1151505	3.47894	Sweden
12	gene	1146520	1148566	ENSCAFG00000000601	GPANK1	protein_coding	G-patch domain and ankyrin repeats 1 [Source:VGNC Symbol%3BAcc:VGNC:41361]	BICF2P632962	1151505	3.47894	Sweden
12	gene	1159596	1163547	ENSCAFG00000000606	LY6G5C	protein_coding	lymphocyte antigen 6 family member G5C [Source:VGNC Symbol%3BAcc:VGNC:42874]	BICF2P632962	1151505	3.47894	Sweden
12	gene	1112614	1126345	ENSCAFG00000000533	PRRC2A	protein_coding	proline rich coiled-coil 2A [Source:VGNC Symbol%3BAcc:VGNC:45052]	BICF2P632962	1151505	3.47894	Sweden
12	ncRNA_gene	1112973	1113103	ENSCAFG00000021219	RF00428	snoRNA		BICF2P632962	1151505	3.47894	Sweden
12	gene	1155288	1156320	ENSCAFG00000030202		protein_coding		BICF2P777101	1166450	3.22114	Sweden
12	gene	1185782	1188662	ENSCAFG00000000610		protein_coding		BICF2P777101	1166450	3.22114	Sweden
12	gene	1190367	1191736	ENSCAFG00000000613		protein_coding		BICF2P777101	1166450	3.22114	Sweden
12	pseudogene	1143194	1144079	ENSCAFG00000000600		pseudogene		BICF2P777101	1166450	3.22114	Sweden
12	gene	1166576	1182533	ENSCAFG00000000607	ABHD16A	protein_coding	abhydrolase domain containing 16A [Source:VGNC Symbol%3BAcc:VGNC:37464]	BICF2P777101	1166450	3.22114	Sweden
12	gene	1140323	1142211	ENSCAFG00000000598	APOM	protein_coding	apolipoprotein M [Source:VGNC Symbol%3BAcc:VGNC:38008]	BICF2P777101	1166450	3.22114	Sweden
12	gene	1126584	1146964	ENSCAFG00000000575	BAG6	protein_coding	BCL2 associated athanogene 6 [Source:VGNC Symbol%3BAcc:VGNC:38368]	BICF2P777101	1166450	3.22114	Sweden
12	gene	1150947	1208603	ENSCAFG00000000604	CSNK2B	protein_coding	casein kinase 2 beta [Source:HGNC Symbol%3BAcc:HGNC:2460]	BICF2P777101	1166450	3.22114	Sweden
12	gene	1206392	1208347	ENSCAFG00000000617	DDAH2	protein_coding	dimethylarginine dimethylaminohydrolase 2 [Source:VGNC Symbol%3BAcc:VGNC:39828]	BICF2P777101	1166450	3.22114	Sweden
12	gene	1146520	1148566	ENSCAFG00000000601	GPANK1	protein_coding	G-patch domain and ankyrin repeats 1 [Source:VGNC Symbol%3BAcc:VGNC:41361]	BICF2P777101	1166450	3.22114	Sweden
12	gene	1159596	1163547	ENSCAFG00000000606	LY6G5C	protein_coding	lymphocyte antigen 6 family member G5C [Source:VGNC Symbol%3BAcc:VGNC:42874]	BICF2P777101	1166450	3.22114	Sweden
12	gene	1198301	1201102	ENSCAFG00000000614	LY6G6C	protein_coding	lymphocyte antigen 6 family member G6C [Source:VGNC Symbol%3BAcc:VGNC:42875]	BICF2P777101	1166450	3.22114	Sweden
12	gene	1193403	1196983	ENSCAFG00000031994	LY6G6D	protein_coding	lymphocyte antigen 6 family member G6D [Source:HGNC Symbol%3BAcc:HGNC:13935]	BICF2P777101	1166450	3.22114	Sweden
12	gene	1202721	1204398	ENSCAFG00000000615	MPIG6B	protein_coding	megakaryocyte and platelet inhibitory receptor G6b [Source:VGNC Symbol%3BAcc:VGNC:49683]	BICF2P777101	1166450	3.22114	Sweden
12	gene	1155288	1156320	ENSCAFG00000030202		protein_coding		BICF2P1412508	1181784	3.59625	Sweden
12	gene	1185782	1188662	ENSCAFG00000000610		protein_coding		BICF2P1412508	1181784	3.59625	Sweden
12	gene	1190367	1191736	ENSCAFG00000000613		protein_coding		BICF2P1412508	1181784	3.59625	Sweden
12	pseudogene	1143194	1144079	ENSCAFG00000000600		pseudogene		BICF2P1412508	1181784	3.59625	Sweden
12	gene	1166576	1182533	ENSCAFG00000000607	ABHD16A	protein_coding	abhydrolase domain containing 16A [Source:VGNC Symbol%3BAcc:VGNC:37464]	BICF2P1412508	1181784	3.59625	Sweden
12	gene	1140323	1142211	ENSCAFG00000000598	APOM	protein_coding	apolipoprotein M [Source:VGNC Symbol%3BAcc:VGNC:38008]	BICF2P1412508	1181784	3.59625	Sweden
12	gene	1126584	1146964	ENSCAFG00000000575	BAG6	protein_coding	BCL2 associated athanogene 6 [Source:VGNC Symbol%3BAcc:VGNC:38368]	BICF2P1412508	1181784	3.59625	Sweden
12	gene	1209773	1215229	ENSCAFG00000000621	CLIC1	protein_coding		BICF2P1412508	1181784	3.59625	Sweden
12	gene	1150947	1208603	ENSCAFG00000000604	CSNK2B	protein_coding	casein kinase 2 beta [Source:HGNC Symbol%3BAcc:HGNC:2460]	BICF2P1412508	1181784	3.59625	Sweden
12	gene	1206392	1208347	ENSCAFG00000000617	DDAH2	protein_coding	dimethylarginine dimethylaminohydrolase 2 [Source:VGNC Symbol%3BAcc:VGNC:39828]	BICF2P1412508	1181784	3.59625	Sweden
12	gene	1146520	1148566	ENSCAFG00000000601	GPANK1	protein_coding	G-patch domain and ankyrin repeats 1 [Source:VGNC Symbol%3BAcc:VGNC:41361]	BICF2P1412508	1181784	3.59625	Sweden
12	gene	1159596	1163547	ENSCAFG00000000606	LY6G5C	protein_coding	lymphocyte antigen 6 family member G5C [Source:VGNC Symbol%3BAcc:VGNC:42874]	BICF2P1412508	1181784	3.59625	Sweden
12	gene	1198301	1201102	ENSCAFG00000000614	LY6G6C	protein_coding	lymphocyte antigen 6 family member G6C [Source:VGNC Symbol%3BAcc:VGNC:42875]	BICF2P1412508	1181784	3.59625	Sweden
12	gene	1193403	1196983	ENSCAFG00000031994	LY6G6D	protein_coding	lymphocyte antigen 6 family member G6D [Source:HGNC Symbol%3BAcc:HGNC:13935]	BICF2P1412508	1181784	3.59625	Sweden
12	gene	1202721	1204398	ENSCAFG00000000615	MPIG6B	protein_coding	megakaryocyte and platelet inhibitory receptor G6b [Source:VGNC Symbol%3BAcc:VGNC:49683]	BICF2P1412508	1181784	3.59625	Sweden
12	gene	1155288	1156320	ENSCAFG00000030202		protein_coding		BICF2P941416	1189730	3.30248	Sweden
12	gene	1185782	1188662	ENSCAFG00000000610		protein_coding		BICF2P941416	1189730	3.30248	Sweden
12	gene	1190367	1191736	ENSCAFG00000000613		protein_coding		BICF2P941416	1189730	3.30248	Sweden
12	gene	1221802	1243431	ENSCAFG00000000626		protein_coding		BICF2P941416	1189730	3.30248	Sweden
12	gene	1166576	1182533	ENSCAFG00000000607	ABHD16A	protein_coding	abhydrolase domain containing 16A [Source:VGNC Symbol%3BAcc:VGNC:37464]	BICF2P941416	1189730	3.30248	Sweden
12	gene	1209773	1215229	ENSCAFG00000000621	CLIC1	protein_coding		BICF2P941416	1189730	3.30248	Sweden
12	gene	1150947	1208603	ENSCAFG00000000604	CSNK2B	protein_coding	casein kinase 2 beta [Source:HGNC Symbol%3BAcc:HGNC:2460]	BICF2P941416	1189730	3.30248	Sweden
12	gene	1206392	1208347	ENSCAFG00000000617	DDAH2	protein_coding	dimethylarginine dimethylaminohydrolase 2 [Source:VGNC Symbol%3BAcc:VGNC:39828]	BICF2P941416	1189730	3.30248	Sweden
12	gene	1159596	1163547	ENSCAFG00000000606	LY6G5C	protein_coding	lymphocyte antigen 6 family member G5C [Source:VGNC Symbol%3BAcc:VGNC:42874]	BICF2P941416	1189730	3.30248	Sweden
12	gene	1198301	1201102	ENSCAFG00000000614	LY6G6C	protein_coding	lymphocyte antigen 6 family member G6C [Source:VGNC Symbol%3BAcc:VGNC:42875]	BICF2P941416	1189730	3.30248	Sweden
12	gene	1193403	1196983	ENSCAFG00000031994	LY6G6D	protein_coding	lymphocyte antigen 6 family member G6D [Source:HGNC Symbol%3BAcc:HGNC:13935]	BICF2P941416	1189730	3.30248	Sweden
12	gene	1202721	1204398	ENSCAFG00000000615	MPIG6B	protein_coding	megakaryocyte and platelet inhibitory receptor G6b [Source:VGNC Symbol%3BAcc:VGNC:49683]	BICF2P941416	1189730	3.30248	Sweden
12	gene	1185782	1188662	ENSCAFG00000000610		protein_coding		TIGRP2P155585_rs8778271	1197152	3.37366	Sweden
12	gene	1190367	1191736	ENSCAFG00000000613		protein_coding		TIGRP2P155585_rs8778271	1197152	3.37366	Sweden
12	gene	1221802	1243431	ENSCAFG00000000626		protein_coding		TIGRP2P155585_rs8778271	1197152	3.37366	Sweden
12	gene	1166576	1182533	ENSCAFG00000000607	ABHD16A	protein_coding	abhydrolase domain containing 16A [Source:VGNC Symbol%3BAcc:VGNC:37464]	TIGRP2P155585_rs8778271	1197152	3.37366	Sweden
12	gene	1209773	1215229	ENSCAFG00000000621	CLIC1	protein_coding		TIGRP2P155585_rs8778271	1197152	3.37366	Sweden
12	gene	1150947	1208603	ENSCAFG00000000604	CSNK2B	protein_coding	casein kinase 2 beta [Source:HGNC Symbol%3BAcc:HGNC:2460]	TIGRP2P155585_rs8778271	1197152	3.37366	Sweden
12	gene	1206392	1208347	ENSCAFG00000000617	DDAH2	protein_coding	dimethylarginine dimethylaminohydrolase 2 [Source:VGNC Symbol%3BAcc:VGNC:39828]	TIGRP2P155585_rs8778271	1197152	3.37366	Sweden
12	gene	1159596	1163547	ENSCAFG00000000606	LY6G5C	protein_coding	lymphocyte antigen 6 family member G5C [Source:VGNC Symbol%3BAcc:VGNC:42874]	TIGRP2P155585_rs8778271	1197152	3.37366	Sweden
12	gene	1198301	1201102	ENSCAFG00000000614	LY6G6C	protein_coding	lymphocyte antigen 6 family member G6C [Source:VGNC Symbol%3BAcc:VGNC:42875]	TIGRP2P155585_rs8778271	1197152	3.37366	Sweden
12	gene	1193403	1196983	ENSCAFG00000031994	LY6G6D	protein_coding	lymphocyte antigen 6 family member G6D [Source:HGNC Symbol%3BAcc:HGNC:13935]	TIGRP2P155585_rs8778271	1197152	3.37366	Sweden
12	gene	1202721	1204398	ENSCAFG00000000615	MPIG6B	protein_coding	megakaryocyte and platelet inhibitory receptor G6b [Source:VGNC Symbol%3BAcc:VGNC:49683]	TIGRP2P155585_rs8778271	1197152	3.37366	Sweden
12	gene	1185782	1188662	ENSCAFG00000000610		protein_coding		BICF2P858293	1213363	3.14192	Sweden
12	gene	1190367	1191736	ENSCAFG00000000613		protein_coding		BICF2P858293	1213363	3.14192	Sweden
12	gene	1221802	1243431	ENSCAFG00000000626		protein_coding		BICF2P858293	1213363	3.14192	Sweden
12	gene	1166576	1182533	ENSCAFG00000000607	ABHD16A	protein_coding	abhydrolase domain containing 16A [Source:VGNC Symbol%3BAcc:VGNC:37464]	BICF2P858293	1213363	3.14192	Sweden
12	gene	1209773	1215229	ENSCAFG00000000621	CLIC1	protein_coding		BICF2P858293	1213363	3.14192	Sweden
12	gene	1150947	1208603	ENSCAFG00000000604	CSNK2B	protein_coding	casein kinase 2 beta [Source:HGNC Symbol%3BAcc:HGNC:2460]	BICF2P858293	1213363	3.14192	Sweden
12	gene	1206392	1208347	ENSCAFG00000000617	DDAH2	protein_coding	dimethylarginine dimethylaminohydrolase 2 [Source:VGNC Symbol%3BAcc:VGNC:39828]	BICF2P858293	1213363	3.14192	Sweden
12	gene	1198301	1201102	ENSCAFG00000000614	LY6G6C	protein_coding	lymphocyte antigen 6 family member G6C [Source:VGNC Symbol%3BAcc:VGNC:42875]	BICF2P858293	1213363	3.14192	Sweden
12	gene	1193403	1196983	ENSCAFG00000031994	LY6G6D	protein_coding	lymphocyte antigen 6 family member G6D [Source:HGNC Symbol%3BAcc:HGNC:13935]	BICF2P858293	1213363	3.14192	Sweden
12	gene	1202721	1204398	ENSCAFG00000000615	MPIG6B	protein_coding	megakaryocyte and platelet inhibitory receptor G6b [Source:VGNC Symbol%3BAcc:VGNC:49683]	BICF2P858293	1213363	3.14192	Sweden
12	gene	1243974	1245417	ENSCAFG00000000628	SAPCD1	protein_coding	suppressor APC domain containing 1 [Source:VGNC Symbol%3BAcc:VGNC:45863]	BICF2P858293	1213363	3.14192	Sweden
12	gene	1246340	1254272	ENSCAFG00000000630	VWA7	protein_coding	von Willebrand factor A domain containing 7 [Source:VGNC Symbol%3BAcc:VGNC:48324]	BICF2P858293	1213363	3.14192	Sweden
12	gene	1190367	1191736	ENSCAFG00000000613		protein_coding		BICF2P1000642	1229780	3.34354	Sweden
12	gene	1221802	1243431	ENSCAFG00000000626		protein_coding		BICF2P1000642	1229780	3.34354	Sweden
12	gene	1209773	1215229	ENSCAFG00000000621	CLIC1	protein_coding		BICF2P1000642	1229780	3.34354	Sweden
12	gene	1150947	1208603	ENSCAFG00000000604	CSNK2B	protein_coding	casein kinase 2 beta [Source:HGNC Symbol%3BAcc:HGNC:2460]	BICF2P1000642	1229780	3.34354	Sweden
12	gene	1206392	1208347	ENSCAFG00000000617	DDAH2	protein_coding	dimethylarginine dimethylaminohydrolase 2 [Source:VGNC Symbol%3BAcc:VGNC:39828]	BICF2P1000642	1229780	3.34354	Sweden
12	gene	1198301	1201102	ENSCAFG00000000614	LY6G6C	protein_coding	lymphocyte antigen 6 family member G6C [Source:VGNC Symbol%3BAcc:VGNC:42875]	BICF2P1000642	1229780	3.34354	Sweden
12	gene	1193403	1196983	ENSCAFG00000031994	LY6G6D	protein_coding	lymphocyte antigen 6 family member G6D [Source:HGNC Symbol%3BAcc:HGNC:13935]	BICF2P1000642	1229780	3.34354	Sweden
12	gene	1202721	1204398	ENSCAFG00000000615	MPIG6B	protein_coding	megakaryocyte and platelet inhibitory receptor G6b [Source:VGNC Symbol%3BAcc:VGNC:49683]	BICF2P1000642	1229780	3.34354	Sweden
12	gene	1243974	1245417	ENSCAFG00000000628	SAPCD1	protein_coding	suppressor APC domain containing 1 [Source:VGNC Symbol%3BAcc:VGNC:45863]	BICF2P1000642	1229780	3.34354	Sweden
12	gene	1253967	1269370	ENSCAFG00000000636	VARS	protein_coding	valyl-tRNA synthetase [Source:VGNC Symbol%3BAcc:VGNC:48231]	BICF2P1000642	1229780	3.34354	Sweden
12	gene	1246340	1254272	ENSCAFG00000000630	VWA7	protein_coding	von Willebrand factor A domain containing 7 [Source:VGNC Symbol%3BAcc:VGNC:48324]	BICF2P1000642	1229780	3.34354	Sweden
12	ncRNA_gene	1274858	1279610	ENSCAFG00000035349		lincRNA		BICF2P1136296	1261944	3.33229	Sweden
12	ncRNA_gene	1292352	1293553	ENSCAFG00000033415		lincRNA		BICF2P1136296	1261944	3.33229	Sweden
12	gene	1221802	1243431	ENSCAFG00000000626		protein_coding		BICF2P1136296	1261944	3.33229	Sweden
12	gene	1282634	1282825	ENSCAFG00000031421		protein_coding		BICF2P1136296	1261944	3.33229	Sweden
12	gene	1285461	1288793	ENSCAFG00000000640		protein_coding		BICF2P1136296	1261944	3.33229	Sweden
12	gene	1298770	1300710	ENSCAFG00000000641		protein_coding		BICF2P1136296	1261944	3.33229	Sweden
12	gene	1281472	1283397	ENSCAFG00000000639	HSPA1L	protein_coding	heat shock protein family A (Hsp70) member 1 like [Source:HGNC Symbol%3BAcc:HGNC:5234]	BICF2P1136296	1261944	3.33229	Sweden
12	gene	1243974	1245417	ENSCAFG00000000628	SAPCD1	protein_coding	suppressor APC domain containing 1 [Source:VGNC Symbol%3BAcc:VGNC:45863]	BICF2P1136296	1261944	3.33229	Sweden
12	gene	1253967	1269370	ENSCAFG00000000636	VARS	protein_coding	valyl-tRNA synthetase [Source:VGNC Symbol%3BAcc:VGNC:48231]	BICF2P1136296	1261944	3.33229	Sweden
12	gene	1246340	1254272	ENSCAFG00000000630	VWA7	protein_coding	von Willebrand factor A domain containing 7 [Source:VGNC Symbol%3BAcc:VGNC:48324]	BICF2P1136296	1261944	3.33229	Sweden
12	ncRNA_gene	1274858	1279610	ENSCAFG00000035349		lincRNA		BICF2P83672	1283143	3.12237	Sweden
12	ncRNA_gene	1292352	1293553	ENSCAFG00000033415		lincRNA		BICF2P83672	1283143	3.12237	Sweden
12	gene	1221802	1243431	ENSCAFG00000000626		protein_coding		BICF2P83672	1283143	3.12237	Sweden
12	gene	1282634	1282825	ENSCAFG00000031421		protein_coding		BICF2P83672	1283143	3.12237	Sweden
12	gene	1285461	1288793	ENSCAFG00000000640		protein_coding		BICF2P83672	1283143	3.12237	Sweden
12	gene	1298770	1300710	ENSCAFG00000000641		protein_coding		BICF2P83672	1283143	3.12237	Sweden
12	gene	1281472	1283397	ENSCAFG00000000639	HSPA1L	protein_coding	heat shock protein family A (Hsp70) member 1 like [Source:HGNC Symbol%3BAcc:HGNC:5234]	BICF2P83672	1283143	3.12237	Sweden
12	gene	1320196	1327903	ENSCAFG00000000642	NEU1	protein_coding	neuraminidase 1 [Source:HGNC Symbol%3BAcc:HGNC:7758]	BICF2P83672	1283143	3.12237	Sweden
12	ncRNA_gene	1306427	1306494	ENSCAFG00000020859	RF00276	snoRNA	small nucleolar RNA%2C C/D box 52 [Source:HGNC Symbol%3BAcc:HGNC:10202]	BICF2P83672	1283143	3.12237	Sweden
12	ncRNA_gene	1305549	1305611	ENSCAFG00000026148	RF00282	snoRNA		BICF2P83672	1283143	3.12237	Sweden
12	gene	1243974	1245417	ENSCAFG00000000628	SAPCD1	protein_coding	suppressor APC domain containing 1 [Source:VGNC Symbol%3BAcc:VGNC:45863]	BICF2P83672	1283143	3.12237	Sweden
12	gene	1253967	1269370	ENSCAFG00000000636	VARS	protein_coding	valyl-tRNA synthetase [Source:VGNC Symbol%3BAcc:VGNC:48231]	BICF2P83672	1283143	3.12237	Sweden
12	gene	1246340	1254272	ENSCAFG00000000630	VWA7	protein_coding	von Willebrand factor A domain containing 7 [Source:VGNC Symbol%3BAcc:VGNC:48324]	BICF2P83672	1283143	3.12237	Sweden
12	ncRNA_gene	1274858	1279610	ENSCAFG00000035349		lincRNA		BICF2S23223686	1298263	3.12237	Sweden
12	ncRNA_gene	1292352	1293553	ENSCAFG00000033415		lincRNA		BICF2S23223686	1298263	3.12237	Sweden
12	gene	1282634	1282825	ENSCAFG00000031421		protein_coding		BICF2S23223686	1298263	3.12237	Sweden
12	gene	1285461	1288793	ENSCAFG00000000640		protein_coding		BICF2S23223686	1298263	3.12237	Sweden
12	gene	1298770	1300710	ENSCAFG00000000641		protein_coding		BICF2S23223686	1298263	3.12237	Sweden
12	gene	1281472	1283397	ENSCAFG00000000639	HSPA1L	protein_coding	heat shock protein family A (Hsp70) member 1 like [Source:HGNC Symbol%3BAcc:HGNC:5234]	BICF2S23223686	1298263	3.12237	Sweden
12	gene	1320196	1327903	ENSCAFG00000000642	NEU1	protein_coding	neuraminidase 1 [Source:HGNC Symbol%3BAcc:HGNC:7758]	BICF2S23223686	1298263	3.12237	Sweden
12	ncRNA_gene	1306427	1306494	ENSCAFG00000020859	RF00276	snoRNA	small nucleolar RNA%2C C/D box 52 [Source:HGNC Symbol%3BAcc:HGNC:10202]	BICF2S23223686	1298263	3.12237	Sweden
12	ncRNA_gene	1305549	1305611	ENSCAFG00000026148	RF00282	snoRNA		BICF2S23223686	1298263	3.12237	Sweden
12	gene	1328399	1340766	ENSCAFG00000000658	SLC44A4	protein_coding	solute carrier family 44 member 4 [Source:VGNC Symbol%3BAcc:VGNC:46420]	BICF2S23223686	1298263	3.12237	Sweden
12	gene	1253967	1269370	ENSCAFG00000000636	VARS	protein_coding	valyl-tRNA synthetase [Source:VGNC Symbol%3BAcc:VGNC:48231]	BICF2S23223686	1298263	3.12237	Sweden
12	ncRNA_gene	1274858	1279610	ENSCAFG00000035349		lincRNA		BICF2P366413	1319001	3.45436	Sweden
12	ncRNA_gene	1292352	1293553	ENSCAFG00000033415		lincRNA		BICF2P366413	1319001	3.45436	Sweden
12	gene	1282634	1282825	ENSCAFG00000031421		protein_coding		BICF2P366413	1319001	3.45436	Sweden
12	gene	1285461	1288793	ENSCAFG00000000640		protein_coding		BICF2P366413	1319001	3.45436	Sweden
12	gene	1298770	1300710	ENSCAFG00000000641		protein_coding		BICF2P366413	1319001	3.45436	Sweden
12	gene	1341144	1354151	ENSCAFG00000000669	EHMT2	protein_coding	euchromatic histone lysine methyltransferase 2 [Source:VGNC Symbol%3BAcc:VGNC:49100]	BICF2P366413	1319001	3.45436	Sweden
12	gene	1281472	1283397	ENSCAFG00000000639	HSPA1L	protein_coding	heat shock protein family A (Hsp70) member 1 like [Source:HGNC Symbol%3BAcc:HGNC:5234]	BICF2P366413	1319001	3.45436	Sweden
12	gene	1320196	1327903	ENSCAFG00000000642	NEU1	protein_coding	neuraminidase 1 [Source:HGNC Symbol%3BAcc:HGNC:7758]	BICF2P366413	1319001	3.45436	Sweden
12	ncRNA_gene	1306427	1306494	ENSCAFG00000020859	RF00276	snoRNA	small nucleolar RNA%2C C/D box 52 [Source:HGNC Symbol%3BAcc:HGNC:10202]	BICF2P366413	1319001	3.45436	Sweden
12	ncRNA_gene	1305549	1305611	ENSCAFG00000026148	RF00282	snoRNA		BICF2P366413	1319001	3.45436	Sweden
12	gene	1328399	1340766	ENSCAFG00000000658	SLC44A4	protein_coding	solute carrier family 44 member 4 [Source:VGNC Symbol%3BAcc:VGNC:46420]	BICF2P366413	1319001	3.45436	Sweden
12	gene	1356823	1358202	ENSCAFG00000000674	ZBTB12	protein_coding	zinc finger and BTB domain containing 12 [Source:VGNC Symbol%3BAcc:VGNC:48522]	BICF2P366413	1319001	3.45436	Sweden
12	ncRNA_gene	1292352	1293553	ENSCAFG00000033415		lincRNA		TIGRP2P155614_rs9094141	1323038	3.19035	Sweden
12	gene	1285461	1288793	ENSCAFG00000000640		protein_coding		TIGRP2P155614_rs9094141	1323038	3.19035	Sweden
12	gene	1298770	1300710	ENSCAFG00000000641		protein_coding		TIGRP2P155614_rs9094141	1323038	3.19035	Sweden
12	gene	1341144	1354151	ENSCAFG00000000669	EHMT2	protein_coding	euchromatic histone lysine methyltransferase 2 [Source:VGNC Symbol%3BAcc:VGNC:49100]	TIGRP2P155614_rs9094141	1323038	3.19035	Sweden
12	gene	1281472	1283397	ENSCAFG00000000639	HSPA1L	protein_coding	heat shock protein family A (Hsp70) member 1 like [Source:HGNC Symbol%3BAcc:HGNC:5234]	TIGRP2P155614_rs9094141	1323038	3.19035	Sweden
12	gene	1320196	1327903	ENSCAFG00000000642	NEU1	protein_coding	neuraminidase 1 [Source:HGNC Symbol%3BAcc:HGNC:7758]	TIGRP2P155614_rs9094141	1323038	3.19035	Sweden
12	ncRNA_gene	1306427	1306494	ENSCAFG00000020859	RF00276	snoRNA	small nucleolar RNA%2C C/D box 52 [Source:HGNC Symbol%3BAcc:HGNC:10202]	TIGRP2P155614_rs9094141	1323038	3.19035	Sweden
12	ncRNA_gene	1305549	1305611	ENSCAFG00000026148	RF00282	snoRNA		TIGRP2P155614_rs9094141	1323038	3.19035	Sweden
12	gene	1328399	1340766	ENSCAFG00000000658	SLC44A4	protein_coding	solute carrier family 44 member 4 [Source:VGNC Symbol%3BAcc:VGNC:46420]	TIGRP2P155614_rs9094141	1323038	3.19035	Sweden
12	gene	1356823	1358202	ENSCAFG00000000674	ZBTB12	protein_coding	zinc finger and BTB domain containing 12 [Source:VGNC Symbol%3BAcc:VGNC:48522]	TIGRP2P155614_rs9094141	1323038	3.19035	Sweden
12	ncRNA_gene	1292352	1293553	ENSCAFG00000033415		lincRNA		BICF2P742333	1333326	3.35778	Sweden
12	gene	1298770	1300710	ENSCAFG00000000641		protein_coding		BICF2P742333	1333326	3.35778	Sweden
12	gene	1363672	1406213	ENSCAFG00000000686		protein_coding		BICF2P742333	1333326	3.35778	Sweden
12	gene	1341144	1354151	ENSCAFG00000000669	EHMT2	protein_coding	euchromatic histone lysine methyltransferase 2 [Source:VGNC Symbol%3BAcc:VGNC:49100]	BICF2P742333	1333326	3.35778	Sweden
12	gene	1320196	1327903	ENSCAFG00000000642	NEU1	protein_coding	neuraminidase 1 [Source:HGNC Symbol%3BAcc:HGNC:7758]	BICF2P742333	1333326	3.35778	Sweden
12	ncRNA_gene	1306427	1306494	ENSCAFG00000020859	RF00276	snoRNA	small nucleolar RNA%2C C/D box 52 [Source:HGNC Symbol%3BAcc:HGNC:10202]	BICF2P742333	1333326	3.35778	Sweden
12	ncRNA_gene	1305549	1305611	ENSCAFG00000026148	RF00282	snoRNA		BICF2P742333	1333326	3.35778	Sweden
12	gene	1328399	1340766	ENSCAFG00000000658	SLC44A4	protein_coding	solute carrier family 44 member 4 [Source:VGNC Symbol%3BAcc:VGNC:46420]	BICF2P742333	1333326	3.35778	Sweden
12	gene	1356823	1358202	ENSCAFG00000000674	ZBTB12	protein_coding	zinc finger and BTB domain containing 12 [Source:VGNC Symbol%3BAcc:VGNC:48522]	BICF2P742333	1333326	3.35778	Sweden
12	gene	1363672	1406213	ENSCAFG00000000686		protein_coding		BICF2P680923	1359971	3.23621	Sweden
12	gene	1341144	1354151	ENSCAFG00000000669	EHMT2	protein_coding	euchromatic histone lysine methyltransferase 2 [Source:VGNC Symbol%3BAcc:VGNC:49100]	BICF2P680923	1359971	3.23621	Sweden
12	gene	1320196	1327903	ENSCAFG00000000642	NEU1	protein_coding	neuraminidase 1 [Source:HGNC Symbol%3BAcc:HGNC:7758]	BICF2P680923	1359971	3.23621	Sweden
12	gene	1328399	1340766	ENSCAFG00000000658	SLC44A4	protein_coding	solute carrier family 44 member 4 [Source:VGNC Symbol%3BAcc:VGNC:46420]	BICF2P680923	1359971	3.23621	Sweden
12	gene	1356823	1358202	ENSCAFG00000000674	ZBTB12	protein_coding	zinc finger and BTB domain containing 12 [Source:VGNC Symbol%3BAcc:VGNC:48522]	BICF2P680923	1359971	3.23621	Sweden
12	gene	1363672	1406213	ENSCAFG00000000686		protein_coding		BICF2P130002	1383296	3.34804	Sweden
12	gene	1420247	1624856	ENSCAFG00000000694	DXO	protein_coding	decapping exoribonuclease [Source:VGNC Symbol%3BAcc:VGNC:40140]	BICF2P130002	1383296	3.34804	Sweden
12	gene	1341144	1354151	ENSCAFG00000000669	EHMT2	protein_coding	euchromatic histone lysine methyltransferase 2 [Source:VGNC Symbol%3BAcc:VGNC:49100]	BICF2P130002	1383296	3.34804	Sweden
12	gene	1408626	1410535	ENSCAFG00000000690	NELFE	protein_coding	negative elongation factor complex member E [Source:HGNC Symbol%3BAcc:HGNC:13974]	BICF2P130002	1383296	3.34804	Sweden
12	gene	1412306	1424466	ENSCAFG00000000679	SKIV2L	protein_coding	Ski2 like RNA helicase [Source:VGNC Symbol%3BAcc:VGNC:46200]	BICF2P130002	1383296	3.34804	Sweden
12	gene	1356823	1358202	ENSCAFG00000000674	ZBTB12	protein_coding	zinc finger and BTB domain containing 12 [Source:VGNC Symbol%3BAcc:VGNC:48522]	BICF2P130002	1383296	3.34804	Sweden
12	gene	1363672	1406213	ENSCAFG00000000686		protein_coding		BICF2P1441043	1399532	3.37222	Sweden
12	gene	1433426	1450072	ENSCAFG00000000701		protein_coding		BICF2P1441043	1399532	3.37222	Sweden
12	gene	1420247	1624856	ENSCAFG00000000694	DXO	protein_coding	decapping exoribonuclease [Source:VGNC Symbol%3BAcc:VGNC:40140]	BICF2P1441043	1399532	3.37222	Sweden
12	gene	1408626	1410535	ENSCAFG00000000690	NELFE	protein_coding	negative elongation factor complex member E [Source:HGNC Symbol%3BAcc:HGNC:13974]	BICF2P1441043	1399532	3.37222	Sweden
12	gene	1412306	1424466	ENSCAFG00000000679	SKIV2L	protein_coding	Ski2 like RNA helicase [Source:VGNC Symbol%3BAcc:VGNC:46200]	BICF2P1441043	1399532	3.37222	Sweden
12	gene	1363672	1406213	ENSCAFG00000000686		protein_coding		BICF2S23010567	1403004	3.23943	Sweden
12	gene	1433426	1450072	ENSCAFG00000000701		protein_coding		BICF2S23010567	1403004	3.23943	Sweden
12	gene	1420247	1624856	ENSCAFG00000000694	DXO	protein_coding	decapping exoribonuclease [Source:VGNC Symbol%3BAcc:VGNC:40140]	BICF2S23010567	1403004	3.23943	Sweden
12	gene	1408626	1410535	ENSCAFG00000000690	NELFE	protein_coding	negative elongation factor complex member E [Source:HGNC Symbol%3BAcc:HGNC:13974]	BICF2S23010567	1403004	3.23943	Sweden
12	gene	1412306	1424466	ENSCAFG00000000679	SKIV2L	protein_coding	Ski2 like RNA helicase [Source:VGNC Symbol%3BAcc:VGNC:46200]	BICF2S23010567	1403004	3.23943	Sweden
12	gene	1363672	1406213	ENSCAFG00000000686		protein_coding		BICF2P311159	1416195	3.46307	Sweden
12	gene	1433426	1450072	ENSCAFG00000000701		protein_coding		BICF2P311159	1416195	3.46307	Sweden
12	gene	1450677	1453734	ENSCAFG00000000712	CYP21A2	protein_coding	Steroid 21-hydroxylase [Source:UniProtKB/Swiss-Prot%3BAcc:Q8WNW0]	BICF2P311159	1416195	3.46307	Sweden
12	gene	1420247	1624856	ENSCAFG00000000694	DXO	protein_coding	decapping exoribonuclease [Source:VGNC Symbol%3BAcc:VGNC:40140]	BICF2P311159	1416195	3.46307	Sweden
12	gene	1408626	1410535	ENSCAFG00000000690	NELFE	protein_coding	negative elongation factor complex member E [Source:HGNC Symbol%3BAcc:HGNC:13974]	BICF2P311159	1416195	3.46307	Sweden
12	gene	1412306	1424466	ENSCAFG00000000679	SKIV2L	protein_coding	Ski2 like RNA helicase [Source:VGNC Symbol%3BAcc:VGNC:46200]	BICF2P311159	1416195	3.46307	Sweden
12	gene	1453419	1501533	ENSCAFG00000000751	TNXB	protein_coding	tenascin XB [Source:VGNC Symbol%3BAcc:VGNC:47704]	BICF2P311159	1416195	3.46307	Sweden
12	gene	1363672	1406213	ENSCAFG00000000686		protein_coding		BICF2P1277972	1422349	3.35986	Sweden
12	gene	1433426	1450072	ENSCAFG00000000701		protein_coding		BICF2P1277972	1422349	3.35986	Sweden
12	gene	1450677	1453734	ENSCAFG00000000712	CYP21A2	protein_coding	Steroid 21-hydroxylase [Source:UniProtKB/Swiss-Prot%3BAcc:Q8WNW0]	BICF2P1277972	1422349	3.35986	Sweden
12	gene	1420247	1624856	ENSCAFG00000000694	DXO	protein_coding	decapping exoribonuclease [Source:VGNC Symbol%3BAcc:VGNC:40140]	BICF2P1277972	1422349	3.35986	Sweden
12	gene	1408626	1410535	ENSCAFG00000000690	NELFE	protein_coding	negative elongation factor complex member E [Source:HGNC Symbol%3BAcc:HGNC:13974]	BICF2P1277972	1422349	3.35986	Sweden
12	gene	1412306	1424466	ENSCAFG00000000679	SKIV2L	protein_coding	Ski2 like RNA helicase [Source:VGNC Symbol%3BAcc:VGNC:46200]	BICF2P1277972	1422349	3.35986	Sweden
12	gene	1453419	1501533	ENSCAFG00000000751	TNXB	protein_coding	tenascin XB [Source:VGNC Symbol%3BAcc:VGNC:47704]	BICF2P1277972	1422349	3.35986	Sweden
12	gene	1363672	1406213	ENSCAFG00000000686		protein_coding		BICF2S23551299	1430298	3.47939	Sweden
12	gene	1433426	1450072	ENSCAFG00000000701		protein_coding		BICF2S23551299	1430298	3.47939	Sweden
12	gene	1450677	1453734	ENSCAFG00000000712	CYP21A2	protein_coding	Steroid 21-hydroxylase [Source:UniProtKB/Swiss-Prot%3BAcc:Q8WNW0]	BICF2S23551299	1430298	3.47939	Sweden
12	gene	1420247	1624856	ENSCAFG00000000694	DXO	protein_coding	decapping exoribonuclease [Source:VGNC Symbol%3BAcc:VGNC:40140]	BICF2S23551299	1430298	3.47939	Sweden
12	gene	1408626	1410535	ENSCAFG00000000690	NELFE	protein_coding	negative elongation factor complex member E [Source:HGNC Symbol%3BAcc:HGNC:13974]	BICF2S23551299	1430298	3.47939	Sweden
12	gene	1412306	1424466	ENSCAFG00000000679	SKIV2L	protein_coding	Ski2 like RNA helicase [Source:VGNC Symbol%3BAcc:VGNC:46200]	BICF2S23551299	1430298	3.47939	Sweden
12	gene	1453419	1501533	ENSCAFG00000000751	TNXB	protein_coding	tenascin XB [Source:VGNC Symbol%3BAcc:VGNC:47704]	BICF2S23551299	1430298	3.47939	Sweden
12	gene	1363672	1406213	ENSCAFG00000000686		protein_coding		TIGRP2P155639_rs8833433	1440414	3.39263	Sweden
12	gene	1433426	1450072	ENSCAFG00000000701		protein_coding		TIGRP2P155639_rs8833433	1440414	3.39263	Sweden
12	gene	1450677	1453734	ENSCAFG00000000712	CYP21A2	protein_coding	Steroid 21-hydroxylase [Source:UniProtKB/Swiss-Prot%3BAcc:Q8WNW0]	TIGRP2P155639_rs8833433	1440414	3.39263	Sweden
12	gene	1420247	1624856	ENSCAFG00000000694	DXO	protein_coding	decapping exoribonuclease [Source:VGNC Symbol%3BAcc:VGNC:40140]	TIGRP2P155639_rs8833433	1440414	3.39263	Sweden
12	gene	1408626	1410535	ENSCAFG00000000690	NELFE	protein_coding	negative elongation factor complex member E [Source:HGNC Symbol%3BAcc:HGNC:13974]	TIGRP2P155639_rs8833433	1440414	3.39263	Sweden
12	gene	1412306	1424466	ENSCAFG00000000679	SKIV2L	protein_coding	Ski2 like RNA helicase [Source:VGNC Symbol%3BAcc:VGNC:46200]	TIGRP2P155639_rs8833433	1440414	3.39263	Sweden
12	gene	1453419	1501533	ENSCAFG00000000751	TNXB	protein_coding	tenascin XB [Source:VGNC Symbol%3BAcc:VGNC:47704]	TIGRP2P155639_rs8833433	1440414	3.39263	Sweden
12	gene	1433426	1450072	ENSCAFG00000000701		protein_coding		BICF2P607405	1450662	3.34945	Sweden
12	gene	1488567	1503134	ENSCAFG00000029749		protein_coding		BICF2P607405	1450662	3.34945	Sweden
12	gene	1450677	1453734	ENSCAFG00000000712	CYP21A2	protein_coding	Steroid 21-hydroxylase [Source:UniProtKB/Swiss-Prot%3BAcc:Q8WNW0]	BICF2P607405	1450662	3.34945	Sweden
12	gene	1420247	1624856	ENSCAFG00000000694	DXO	protein_coding	decapping exoribonuclease [Source:VGNC Symbol%3BAcc:VGNC:40140]	BICF2P607405	1450662	3.34945	Sweden
12	gene	1412306	1424466	ENSCAFG00000000679	SKIV2L	protein_coding	Ski2 like RNA helicase [Source:VGNC Symbol%3BAcc:VGNC:46200]	BICF2P607405	1450662	3.34945	Sweden
12	gene	1453419	1501533	ENSCAFG00000000751	TNXB	protein_coding	tenascin XB [Source:VGNC Symbol%3BAcc:VGNC:47704]	BICF2P607405	1450662	3.34945	Sweden
12	gene	1433426	1450072	ENSCAFG00000000701		protein_coding		BICF2P472046	1451553	3.39023	Sweden
12	gene	1488567	1503134	ENSCAFG00000029749		protein_coding		BICF2P472046	1451553	3.39023	Sweden
12	gene	1450677	1453734	ENSCAFG00000000712	CYP21A2	protein_coding	Steroid 21-hydroxylase [Source:UniProtKB/Swiss-Prot%3BAcc:Q8WNW0]	BICF2P472046	1451553	3.39023	Sweden
12	gene	1420247	1624856	ENSCAFG00000000694	DXO	protein_coding	decapping exoribonuclease [Source:VGNC Symbol%3BAcc:VGNC:40140]	BICF2P472046	1451553	3.39023	Sweden
12	gene	1412306	1424466	ENSCAFG00000000679	SKIV2L	protein_coding	Ski2 like RNA helicase [Source:VGNC Symbol%3BAcc:VGNC:46200]	BICF2P472046	1451553	3.39023	Sweden
12	gene	1453419	1501533	ENSCAFG00000000751	TNXB	protein_coding	tenascin XB [Source:VGNC Symbol%3BAcc:VGNC:47704]	BICF2P472046	1451553	3.39023	Sweden
12	gene	1433426	1450072	ENSCAFG00000000701		protein_coding		BICF2S23552097	1453973	3.4822	Sweden
12	gene	1488567	1503134	ENSCAFG00000029749		protein_coding		BICF2S23552097	1453973	3.4822	Sweden
12	gene	1450677	1453734	ENSCAFG00000000712	CYP21A2	protein_coding	Steroid 21-hydroxylase [Source:UniProtKB/Swiss-Prot%3BAcc:Q8WNW0]	BICF2S23552097	1453973	3.4822	Sweden
12	gene	1420247	1624856	ENSCAFG00000000694	DXO	protein_coding	decapping exoribonuclease [Source:VGNC Symbol%3BAcc:VGNC:40140]	BICF2S23552097	1453973	3.4822	Sweden
12	gene	1412306	1424466	ENSCAFG00000000679	SKIV2L	protein_coding	Ski2 like RNA helicase [Source:VGNC Symbol%3BAcc:VGNC:46200]	BICF2S23552097	1453973	3.4822	Sweden
12	gene	1453419	1501533	ENSCAFG00000000751	TNXB	protein_coding	tenascin XB [Source:VGNC Symbol%3BAcc:VGNC:47704]	BICF2S23552097	1453973	3.4822	Sweden
12	gene	1488567	1503134	ENSCAFG00000029749		protein_coding		BICF2P1318503	1496609	3.23247	Sweden
12	gene	1512674	1520157	ENSCAFG00000000761	ATF6B	protein_coding	activating transcription factor 6 beta [Source:HGNC Symbol%3BAcc:HGNC:2349]	BICF2P1318503	1496609	3.23247	Sweden
12	gene	1420247	1624856	ENSCAFG00000000694	DXO	protein_coding	decapping exoribonuclease [Source:VGNC Symbol%3BAcc:VGNC:40140]	BICF2P1318503	1496609	3.23247	Sweden
12	gene	1453419	1501533	ENSCAFG00000000751	TNXB	protein_coding	tenascin XB [Source:VGNC Symbol%3BAcc:VGNC:47704]	BICF2P1318503	1496609	3.23247	Sweden
12	gene	1488567	1503134	ENSCAFG00000029749		protein_coding		BICF2P542147	1511703	3.32389	Sweden
12	gene	1512674	1520157	ENSCAFG00000000761	ATF6B	protein_coding	activating transcription factor 6 beta [Source:HGNC Symbol%3BAcc:HGNC:2349]	BICF2P542147	1511703	3.32389	Sweden
12	gene	1420247	1624856	ENSCAFG00000000694	DXO	protein_coding	decapping exoribonuclease [Source:VGNC Symbol%3BAcc:VGNC:40140]	BICF2P542147	1511703	3.32389	Sweden
12	gene	1551674	1558908	ENSCAFG00000000766	PPT2	protein_coding	palmitoyl-protein thioesterase 2 [Source:VGNC Symbol%3BAcc:VGNC:44930]	BICF2P542147	1511703	3.32389	Sweden
12	gene	1546250	1548888	ENSCAFG00000000764	PRRT1	protein_coding	proline rich transmembrane protein 1 [Source:VGNC Symbol%3BAcc:VGNC:49684]	BICF2P542147	1511703	3.32389	Sweden
12	gene	1453419	1501533	ENSCAFG00000000751	TNXB	protein_coding	tenascin XB [Source:VGNC Symbol%3BAcc:VGNC:47704]	BICF2P542147	1511703	3.32389	Sweden
12	gene	1574263	1577200	ENSCAFG00000000777	AGER	protein_coding	advanced glycosylation end-product specific receptor [Source:VGNC Symbol%3BAcc:VGNC:37699]	TIGRP2P155698_rs8686101	1545182	3.36767	Sweden
12	gene	1562548	1564768	ENSCAFG00000000771	AGPAT1	protein_coding	1-acylglycerol-3-phosphate O-acyltransferase 1 [Source:VGNC Symbol%3BAcc:VGNC:37710]	TIGRP2P155698_rs8686101	1545182	3.36767	Sweden
12	gene	1512674	1520157	ENSCAFG00000000761	ATF6B	protein_coding	activating transcription factor 6 beta [Source:HGNC Symbol%3BAcc:HGNC:2349]	TIGRP2P155698_rs8686101	1545182	3.36767	Sweden
12	gene	1420247	1624856	ENSCAFG00000000694	DXO	protein_coding	decapping exoribonuclease [Source:VGNC Symbol%3BAcc:VGNC:40140]	TIGRP2P155698_rs8686101	1545182	3.36767	Sweden
12	gene	1559384	1561269	ENSCAFG00000000768	EGFL8	protein_coding	EGF like domain multiple 8 [Source:VGNC Symbol%3BAcc:VGNC:40238]	TIGRP2P155698_rs8686101	1545182	3.36767	Sweden
12	gene	1583062	1585185	ENSCAFG00000000790	GPSM3	protein_coding	G protein signaling modulator 3 [Source:VGNC Symbol%3BAcc:VGNC:41459]	TIGRP2P155698_rs8686101	1545182	3.36767	Sweden
12	gene	1579231	1582693	ENSCAFG00000000783	PBX2	protein_coding	PBX homeobox 2 [Source:VGNC Symbol%3BAcc:VGNC:44287]	TIGRP2P155698_rs8686101	1545182	3.36767	Sweden
12	gene	1551674	1558908	ENSCAFG00000000766	PPT2	protein_coding	palmitoyl-protein thioesterase 2 [Source:VGNC Symbol%3BAcc:VGNC:44930]	TIGRP2P155698_rs8686101	1545182	3.36767	Sweden
12	gene	1546250	1548888	ENSCAFG00000000764	PRRT1	protein_coding	proline rich transmembrane protein 1 [Source:VGNC Symbol%3BAcc:VGNC:49684]	TIGRP2P155698_rs8686101	1545182	3.36767	Sweden
12	gene	1571451	1573271	ENSCAFG00000000774	RNF5	protein_coding	ring finger protein 5 [Source:VGNC Symbol%3BAcc:VGNC:45673]	TIGRP2P155698_rs8686101	1545182	3.36767	Sweden
12	gene	1574263	1577200	ENSCAFG00000000777	AGER	protein_coding	advanced glycosylation end-product specific receptor [Source:VGNC Symbol%3BAcc:VGNC:37699]	BICF2P1065675	1571192	3.23623	Sweden
12	gene	1562548	1564768	ENSCAFG00000000771	AGPAT1	protein_coding	1-acylglycerol-3-phosphate O-acyltransferase 1 [Source:VGNC Symbol%3BAcc:VGNC:37710]	BICF2P1065675	1571192	3.23623	Sweden
12	gene	1420247	1624856	ENSCAFG00000000694	DXO	protein_coding	decapping exoribonuclease [Source:VGNC Symbol%3BAcc:VGNC:40140]	BICF2P1065675	1571192	3.23623	Sweden
12	gene	1559384	1561269	ENSCAFG00000000768	EGFL8	protein_coding	EGF like domain multiple 8 [Source:VGNC Symbol%3BAcc:VGNC:40238]	BICF2P1065675	1571192	3.23623	Sweden
12	gene	1583062	1585185	ENSCAFG00000000790	GPSM3	protein_coding	G protein signaling modulator 3 [Source:VGNC Symbol%3BAcc:VGNC:41459]	BICF2P1065675	1571192	3.23623	Sweden
12	gene	1586324	1608742	ENSCAFG00000000791	NOTCH4	protein_coding	notch 4 [Source:VGNC Symbol%3BAcc:VGNC:43900]	BICF2P1065675	1571192	3.23623	Sweden
12	gene	1579231	1582693	ENSCAFG00000000783	PBX2	protein_coding	PBX homeobox 2 [Source:VGNC Symbol%3BAcc:VGNC:44287]	BICF2P1065675	1571192	3.23623	Sweden
12	gene	1551674	1558908	ENSCAFG00000000766	PPT2	protein_coding	palmitoyl-protein thioesterase 2 [Source:VGNC Symbol%3BAcc:VGNC:44930]	BICF2P1065675	1571192	3.23623	Sweden
12	gene	1546250	1548888	ENSCAFG00000000764	PRRT1	protein_coding	proline rich transmembrane protein 1 [Source:VGNC Symbol%3BAcc:VGNC:49684]	BICF2P1065675	1571192	3.23623	Sweden
12	gene	1571451	1573271	ENSCAFG00000000774	RNF5	protein_coding	ring finger protein 5 [Source:VGNC Symbol%3BAcc:VGNC:45673]	BICF2P1065675	1571192	3.23623	Sweden
12	gene	1574263	1577200	ENSCAFG00000000777	AGER	protein_coding	advanced glycosylation end-product specific receptor [Source:VGNC Symbol%3BAcc:VGNC:37699]	BICF2P1431833	1576348	3.28371	Sweden
12	gene	1562548	1564768	ENSCAFG00000000771	AGPAT1	protein_coding	1-acylglycerol-3-phosphate O-acyltransferase 1 [Source:VGNC Symbol%3BAcc:VGNC:37710]	BICF2P1431833	1576348	3.28371	Sweden
12	gene	1420247	1624856	ENSCAFG00000000694	DXO	protein_coding	decapping exoribonuclease [Source:VGNC Symbol%3BAcc:VGNC:40140]	BICF2P1431833	1576348	3.28371	Sweden
12	gene	1559384	1561269	ENSCAFG00000000768	EGFL8	protein_coding	EGF like domain multiple 8 [Source:VGNC Symbol%3BAcc:VGNC:40238]	BICF2P1431833	1576348	3.28371	Sweden
12	gene	1583062	1585185	ENSCAFG00000000790	GPSM3	protein_coding	G protein signaling modulator 3 [Source:VGNC Symbol%3BAcc:VGNC:41459]	BICF2P1431833	1576348	3.28371	Sweden
12	gene	1586324	1608742	ENSCAFG00000000791	NOTCH4	protein_coding	notch 4 [Source:VGNC Symbol%3BAcc:VGNC:43900]	BICF2P1431833	1576348	3.28371	Sweden
12	gene	1579231	1582693	ENSCAFG00000000783	PBX2	protein_coding	PBX homeobox 2 [Source:VGNC Symbol%3BAcc:VGNC:44287]	BICF2P1431833	1576348	3.28371	Sweden
12	gene	1551674	1558908	ENSCAFG00000000766	PPT2	protein_coding	palmitoyl-protein thioesterase 2 [Source:VGNC Symbol%3BAcc:VGNC:44930]	BICF2P1431833	1576348	3.28371	Sweden
12	gene	1546250	1548888	ENSCAFG00000000764	PRRT1	protein_coding	proline rich transmembrane protein 1 [Source:VGNC Symbol%3BAcc:VGNC:49684]	BICF2P1431833	1576348	3.28371	Sweden
12	gene	1571451	1573271	ENSCAFG00000000774	RNF5	protein_coding	ring finger protein 5 [Source:VGNC Symbol%3BAcc:VGNC:45673]	BICF2P1431833	1576348	3.28371	Sweden
12	gene	1574263	1577200	ENSCAFG00000000777	AGER	protein_coding	advanced glycosylation end-product specific receptor [Source:VGNC Symbol%3BAcc:VGNC:37699]	BICF2P546445	1586367	3.44648	Sweden
12	gene	1562548	1564768	ENSCAFG00000000771	AGPAT1	protein_coding	1-acylglycerol-3-phosphate O-acyltransferase 1 [Source:VGNC Symbol%3BAcc:VGNC:37710]	BICF2P546445	1586367	3.44648	Sweden
12	gene	1420247	1624856	ENSCAFG00000000694	DXO	protein_coding	decapping exoribonuclease [Source:VGNC Symbol%3BAcc:VGNC:40140]	BICF2P546445	1586367	3.44648	Sweden
12	gene	1559384	1561269	ENSCAFG00000000768	EGFL8	protein_coding	EGF like domain multiple 8 [Source:VGNC Symbol%3BAcc:VGNC:40238]	BICF2P546445	1586367	3.44648	Sweden
12	gene	1583062	1585185	ENSCAFG00000000790	GPSM3	protein_coding	G protein signaling modulator 3 [Source:VGNC Symbol%3BAcc:VGNC:41459]	BICF2P546445	1586367	3.44648	Sweden
12	gene	1586324	1608742	ENSCAFG00000000791	NOTCH4	protein_coding	notch 4 [Source:VGNC Symbol%3BAcc:VGNC:43900]	BICF2P546445	1586367	3.44648	Sweden
12	gene	1579231	1582693	ENSCAFG00000000783	PBX2	protein_coding	PBX homeobox 2 [Source:VGNC Symbol%3BAcc:VGNC:44287]	BICF2P546445	1586367	3.44648	Sweden
12	gene	1551674	1558908	ENSCAFG00000000766	PPT2	protein_coding	palmitoyl-protein thioesterase 2 [Source:VGNC Symbol%3BAcc:VGNC:44930]	BICF2P546445	1586367	3.44648	Sweden
12	gene	1546250	1548888	ENSCAFG00000000764	PRRT1	protein_coding	proline rich transmembrane protein 1 [Source:VGNC Symbol%3BAcc:VGNC:49684]	BICF2P546445	1586367	3.44648	Sweden
12	gene	1571451	1573271	ENSCAFG00000000774	RNF5	protein_coding	ring finger protein 5 [Source:VGNC Symbol%3BAcc:VGNC:45673]	BICF2P546445	1586367	3.44648	Sweden
12	gene	1632781	1641321	ENSCAFG00000000792		protein_coding		BICF2P909268	1597278	3.35389	Sweden
12	gene	1574263	1577200	ENSCAFG00000000777	AGER	protein_coding	advanced glycosylation end-product specific receptor [Source:VGNC Symbol%3BAcc:VGNC:37699]	BICF2P909268	1597278	3.35389	Sweden
12	gene	1562548	1564768	ENSCAFG00000000771	AGPAT1	protein_coding	1-acylglycerol-3-phosphate O-acyltransferase 1 [Source:VGNC Symbol%3BAcc:VGNC:37710]	BICF2P909268	1597278	3.35389	Sweden
12	gene	1420247	1624856	ENSCAFG00000000694	DXO	protein_coding	decapping exoribonuclease [Source:VGNC Symbol%3BAcc:VGNC:40140]	BICF2P909268	1597278	3.35389	Sweden
12	gene	1559384	1561269	ENSCAFG00000000768	EGFL8	protein_coding	EGF like domain multiple 8 [Source:VGNC Symbol%3BAcc:VGNC:40238]	BICF2P909268	1597278	3.35389	Sweden
12	gene	1583062	1585185	ENSCAFG00000000790	GPSM3	protein_coding	G protein signaling modulator 3 [Source:VGNC Symbol%3BAcc:VGNC:41459]	BICF2P909268	1597278	3.35389	Sweden
12	gene	1586324	1608742	ENSCAFG00000000791	NOTCH4	protein_coding	notch 4 [Source:VGNC Symbol%3BAcc:VGNC:43900]	BICF2P909268	1597278	3.35389	Sweden
12	gene	1579231	1582693	ENSCAFG00000000783	PBX2	protein_coding	PBX homeobox 2 [Source:VGNC Symbol%3BAcc:VGNC:44287]	BICF2P909268	1597278	3.35389	Sweden
12	gene	1551674	1558908	ENSCAFG00000000766	PPT2	protein_coding	palmitoyl-protein thioesterase 2 [Source:VGNC Symbol%3BAcc:VGNC:44930]	BICF2P909268	1597278	3.35389	Sweden
12	gene	1571451	1573271	ENSCAFG00000000774	RNF5	protein_coding	ring finger protein 5 [Source:VGNC Symbol%3BAcc:VGNC:45673]	BICF2P909268	1597278	3.35389	Sweden
12	ncRNA_gene	1645090	1646307	ENSCAFG00000035120		lincRNA		BICF2P1112371	1606317	3.35389	Sweden
12	gene	1632781	1641321	ENSCAFG00000000792		protein_coding		BICF2P1112371	1606317	3.35389	Sweden
12	gene	1574263	1577200	ENSCAFG00000000777	AGER	protein_coding	advanced glycosylation end-product specific receptor [Source:VGNC Symbol%3BAcc:VGNC:37699]	BICF2P1112371	1606317	3.35389	Sweden
12	gene	1420247	1624856	ENSCAFG00000000694	DXO	protein_coding	decapping exoribonuclease [Source:VGNC Symbol%3BAcc:VGNC:40140]	BICF2P1112371	1606317	3.35389	Sweden
12	gene	1583062	1585185	ENSCAFG00000000790	GPSM3	protein_coding	G protein signaling modulator 3 [Source:VGNC Symbol%3BAcc:VGNC:41459]	BICF2P1112371	1606317	3.35389	Sweden
12	gene	1586324	1608742	ENSCAFG00000000791	NOTCH4	protein_coding	notch 4 [Source:VGNC Symbol%3BAcc:VGNC:43900]	BICF2P1112371	1606317	3.35389	Sweden
12	gene	1579231	1582693	ENSCAFG00000000783	PBX2	protein_coding	PBX homeobox 2 [Source:VGNC Symbol%3BAcc:VGNC:44287]	BICF2P1112371	1606317	3.35389	Sweden
12	gene	1571451	1573271	ENSCAFG00000000774	RNF5	protein_coding	ring finger protein 5 [Source:VGNC Symbol%3BAcc:VGNC:45673]	BICF2P1112371	1606317	3.35389	Sweden
12	ncRNA_gene	1645090	1646307	ENSCAFG00000035120		lincRNA		BICF2S23023653	1643804	3.16202	Sweden
12	gene	1632781	1641321	ENSCAFG00000000792		protein_coding		BICF2S23023653	1643804	3.16202	Sweden
12	gene	1420247	1624856	ENSCAFG00000000694	DXO	protein_coding	decapping exoribonuclease [Source:VGNC Symbol%3BAcc:VGNC:40140]	BICF2S23023653	1643804	3.16202	Sweden
12	gene	1586324	1608742	ENSCAFG00000000791	NOTCH4	protein_coding	notch 4 [Source:VGNC Symbol%3BAcc:VGNC:43900]	BICF2S23023653	1643804	3.16202	Sweden
12	ncRNA_gene	1645090	1646307	ENSCAFG00000035120		lincRNA		BICF2P1310669	1663175	3.45668	Sweden
12	gene	1632781	1641321	ENSCAFG00000000792		protein_coding		BICF2P1310669	1663175	3.45668	Sweden
12	gene	1420247	1624856	ENSCAFG00000000694	DXO	protein_coding	decapping exoribonuclease [Source:VGNC Symbol%3BAcc:VGNC:40140]	BICF2P1310669	1663175	3.45668	Sweden
12	ncRNA_gene	1645090	1646307	ENSCAFG00000035120		lincRNA		BICF2P261318	1672494	3.28622	Sweden
12	gene	1632781	1641321	ENSCAFG00000000792		protein_coding		BICF2P261318	1672494	3.28622	Sweden
12	gene	1721416	1722474	ENSCAFG00000029791		protein_coding		BICF2P60950	1687151	3.28622	Sweden
12	ncRNA_gene	1713515	1713628	ENSCAFG00000021332	RF00001	rRNA		BICF2P60950	1687151	3.28622	Sweden
12	gene	1721416	1722474	ENSCAFG00000029791		protein_coding		BICF2P281662	1694244	3.34877	Sweden
12	ncRNA_gene	1713515	1713628	ENSCAFG00000021332	RF00001	rRNA		BICF2P281662	1694244	3.34877	Sweden
12	gene	1721416	1722474	ENSCAFG00000029791		protein_coding		BICF2S23640651	1709135	3.23724	Sweden
12	ncRNA_gene	1713515	1713628	ENSCAFG00000021332	RF00001	rRNA		BICF2S23640651	1709135	3.23724	Sweden
12	gene	1721416	1722474	ENSCAFG00000029791		protein_coding		TIGRP2P155760_rs8880379	1720856	3.22921	Sweden
12	ncRNA_gene	1713515	1713628	ENSCAFG00000021332	RF00001	rRNA		TIGRP2P155760_rs8880379	1720856	3.22921	Sweden
12	gene	1721416	1722474	ENSCAFG00000029791		protein_coding		BICF2S23447700	1728053	3.36899	Sweden
12	ncRNA_gene	1713515	1713628	ENSCAFG00000021332	RF00001	rRNA		BICF2S23447700	1728053	3.36899	Sweden
12	gene	1721416	1722474	ENSCAFG00000029791		protein_coding		TIGRP2P155762_rs9011038	1734073	3.45808	Sweden
12	ncRNA_gene	1713515	1713628	ENSCAFG00000021332	RF00001	rRNA		TIGRP2P155762_rs9011038	1734073	3.45808	Sweden
12	gene	1721416	1722474	ENSCAFG00000029791		protein_coding		BICF2P1419525	1752027	3.45076	Sweden
12	ncRNA_gene	1713515	1713628	ENSCAFG00000021332	RF00001	rRNA		BICF2P1419525	1752027	3.45076	Sweden
12	gene	1828938	1829660	ENSCAFG00000023586		protein_coding		BICF2S23634236	1790022	3.18563	Sweden
12	gene	1828938	1829660	ENSCAFG00000023586		protein_coding		TIGRP2P155803_rs8809501	1801821	3.2326	Sweden
12	gene	1828938	1829660	ENSCAFG00000023586		protein_coding		BICF2P339025	1811581	3.36518	Sweden
12	gene	1828938	1829660	ENSCAFG00000023586		protein_coding		BICF2P827116	1817494	3.22813	Sweden
12	ncRNA_gene	1857985	1858641	ENSCAFG00000040254		lincRNA		BICF2S23519405	1832582	3.45824	Sweden
12	gene	1828938	1829660	ENSCAFG00000023586		protein_coding		BICF2S23519405	1832582	3.45824	Sweden
12	ncRNA_gene	1857985	1858641	ENSCAFG00000040254		lincRNA		BICF2P80080	1855363	3.24185	Sweden
12	gene	1828938	1829660	ENSCAFG00000023586		protein_coding		BICF2P80080	1855363	3.24185	Sweden
12	ncRNA_gene	1883243	1883350	ENSCAFG00000021226	RF00026	snRNA		BICF2P80080	1855363	3.24185	Sweden
12	ncRNA_gene	1857985	1858641	ENSCAFG00000040254		lincRNA		TIGRP2P155849_rs9172472	1860574	3.23373	Sweden
12	gene	1828938	1829660	ENSCAFG00000023586		protein_coding		TIGRP2P155849_rs9172472	1860574	3.23373	Sweden
12	ncRNA_gene	1883243	1883350	ENSCAFG00000021226	RF00026	snRNA		TIGRP2P155849_rs9172472	1860574	3.23373	Sweden
12	ncRNA_gene	1857985	1858641	ENSCAFG00000040254		lincRNA		BICF2P797529	1874746	3.23373	Sweden
12	ncRNA_gene	1883243	1883350	ENSCAFG00000021226	RF00026	snRNA		BICF2P797529	1874746	3.23373	Sweden
12	ncRNA_gene	1857985	1858641	ENSCAFG00000040254		lincRNA		TIGRP2P155869_rs9204671	1885647	3.26728	Sweden
12	ncRNA_gene	1915557	1920642	ENSCAFG00000034864		lincRNA		TIGRP2P155869_rs9204671	1885647	3.26728	Sweden
12	ncRNA_gene	1883243	1883350	ENSCAFG00000021226	RF00026	snRNA		TIGRP2P155869_rs9204671	1885647	3.26728	Sweden
12	ncRNA_gene	1915557	1920642	ENSCAFG00000034864		lincRNA		BICF2P928832	1911694	3.41998	Sweden
12	ncRNA_gene	1883243	1883350	ENSCAFG00000021226	RF00026	snRNA		BICF2P928832	1911694	3.41998	Sweden
12	ncRNA_gene	1915557	1920642	ENSCAFG00000034864		lincRNA		BICF2P543796	1919031	3.41998	Sweden
12	ncRNA_gene	1883243	1883350	ENSCAFG00000021226	RF00026	snRNA		BICF2P543796	1919031	3.41998	Sweden
12	ncRNA_gene	1915557	1920642	ENSCAFG00000034864		lincRNA		BICF2P267051	1933943	3.29079	Sweden
12	ncRNA_gene	1915557	1920642	ENSCAFG00000034864		lincRNA		BICF2S2303501	1944857	3.40443	Sweden
12	gene	2055181	2063369	ENSCAFG00000023531		protein_coding		BICF2P967278	2016211	3.209	Sweden
12	gene	2055181	2063369	ENSCAFG00000023531		protein_coding		TIGRP2P155968_rs9242615	2035670	3.20927	Sweden
12	gene	2070179	2083009	ENSCAFG00000000801		protein_coding		TIGRP2P155968_rs9242615	2035670	3.20927	Sweden
12	gene	2055181	2063369	ENSCAFG00000023531		protein_coding		BICF2P233947	2045034	3.26403	Sweden
12	gene	2070179	2083009	ENSCAFG00000000801		protein_coding		BICF2P233947	2045034	3.26403	Sweden
12	gene	2055181	2063369	ENSCAFG00000023531		protein_coding		BICF2P152643	2059557	3.22102	Sweden
12	gene	2070179	2083009	ENSCAFG00000000801		protein_coding		BICF2P152643	2059557	3.22102	Sweden
12	gene	2088765	2106763	ENSCAFG00000000797	BTNL2	protein_coding	butyrophilin like 2 [Source:HGNC Symbol%3BAcc:HGNC:1142]	BICF2P152643	2059557	3.22102	Sweden
12	gene	2055181	2063369	ENSCAFG00000023531		protein_coding		BICF2P34874	2062707	3.22732	Sweden
12	gene	2070179	2083009	ENSCAFG00000000801		protein_coding		BICF2P34874	2062707	3.22732	Sweden
12	gene	2088765	2106763	ENSCAFG00000000797	BTNL2	protein_coding	butyrophilin like 2 [Source:HGNC Symbol%3BAcc:HGNC:1142]	BICF2P34874	2062707	3.22732	Sweden
12	gene	2055181	2063369	ENSCAFG00000023531		protein_coding		BICF2P96752	2068651	3.22711	Sweden
12	gene	2070179	2083009	ENSCAFG00000000801		protein_coding		BICF2P96752	2068651	3.22711	Sweden
12	gene	2088765	2106763	ENSCAFG00000000797	BTNL2	protein_coding	butyrophilin like 2 [Source:HGNC Symbol%3BAcc:HGNC:1142]	BICF2P96752	2068651	3.22711	Sweden
12	gene	2070179	2083009	ENSCAFG00000000801		protein_coding		TIGRP2P167215_rs8877889	2104892	3.27712	Sweden
12	gene	2088765	2106763	ENSCAFG00000000797	BTNL2	protein_coding	butyrophilin like 2 [Source:HGNC Symbol%3BAcc:HGNC:1142]	TIGRP2P167215_rs8877889	2104892	3.27712	Sweden
12	gene	2132986	2136689	ENSCAFG00000000803	DLA-DRA	protein_coding	major histocompatibility complex%2C class II%2C DR alpha [Source:HGNC Symbol%3BAcc:HGNC:4947]	TIGRP2P167215_rs8877889	2104892	3.27712	Sweden
12	gene	2070179	2083009	ENSCAFG00000000801		protein_coding		BICF2P1012243	2117905	3.33155	Sweden
12	gene	2088765	2106763	ENSCAFG00000000797	BTNL2	protein_coding	butyrophilin like 2 [Source:HGNC Symbol%3BAcc:HGNC:1142]	BICF2P1012243	2117905	3.33155	Sweden
12	gene	2132986	2136689	ENSCAFG00000000803	DLA-DRA	protein_coding	major histocompatibility complex%2C class II%2C DR alpha [Source:HGNC Symbol%3BAcc:HGNC:4947]	BICF2P1012243	2117905	3.33155	Sweden
12	gene	2151409	2164562	ENSCAFG00000000806	HLA-DRB1	protein_coding	DLA class II histocompatibility antigen%2C DR-1 beta chain precursor [Source:RefSeq peptide%3BAcc:NP_001014768]	BICF2P1012243	2117905	3.33155	Sweden
12	gene	2088765	2106763	ENSCAFG00000000797	BTNL2	protein_coding	butyrophilin like 2 [Source:HGNC Symbol%3BAcc:HGNC:1142]	TIGRP2P167230_rs9193162	2129044	3.21449	Sweden
12	gene	2132986	2136689	ENSCAFG00000000803	DLA-DRA	protein_coding	major histocompatibility complex%2C class II%2C DR alpha [Source:HGNC Symbol%3BAcc:HGNC:4947]	TIGRP2P167230_rs9193162	2129044	3.21449	Sweden
12	gene	2151409	2164562	ENSCAFG00000000806	HLA-DRB1	protein_coding	DLA class II histocompatibility antigen%2C DR-1 beta chain precursor [Source:RefSeq peptide%3BAcc:NP_001014768]	TIGRP2P167230_rs9193162	2129044	3.21449	Sweden
12	gene	2088765	2106763	ENSCAFG00000000797	BTNL2	protein_coding	butyrophilin like 2 [Source:HGNC Symbol%3BAcc:HGNC:1142]	BICF2P38803	2137732	3.35191	Sweden
12	gene	2132986	2136689	ENSCAFG00000000803	DLA-DRA	protein_coding	major histocompatibility complex%2C class II%2C DR alpha [Source:HGNC Symbol%3BAcc:HGNC:4947]	BICF2P38803	2137732	3.35191	Sweden
12	gene	2151409	2164562	ENSCAFG00000000806	HLA-DRB1	protein_coding	DLA class II histocompatibility antigen%2C DR-1 beta chain precursor [Source:RefSeq peptide%3BAcc:NP_001014768]	BICF2P38803	2137732	3.35191	Sweden
12	gene	2132986	2136689	ENSCAFG00000000803	DLA-DRA	protein_coding	major histocompatibility complex%2C class II%2C DR alpha [Source:HGNC Symbol%3BAcc:HGNC:4947]	BICF2P1081573	2154290	3.34352	Sweden
12	gene	2151409	2164562	ENSCAFG00000000806	HLA-DRB1	protein_coding	DLA class II histocompatibility antigen%2C DR-1 beta chain precursor [Source:RefSeq peptide%3BAcc:NP_001014768]	BICF2P1081573	2154290	3.34352	Sweden
12	gene	2132986	2136689	ENSCAFG00000000803	DLA-DRA	protein_coding	major histocompatibility complex%2C class II%2C DR alpha [Source:HGNC Symbol%3BAcc:HGNC:4947]	BICF2P178662	2163492	3.3334	Sweden
12	gene	2151409	2164562	ENSCAFG00000000806	HLA-DRB1	protein_coding	DLA class II histocompatibility antigen%2C DR-1 beta chain precursor [Source:RefSeq peptide%3BAcc:NP_001014768]	BICF2P178662	2163492	3.3334	Sweden
12	gene	2221181	2227600	ENSCAFG00000000812	DLA-DQA1	protein_coding	major histocompatibility complex%2C class II%2C DQ alpha precursor [Source:RefSeq peptide%3BAcc:NP_001011726]	BICF2S2353608	2191347	3.33476	Sweden
12	gene	2151409	2164562	ENSCAFG00000000806	HLA-DRB1	protein_coding	DLA class II histocompatibility antigen%2C DR-1 beta chain precursor [Source:RefSeq peptide%3BAcc:NP_001014768]	BICF2S2353608	2191347	3.33476	Sweden
12	ncRNA_gene	2317954	2318243	ENSCAFG00000020749	RF00100	misc_RNA		TIGRP2P167356_rs9014994	2334090	3.35547	Sweden
12	gene	2378146	2383732	ENSCAFG00000000819	DLA-DOB	protein_coding	major histocompatibility complex%2C class II%2C DO beta [Source:HGNC Symbol%3BAcc:HGNC:4937]	BICF2S2305255	2347097	3.44772	Sweden
12	ncRNA_gene	2317954	2318243	ENSCAFG00000020749	RF00100	misc_RNA		BICF2S2305255	2347097	3.44772	Sweden
12	gene	2378146	2383732	ENSCAFG00000000819	DLA-DOB	protein_coding	major histocompatibility complex%2C class II%2C DO beta [Source:HGNC Symbol%3BAcc:HGNC:4937]	BICF2P304641	2360802	3.23646	Sweden
12	gene	2404098	2416898	ENSCAFG00000000823		protein_coding		BICF2S23219052	2383201	3.35067	Sweden
12	gene	2378146	2383732	ENSCAFG00000000819	DLA-DOB	protein_coding	major histocompatibility complex%2C class II%2C DO beta [Source:HGNC Symbol%3BAcc:HGNC:4937]	BICF2S23219052	2383201	3.35067	Sweden
12	gene	2419456	2422832	ENSCAFG00000000829	PSMB8	protein_coding	proteasome subunit beta 8 [Source:VGNC Symbol%3BAcc:VGNC:45099]	BICF2S23219052	2383201	3.35067	Sweden
12	gene	2404098	2416898	ENSCAFG00000000823		protein_coding		TIGRP2P167399_rs9025035	2400297	3.3727	Sweden
12	gene	2378146	2383732	ENSCAFG00000000819	DLA-DOB	protein_coding	major histocompatibility complex%2C class II%2C DO beta [Source:HGNC Symbol%3BAcc:HGNC:4937]	TIGRP2P167399_rs9025035	2400297	3.3727	Sweden
12	gene	2419456	2422832	ENSCAFG00000000829	PSMB8	protein_coding	proteasome subunit beta 8 [Source:VGNC Symbol%3BAcc:VGNC:45099]	TIGRP2P167399_rs9025035	2400297	3.3727	Sweden
12	gene	2432579	2441456	ENSCAFG00000030725	PSMB9	protein_coding	proteasome subunit beta 9 [Source:VGNC Symbol%3BAcc:VGNC:45100]	TIGRP2P167399_rs9025035	2400297	3.3727	Sweden
12	gene	2424465	2432068	ENSCAFG00000000832	TAP1	protein_coding	transporter 1%2C ATP binding cassette subfamily B member [Source:VGNC Symbol%3BAcc:VGNC:47105]	TIGRP2P167399_rs9025035	2400297	3.3727	Sweden
12	gene	2404098	2416898	ENSCAFG00000000823		protein_coding		TIGRP2P167405_rs8637304	2408809	3.31853	Sweden
12	gene	2378146	2383732	ENSCAFG00000000819	DLA-DOB	protein_coding	major histocompatibility complex%2C class II%2C DO beta [Source:HGNC Symbol%3BAcc:HGNC:4937]	TIGRP2P167405_rs8637304	2408809	3.31853	Sweden
12	gene	2419456	2422832	ENSCAFG00000000829	PSMB8	protein_coding	proteasome subunit beta 8 [Source:VGNC Symbol%3BAcc:VGNC:45099]	TIGRP2P167405_rs8637304	2408809	3.31853	Sweden
12	gene	2432579	2441456	ENSCAFG00000030725	PSMB9	protein_coding	proteasome subunit beta 9 [Source:VGNC Symbol%3BAcc:VGNC:45100]	TIGRP2P167405_rs8637304	2408809	3.31853	Sweden
12	gene	2424465	2432068	ENSCAFG00000000832	TAP1	protein_coding	transporter 1%2C ATP binding cassette subfamily B member [Source:VGNC Symbol%3BAcc:VGNC:47105]	TIGRP2P167405_rs8637304	2408809	3.31853	Sweden
12	gene	2404098	2416898	ENSCAFG00000000823		protein_coding		BICF2P301031	2416184	3.47821	Sweden
12	gene	2378146	2383732	ENSCAFG00000000819	DLA-DOB	protein_coding	major histocompatibility complex%2C class II%2C DO beta [Source:HGNC Symbol%3BAcc:HGNC:4937]	BICF2P301031	2416184	3.47821	Sweden
12	gene	2419456	2422832	ENSCAFG00000000829	PSMB8	protein_coding	proteasome subunit beta 8 [Source:VGNC Symbol%3BAcc:VGNC:45099]	BICF2P301031	2416184	3.47821	Sweden
12	gene	2432579	2441456	ENSCAFG00000030725	PSMB9	protein_coding	proteasome subunit beta 9 [Source:VGNC Symbol%3BAcc:VGNC:45100]	BICF2P301031	2416184	3.47821	Sweden
12	gene	2424465	2432068	ENSCAFG00000000832	TAP1	protein_coding	transporter 1%2C ATP binding cassette subfamily B member [Source:VGNC Symbol%3BAcc:VGNC:47105]	BICF2P301031	2416184	3.47821	Sweden
12	gene	2404098	2416898	ENSCAFG00000000823		protein_coding		BICF2P217639	2444083	3.30065	Sweden
12	gene	2419456	2422832	ENSCAFG00000000829	PSMB8	protein_coding	proteasome subunit beta 8 [Source:VGNC Symbol%3BAcc:VGNC:45099]	BICF2P217639	2444083	3.30065	Sweden
12	gene	2432579	2441456	ENSCAFG00000030725	PSMB9	protein_coding	proteasome subunit beta 9 [Source:VGNC Symbol%3BAcc:VGNC:45100]	BICF2P217639	2444083	3.30065	Sweden
12	gene	2424465	2432068	ENSCAFG00000000832	TAP1	protein_coding	transporter 1%2C ATP binding cassette subfamily B member [Source:VGNC Symbol%3BAcc:VGNC:47105]	BICF2P217639	2444083	3.30065	Sweden
12	gene	2404098	2416898	ENSCAFG00000000823		protein_coding		BICF2P427505	2454089	3.30865	Sweden
12	gene	2419456	2422832	ENSCAFG00000000829	PSMB8	protein_coding	proteasome subunit beta 8 [Source:VGNC Symbol%3BAcc:VGNC:45099]	BICF2P427505	2454089	3.30865	Sweden
12	gene	2432579	2441456	ENSCAFG00000030725	PSMB9	protein_coding	proteasome subunit beta 9 [Source:VGNC Symbol%3BAcc:VGNC:45100]	BICF2P427505	2454089	3.30865	Sweden
12	gene	2424465	2432068	ENSCAFG00000000832	TAP1	protein_coding	transporter 1%2C ATP binding cassette subfamily B member [Source:VGNC Symbol%3BAcc:VGNC:47105]	BICF2P427505	2454089	3.30865	Sweden
12	gene	2498738	2508275	ENSCAFG00000032102	DLA-DMB	protein_coding	major histocompatibility complex%2C class II%2C DM beta precursor [Source:RefSeq peptide%3BAcc:NP_001257999]	BICF2S23061474	2464315	3.34322	Sweden
12	gene	2432579	2441456	ENSCAFG00000030725	PSMB9	protein_coding	proteasome subunit beta 9 [Source:VGNC Symbol%3BAcc:VGNC:45100]	BICF2S23061474	2464315	3.34322	Sweden
12	gene	2424465	2432068	ENSCAFG00000000832	TAP1	protein_coding	transporter 1%2C ATP binding cassette subfamily B member [Source:VGNC Symbol%3BAcc:VGNC:47105]	BICF2S23061474	2464315	3.34322	Sweden
12	gene	2498738	2508275	ENSCAFG00000032102	DLA-DMB	protein_coding	major histocompatibility complex%2C class II%2C DM beta precursor [Source:RefSeq peptide%3BAcc:NP_001257999]	BICF2S23661198	2473964	3.16688	Sweden
12	gene	2432579	2441456	ENSCAFG00000030725	PSMB9	protein_coding	proteasome subunit beta 9 [Source:VGNC Symbol%3BAcc:VGNC:45100]	BICF2S23661198	2473964	3.16688	Sweden
12	gene	2516976	2520999	ENSCAFG00000000848	DLA-DMA	protein_coding	major histocompatibility complex%2C class II%2C DM alpha precursor [Source:RefSeq peptide%3BAcc:NP_001041564]	TIGRP2P167446_rs9108305	2488323	3.30385	Sweden
12	gene	2498738	2508275	ENSCAFG00000032102	DLA-DMB	protein_coding	major histocompatibility complex%2C class II%2C DM beta precursor [Source:RefSeq peptide%3BAcc:NP_001257999]	TIGRP2P167446_rs9108305	2488323	3.30385	Sweden
12	gene	2534034	2548840	ENSCAFG00000000871	BRD2	protein_coding	bromodomain containing 2 [Source:VGNC Symbol%3BAcc:VGNC:38519]	BICF2S23337199	2508471	3.24127	Sweden
12	gene	2516976	2520999	ENSCAFG00000000848	DLA-DMA	protein_coding	major histocompatibility complex%2C class II%2C DM alpha precursor [Source:RefSeq peptide%3BAcc:NP_001041564]	BICF2S23337199	2508471	3.24127	Sweden
12	gene	2498738	2508275	ENSCAFG00000032102	DLA-DMB	protein_coding	major histocompatibility complex%2C class II%2C DM beta precursor [Source:RefSeq peptide%3BAcc:NP_001257999]	BICF2S23337199	2508471	3.24127	Sweden
12	gene	2534034	2548840	ENSCAFG00000000871	BRD2	protein_coding	bromodomain containing 2 [Source:VGNC Symbol%3BAcc:VGNC:38519]	BICF2P909861	2516888	3.28411	Sweden
12	gene	2516976	2520999	ENSCAFG00000000848	DLA-DMA	protein_coding	major histocompatibility complex%2C class II%2C DM alpha precursor [Source:RefSeq peptide%3BAcc:NP_001041564]	BICF2P909861	2516888	3.28411	Sweden
12	gene	2498738	2508275	ENSCAFG00000032102	DLA-DMB	protein_coding	major histocompatibility complex%2C class II%2C DM beta precursor [Source:RefSeq peptide%3BAcc:NP_001257999]	BICF2P909861	2516888	3.28411	Sweden
12	gene	2534034	2548840	ENSCAFG00000000871	BRD2	protein_coding	bromodomain containing 2 [Source:VGNC Symbol%3BAcc:VGNC:38519]	BICF2P1038915	2521265	3.24392	Sweden
12	gene	2516976	2520999	ENSCAFG00000000848	DLA-DMA	protein_coding	major histocompatibility complex%2C class II%2C DM alpha precursor [Source:RefSeq peptide%3BAcc:NP_001041564]	BICF2P1038915	2521265	3.24392	Sweden
12	gene	2498738	2508275	ENSCAFG00000032102	DLA-DMB	protein_coding	major histocompatibility complex%2C class II%2C DM beta precursor [Source:RefSeq peptide%3BAcc:NP_001257999]	BICF2P1038915	2521265	3.24392	Sweden
12	ncRNA_gene	2569317	2595098	ENSCAFG00000039997		lincRNA		BICF2P368375	2539005	3.24392	Sweden
12	gene	2534034	2548840	ENSCAFG00000000871	BRD2	protein_coding	bromodomain containing 2 [Source:VGNC Symbol%3BAcc:VGNC:38519]	BICF2P368375	2539005	3.24392	Sweden
12	gene	2516976	2520999	ENSCAFG00000000848	DLA-DMA	protein_coding	major histocompatibility complex%2C class II%2C DM alpha precursor [Source:RefSeq peptide%3BAcc:NP_001041564]	BICF2P368375	2539005	3.24392	Sweden
12	gene	2498738	2508275	ENSCAFG00000032102	DLA-DMB	protein_coding	major histocompatibility complex%2C class II%2C DM beta precursor [Source:RefSeq peptide%3BAcc:NP_001257999]	BICF2P368375	2539005	3.24392	Sweden
12	gene	2563191	2568615	ENSCAFG00000000896	DLA-DOA	protein_coding	HLA class II histocompatibility antigen%2C DO alpha chain-like precursor [Source:RefSeq peptide%3BAcc:NP_001300716]	BICF2P368375	2539005	3.24392	Sweden
12	ncRNA_gene	2569317	2595098	ENSCAFG00000039997		lincRNA		BICF2S23044749	2546913	3.36199	Sweden
12	ncRNA_gene	2581774	2596168	ENSCAFG00000037154		lincRNA		BICF2S23044749	2546913	3.36199	Sweden
12	gene	2534034	2548840	ENSCAFG00000000871	BRD2	protein_coding	bromodomain containing 2 [Source:VGNC Symbol%3BAcc:VGNC:38519]	BICF2S23044749	2546913	3.36199	Sweden
12	gene	2516976	2520999	ENSCAFG00000000848	DLA-DMA	protein_coding	major histocompatibility complex%2C class II%2C DM alpha precursor [Source:RefSeq peptide%3BAcc:NP_001041564]	BICF2S23044749	2546913	3.36199	Sweden
12	gene	2498738	2508275	ENSCAFG00000032102	DLA-DMB	protein_coding	major histocompatibility complex%2C class II%2C DM beta precursor [Source:RefSeq peptide%3BAcc:NP_001257999]	BICF2S23044749	2546913	3.36199	Sweden
12	gene	2563191	2568615	ENSCAFG00000000896	DLA-DOA	protein_coding	HLA class II histocompatibility antigen%2C DO alpha chain-like precursor [Source:RefSeq peptide%3BAcc:NP_001300716]	BICF2S23044749	2546913	3.36199	Sweden
12	ncRNA_gene	2584224	2584352	ENSCAFG00000027543	RF00601	snoRNA		BICF2S23044749	2546913	3.36199	Sweden
12	ncRNA_gene	2569317	2595098	ENSCAFG00000039997		lincRNA		BICF2P372674	2552526	3.36199	Sweden
12	ncRNA_gene	2581774	2596168	ENSCAFG00000037154		lincRNA		BICF2P372674	2552526	3.36199	Sweden
12	gene	2534034	2548840	ENSCAFG00000000871	BRD2	protein_coding	bromodomain containing 2 [Source:VGNC Symbol%3BAcc:VGNC:38519]	BICF2P372674	2552526	3.36199	Sweden
12	gene	2516976	2520999	ENSCAFG00000000848	DLA-DMA	protein_coding	major histocompatibility complex%2C class II%2C DM alpha precursor [Source:RefSeq peptide%3BAcc:NP_001041564]	BICF2P372674	2552526	3.36199	Sweden
12	gene	2563191	2568615	ENSCAFG00000000896	DLA-DOA	protein_coding	HLA class II histocompatibility antigen%2C DO alpha chain-like precursor [Source:RefSeq peptide%3BAcc:NP_001300716]	BICF2P372674	2552526	3.36199	Sweden
12	ncRNA_gene	2584224	2584352	ENSCAFG00000027543	RF00601	snoRNA		BICF2P372674	2552526	3.36199	Sweden
12	ncRNA_gene	2569317	2595098	ENSCAFG00000039997		lincRNA		BICF2S23451486	2604649	3.23547	Sweden
12	ncRNA_gene	2581774	2596168	ENSCAFG00000037154		lincRNA		BICF2S23451486	2604649	3.23547	Sweden
12	gene	2604546	2607784	ENSCAFG00000000900		protein_coding		BICF2S23451486	2604649	3.23547	Sweden
12	gene	2626822	2655698	ENSCAFG00000000903	COL11A2	protein_coding	collagen type XI alpha 2 chain [Source:VGNC Symbol%3BAcc:VGNC:39457]	BICF2S23451486	2604649	3.23547	Sweden
12	gene	2563191	2568615	ENSCAFG00000000896	DLA-DOA	protein_coding	HLA class II histocompatibility antigen%2C DO alpha chain-like precursor [Source:RefSeq peptide%3BAcc:NP_001300716]	BICF2S23451486	2604649	3.23547	Sweden
12	ncRNA_gene	2584224	2584352	ENSCAFG00000027543	RF00601	snoRNA		BICF2S23451486	2604649	3.23547	Sweden
12	ncRNA_gene	2569317	2595098	ENSCAFG00000039997		lincRNA		TIGRP2P167489_rs8856588	2619323	3.20687	Sweden
12	ncRNA_gene	2581774	2596168	ENSCAFG00000037154		lincRNA		TIGRP2P167489_rs8856588	2619323	3.20687	Sweden
12	gene	2604546	2607784	ENSCAFG00000000900		protein_coding		TIGRP2P167489_rs8856588	2619323	3.20687	Sweden
12	gene	2626822	2655698	ENSCAFG00000000903	COL11A2	protein_coding	collagen type XI alpha 2 chain [Source:VGNC Symbol%3BAcc:VGNC:39457]	TIGRP2P167489_rs8856588	2619323	3.20687	Sweden
12	ncRNA_gene	2584224	2584352	ENSCAFG00000027543	RF00601	snoRNA		TIGRP2P167489_rs8856588	2619323	3.20687	Sweden
12	gene	2656386	2663534	ENSCAFG00000000912	RXRB	protein_coding	retinoid X receptor beta [Source:VGNC Symbol%3BAcc:VGNC:45818]	TIGRP2P167489_rs8856588	2619323	3.20687	Sweden
12	ncRNA_gene	2569317	2595098	ENSCAFG00000039997		lincRNA		BICF2P1414630	2622760	3.23893	Sweden
12	ncRNA_gene	2581774	2596168	ENSCAFG00000037154		lincRNA		BICF2P1414630	2622760	3.23893	Sweden
12	gene	2604546	2607784	ENSCAFG00000000900		protein_coding		BICF2P1414630	2622760	3.23893	Sweden
12	gene	2626822	2655698	ENSCAFG00000000903	COL11A2	protein_coding	collagen type XI alpha 2 chain [Source:VGNC Symbol%3BAcc:VGNC:39457]	BICF2P1414630	2622760	3.23893	Sweden
12	ncRNA_gene	2584224	2584352	ENSCAFG00000027543	RF00601	snoRNA		BICF2P1414630	2622760	3.23893	Sweden
12	gene	2656386	2663534	ENSCAFG00000000912	RXRB	protein_coding	retinoid X receptor beta [Source:VGNC Symbol%3BAcc:VGNC:45818]	BICF2P1414630	2622760	3.23893	Sweden
12	ncRNA_gene	2670928	2670990	ENSCAFG00000025737	cfa-mir-219-1	miRNA	cfa-mir-219-1 [Source:miRBase%3BAcc:MI0008007]	BICF2S23751910	2662789	3.23794	Sweden
12	gene	2626822	2655698	ENSCAFG00000000903	COL11A2	protein_coding	collagen type XI alpha 2 chain [Source:VGNC Symbol%3BAcc:VGNC:39457]	BICF2S23751910	2662789	3.23794	Sweden
12	gene	2667756	2669741	ENSCAFG00000000927	HSD17B8	protein_coding	hydroxysteroid 17-beta dehydrogenase 8 [Source:VGNC Symbol%3BAcc:VGNC:41810]	BICF2S23751910	2662789	3.23794	Sweden
12	gene	2671578	2675958	ENSCAFG00000000933	RING1	protein_coding	ring finger protein 1 [Source:VGNC Symbol%3BAcc:VGNC:45589]	BICF2S23751910	2662789	3.23794	Sweden
12	gene	2656386	2663534	ENSCAFG00000000912	RXRB	protein_coding	retinoid X receptor beta [Source:VGNC Symbol%3BAcc:VGNC:45818]	BICF2S23751910	2662789	3.23794	Sweden
12	gene	2663839	2667801	ENSCAFG00000000917	SLC39A7	protein_coding	solute carrier family 39 member 7 [Source:VGNC Symbol%3BAcc:VGNC:46406]	BICF2S23751910	2662789	3.23794	Sweden
12	gene	2697508	2712831	ENSCAFG00000000941	VPS52	protein_coding	VPS52%2C GARP complex subunit [Source:VGNC Symbol%3BAcc:VGNC:48296]	BICF2S23751910	2662789	3.23794	Sweden
12	ncRNA_gene	2670928	2670990	ENSCAFG00000025737	cfa-mir-219-1	miRNA	cfa-mir-219-1 [Source:miRBase%3BAcc:MI0008007]	BICF2S2312298	2669296	3.24194	Sweden
12	gene	2626822	2655698	ENSCAFG00000000903	COL11A2	protein_coding	collagen type XI alpha 2 chain [Source:VGNC Symbol%3BAcc:VGNC:39457]	BICF2S2312298	2669296	3.24194	Sweden
12	gene	2667756	2669741	ENSCAFG00000000927	HSD17B8	protein_coding	hydroxysteroid 17-beta dehydrogenase 8 [Source:VGNC Symbol%3BAcc:VGNC:41810]	BICF2S2312298	2669296	3.24194	Sweden
12	gene	2671578	2675958	ENSCAFG00000000933	RING1	protein_coding	ring finger protein 1 [Source:VGNC Symbol%3BAcc:VGNC:45589]	BICF2S2312298	2669296	3.24194	Sweden
12	gene	2656386	2663534	ENSCAFG00000000912	RXRB	protein_coding	retinoid X receptor beta [Source:VGNC Symbol%3BAcc:VGNC:45818]	BICF2S2312298	2669296	3.24194	Sweden
12	gene	2663839	2667801	ENSCAFG00000000917	SLC39A7	protein_coding	solute carrier family 39 member 7 [Source:VGNC Symbol%3BAcc:VGNC:46406]	BICF2S2312298	2669296	3.24194	Sweden
12	gene	2697508	2712831	ENSCAFG00000000941	VPS52	protein_coding	VPS52%2C GARP complex subunit [Source:VGNC Symbol%3BAcc:VGNC:48296]	BICF2S2312298	2669296	3.24194	Sweden
12	gene	2738550	2739782	ENSCAFG00000031301		protein_coding		BICF2P570506	2766690	3.12741	Sweden
12	gene	2755202	2760710	ENSCAFG00000000981	DAXX	protein_coding	death domain associated protein [Source:VGNC Symbol%3BAcc:VGNC:39777]	BICF2P570506	2766690	3.12741	Sweden
12	gene	2729562	2730858	ENSCAFG00000000956	PFDN6	protein_coding	prefoldin subunit 6 [Source:VGNC Symbol%3BAcc:VGNC:44441]	BICF2P570506	2766690	3.12741	Sweden
12	gene	2731299	2738786	ENSCAFG00000000963	RGL2	protein_coding	ral guanine nucleotide dissociation stimulator like 2 [Source:VGNC Symbol%3BAcc:VGNC:45513]	BICF2P570506	2766690	3.12741	Sweden
12	gene	2740260	2751926	ENSCAFG00000000972	TAPBP	protein_coding	TAP binding protein [Source:VGNC Symbol%3BAcc:VGNC:47106]	BICF2P570506	2766690	3.12741	Sweden
12	gene	2721433	2729161	ENSCAFG00000000954	WDR46	protein_coding	WD repeat domain 46 [Source:VGNC Symbol%3BAcc:VGNC:48369]	BICF2P570506	2766690	3.12741	Sweden
12	gene	2752533	2754455	ENSCAFG00000000977	ZBTB22	protein_coding	zinc finger and BTB domain containing 22 [Source:VGNC Symbol%3BAcc:VGNC:48527]	BICF2P570506	2766690	3.12741	Sweden
12	pseudogene	2864186	2865572	ENSCAFG00000001017		pseudogene		TIGRP2P167533_rs9189886	2840241	3.25439	Sweden
12	gene	2827604	2829099	ENSCAFG00000001008	CUTA	protein_coding	cutA divalent cation tolerance homolog [Source:VGNC Symbol%3BAcc:VGNC:39736]	TIGRP2P167533_rs9189886	2840241	3.25439	Sweden
12	gene	2813626	2928614	ENSCAFG00000000987	KIFC1	protein_coding	kinesin family member C1 [Source:VGNC Symbol%3BAcc:VGNC:42414]	TIGRP2P167533_rs9189886	2840241	3.25439	Sweden
12	gene	2822344	2827053	ENSCAFG00000000998	PHF1	protein_coding	PHD finger protein 1 [Source:VGNC Symbol%3BAcc:VGNC:44479]	TIGRP2P167533_rs9189886	2840241	3.25439	Sweden
12	gene	2834776	2861101	ENSCAFG00000001014	SYNGAP1	protein_coding	synaptic Ras GTPase activating protein 1 [Source:VGNC Symbol%3BAcc:VGNC:47031]	TIGRP2P167533_rs9189886	2840241	3.25439	Sweden
12	ncRNA_gene	2898958	2906828	ENSCAFG00000032796		lincRNA		BICF2P105897	2863511	3.127	Sweden
12	gene	2900794	2901635	ENSCAFG00000013082		protein_coding		BICF2P105897	2863511	3.127	Sweden
12	pseudogene	2864186	2865572	ENSCAFG00000001017		pseudogene		BICF2P105897	2863511	3.127	Sweden
12	gene	2827604	2829099	ENSCAFG00000001008	CUTA	protein_coding	cutA divalent cation tolerance homolog [Source:VGNC Symbol%3BAcc:VGNC:39736]	BICF2P105897	2863511	3.127	Sweden
12	gene	2813626	2928614	ENSCAFG00000000987	KIFC1	protein_coding	kinesin family member C1 [Source:VGNC Symbol%3BAcc:VGNC:42414]	BICF2P105897	2863511	3.127	Sweden
12	gene	2822344	2827053	ENSCAFG00000000998	PHF1	protein_coding	PHD finger protein 1 [Source:VGNC Symbol%3BAcc:VGNC:44479]	BICF2P105897	2863511	3.127	Sweden
12	gene	2834776	2861101	ENSCAFG00000001014	SYNGAP1	protein_coding	synaptic Ras GTPase activating protein 1 [Source:VGNC Symbol%3BAcc:VGNC:47031]	BICF2P105897	2863511	3.127	Sweden
12	ncRNA_gene	2898958	2906828	ENSCAFG00000032796		lincRNA		TIGRP2P167571_rs9006653	2913031	3.25062	Sweden
12	gene	2900794	2901635	ENSCAFG00000013082		protein_coding		TIGRP2P167571_rs9006653	2913031	3.25062	Sweden
12	gene	2949753	2954835	ENSCAFG00000001022	BAK1	protein_coding	BCL2 antagonist/killer 1 [Source:VGNC Symbol%3BAcc:VGNC:38375]	TIGRP2P167571_rs9006653	2913031	3.25062	Sweden
12	gene	2813626	2928614	ENSCAFG00000000987	KIFC1	protein_coding	kinesin family member C1 [Source:VGNC Symbol%3BAcc:VGNC:42414]	TIGRP2P167571_rs9006653	2913031	3.25062	Sweden
12	ncRNA_gene	2898958	2906828	ENSCAFG00000032796		lincRNA		BICF2P1200278	2927672	3.25062	Sweden
12	gene	2900794	2901635	ENSCAFG00000013082		protein_coding		BICF2P1200278	2927672	3.25062	Sweden
12	gene	2960164	2961253	ENSCAFG00000031818		protein_coding		BICF2P1200278	2927672	3.25062	Sweden
12	gene	2949753	2954835	ENSCAFG00000001022	BAK1	protein_coding	BCL2 antagonist/killer 1 [Source:VGNC Symbol%3BAcc:VGNC:38375]	BICF2P1200278	2927672	3.25062	Sweden
12	gene	2813626	2928614	ENSCAFG00000000987	KIFC1	protein_coding	kinesin family member C1 [Source:VGNC Symbol%3BAcc:VGNC:42414]	BICF2P1200278	2927672	3.25062	Sweden
12	gene	2960164	2961253	ENSCAFG00000031818		protein_coding		BICF2S23340295	2954253	3.12526	Sweden
12	gene	2949753	2954835	ENSCAFG00000001022	BAK1	protein_coding	BCL2 antagonist/killer 1 [Source:VGNC Symbol%3BAcc:VGNC:38375]	BICF2S23340295	2954253	3.12526	Sweden
12	gene	2980959	3048511	ENSCAFG00000001130	ITPR3	protein_coding	inositol 1%2C4%2C5-trisphosphate receptor type 3 [Source:VGNC Symbol%3BAcc:VGNC:42159]	BICF2S23340295	2954253	3.12526	Sweden
12	gene	2813626	2928614	ENSCAFG00000000987	KIFC1	protein_coding	kinesin family member C1 [Source:VGNC Symbol%3BAcc:VGNC:42414]	BICF2S23340295	2954253	3.12526	Sweden
12	gene	2960164	2961253	ENSCAFG00000031818		protein_coding		BICF2P262789	2969170	3.12526	Sweden
12	gene	2949753	2954835	ENSCAFG00000001022	BAK1	protein_coding	BCL2 antagonist/killer 1 [Source:VGNC Symbol%3BAcc:VGNC:38375]	BICF2P262789	2969170	3.12526	Sweden
12	gene	2980959	3048511	ENSCAFG00000001130	ITPR3	protein_coding	inositol 1%2C4%2C5-trisphosphate receptor type 3 [Source:VGNC Symbol%3BAcc:VGNC:42159]	BICF2P262789	2969170	3.12526	Sweden
12	gene	2960164	2961253	ENSCAFG00000031818		protein_coding		TIGRP2P167596_rs8829873	2982056	3.12526	Sweden
12	gene	2949753	2954835	ENSCAFG00000001022	BAK1	protein_coding	BCL2 antagonist/killer 1 [Source:VGNC Symbol%3BAcc:VGNC:38375]	TIGRP2P167596_rs8829873	2982056	3.12526	Sweden
12	gene	2980959	3048511	ENSCAFG00000001130	ITPR3	protein_coding	inositol 1%2C4%2C5-trisphosphate receptor type 3 [Source:VGNC Symbol%3BAcc:VGNC:42159]	TIGRP2P167596_rs8829873	2982056	3.12526	Sweden
12	gene	2960164	2961253	ENSCAFG00000031818		protein_coding		BICF2S23322760	2989197	3.2383	Sweden
12	gene	2949753	2954835	ENSCAFG00000001022	BAK1	protein_coding	BCL2 antagonist/killer 1 [Source:VGNC Symbol%3BAcc:VGNC:38375]	BICF2S23322760	2989197	3.2383	Sweden
12	gene	2980959	3048511	ENSCAFG00000001130	ITPR3	protein_coding	inositol 1%2C4%2C5-trisphosphate receptor type 3 [Source:VGNC Symbol%3BAcc:VGNC:42159]	BICF2S23322760	2989197	3.2383	Sweden
12	gene	2960164	2961253	ENSCAFG00000031818		protein_coding		BICF2P1457458	2999371	2.86773	Sweden
12	gene	2980959	3048511	ENSCAFG00000001130	ITPR3	protein_coding	inositol 1%2C4%2C5-trisphosphate receptor type 3 [Source:VGNC Symbol%3BAcc:VGNC:42159]	BICF2P1457458	2999371	2.86773	Sweden
12	gene	3072975	3095824	ENSCAFG00000001188	IP6K3	protein_coding	inositol hexakisphosphate kinase 3 [Source:VGNC Symbol%3BAcc:VGNC:42063]	TIGRP2P167629_rs8879565	3043058	2.86773	Sweden
12	gene	2980959	3048511	ENSCAFG00000001130	ITPR3	protein_coding	inositol 1%2C4%2C5-trisphosphate receptor type 3 [Source:VGNC Symbol%3BAcc:VGNC:42159]	TIGRP2P167629_rs8879565	3043058	2.86773	Sweden
12	gene	3050383	3063780	ENSCAFG00000031270	UQCC2	protein_coding	ubiquinol-cytochrome c reductase complex assembly factor 2 [Source:VGNC Symbol%3BAcc:VGNC:48160]	TIGRP2P167629_rs8879565	3043058	2.86773	Sweden
12	gene	3072975	3095824	ENSCAFG00000001188	IP6K3	protein_coding	inositol hexakisphosphate kinase 3 [Source:VGNC Symbol%3BAcc:VGNC:42063]	BICF2P863589	3057026	3.20754	Sweden
12	gene	2980959	3048511	ENSCAFG00000001130	ITPR3	protein_coding	inositol 1%2C4%2C5-trisphosphate receptor type 3 [Source:VGNC Symbol%3BAcc:VGNC:42159]	BICF2P863589	3057026	3.20754	Sweden
12	gene	3050383	3063780	ENSCAFG00000031270	UQCC2	protein_coding	ubiquinol-cytochrome c reductase complex assembly factor 2 [Source:VGNC Symbol%3BAcc:VGNC:48160]	BICF2P863589	3057026	3.20754	Sweden
12	gene	3072975	3095824	ENSCAFG00000001188	IP6K3	protein_coding	inositol hexakisphosphate kinase 3 [Source:VGNC Symbol%3BAcc:VGNC:42063]	BICF2P1115728	3061421	3.20168	Sweden
12	gene	2980959	3048511	ENSCAFG00000001130	ITPR3	protein_coding	inositol 1%2C4%2C5-trisphosphate receptor type 3 [Source:VGNC Symbol%3BAcc:VGNC:42159]	BICF2P1115728	3061421	3.20168	Sweden
12	gene	3050383	3063780	ENSCAFG00000031270	UQCC2	protein_coding	ubiquinol-cytochrome c reductase complex assembly factor 2 [Source:VGNC Symbol%3BAcc:VGNC:48160]	BICF2P1115728	3061421	3.20168	Sweden
12	gene	3072975	3095824	ENSCAFG00000001188	IP6K3	protein_coding	inositol hexakisphosphate kinase 3 [Source:VGNC Symbol%3BAcc:VGNC:42063]	BICF2S23654229	3075275	3.29183	Sweden
12	gene	2980959	3048511	ENSCAFG00000001130	ITPR3	protein_coding	inositol 1%2C4%2C5-trisphosphate receptor type 3 [Source:VGNC Symbol%3BAcc:VGNC:42159]	BICF2S23654229	3075275	3.29183	Sweden
12	gene	3114122	3131919	ENSCAFG00000001191	LEMD2	protein_coding	LEM domain containing 2 [Source:VGNC Symbol%3BAcc:VGNC:42632]	BICF2S23654229	3075275	3.29183	Sweden
12	gene	3050383	3063780	ENSCAFG00000031270	UQCC2	protein_coding	ubiquinol-cytochrome c reductase complex assembly factor 2 [Source:VGNC Symbol%3BAcc:VGNC:48160]	BICF2S23654229	3075275	3.29183	Sweden
12	gene	3072975	3095824	ENSCAFG00000001188	IP6K3	protein_coding	inositol hexakisphosphate kinase 3 [Source:VGNC Symbol%3BAcc:VGNC:42063]	BICF2S23117020	3089088	3.19563	Sweden
12	gene	3114122	3131919	ENSCAFG00000001191	LEMD2	protein_coding	LEM domain containing 2 [Source:VGNC Symbol%3BAcc:VGNC:42632]	BICF2S23117020	3089088	3.19563	Sweden
12	gene	3050383	3063780	ENSCAFG00000031270	UQCC2	protein_coding	ubiquinol-cytochrome c reductase complex assembly factor 2 [Source:VGNC Symbol%3BAcc:VGNC:48160]	BICF2S23117020	3089088	3.19563	Sweden
12	gene	3130702	3131712	ENSCAFG00000032320		protein_coding		TIGRP2P167656_rs9103601	3114426	3.31022	Sweden
12	gene	3072975	3095824	ENSCAFG00000001188	IP6K3	protein_coding	inositol hexakisphosphate kinase 3 [Source:VGNC Symbol%3BAcc:VGNC:42063]	TIGRP2P167656_rs9103601	3114426	3.31022	Sweden
12	gene	3114122	3131919	ENSCAFG00000001191	LEMD2	protein_coding	LEM domain containing 2 [Source:VGNC Symbol%3BAcc:VGNC:42632]	TIGRP2P167656_rs9103601	3114426	3.31022	Sweden
12	gene	3138409	3144024	ENSCAFG00000001194	MLN	protein_coding	motilin [Source:HGNC Symbol%3BAcc:HGNC:7141]	TIGRP2P167656_rs9103601	3114426	3.31022	Sweden
12	gene	3130702	3131712	ENSCAFG00000032320		protein_coding		BICF2P430256	3129958	3.38234	Sweden
12	gene	3072975	3095824	ENSCAFG00000001188	IP6K3	protein_coding	inositol hexakisphosphate kinase 3 [Source:VGNC Symbol%3BAcc:VGNC:42063]	BICF2P430256	3129958	3.38234	Sweden
12	gene	3114122	3131919	ENSCAFG00000001191	LEMD2	protein_coding	LEM domain containing 2 [Source:VGNC Symbol%3BAcc:VGNC:42632]	BICF2P430256	3129958	3.38234	Sweden
12	gene	3138409	3144024	ENSCAFG00000001194	MLN	protein_coding	motilin [Source:HGNC Symbol%3BAcc:HGNC:7141]	BICF2P430256	3129958	3.38234	Sweden
12	gene	3130702	3131712	ENSCAFG00000032320		protein_coding		BICF2P1254053	3146389	3.37647	Sweden
12	gene	3114122	3131919	ENSCAFG00000001191	LEMD2	protein_coding	LEM domain containing 2 [Source:VGNC Symbol%3BAcc:VGNC:42632]	BICF2P1254053	3146389	3.37647	Sweden
12	gene	3138409	3144024	ENSCAFG00000001194	MLN	protein_coding	motilin [Source:HGNC Symbol%3BAcc:HGNC:7141]	BICF2P1254053	3146389	3.37647	Sweden
12	gene	3130702	3131712	ENSCAFG00000032320		protein_coding		BICF2P402427	3157791	3.19852	Sweden
12	gene	3114122	3131919	ENSCAFG00000001191	LEMD2	protein_coding	LEM domain containing 2 [Source:VGNC Symbol%3BAcc:VGNC:42632]	BICF2P402427	3157791	3.19852	Sweden
12	gene	3138409	3144024	ENSCAFG00000001194	MLN	protein_coding	motilin [Source:HGNC Symbol%3BAcc:HGNC:7141]	BICF2P402427	3157791	3.19852	Sweden
12	gene	3130702	3131712	ENSCAFG00000032320		protein_coding		TIGRP2P167682_rs8694179	3161378	3.22562	Sweden
12	gene	3114122	3131919	ENSCAFG00000001191	LEMD2	protein_coding	LEM domain containing 2 [Source:VGNC Symbol%3BAcc:VGNC:42632]	TIGRP2P167682_rs8694179	3161378	3.22562	Sweden
12	gene	3138409	3144024	ENSCAFG00000001194	MLN	protein_coding	motilin [Source:HGNC Symbol%3BAcc:HGNC:7141]	TIGRP2P167682_rs8694179	3161378	3.22562	Sweden
12	gene	3138409	3144024	ENSCAFG00000001194	MLN	protein_coding	motilin [Source:HGNC Symbol%3BAcc:HGNC:7141]	BICF2P459960	3181283	3.25502	Sweden
12	ncRNA_gene	3269242	3271997	ENSCAFG00000036670		lincRNA		TIGRP2P167735_rs9077055	3235712	3.26198	Sweden
12	ncRNA_gene	3269242	3271997	ENSCAFG00000036670		lincRNA		BICF2S2295328	3244592	3.24229	Sweden
12	ncRNA_gene	3269242	3271997	ENSCAFG00000036670		lincRNA		TIGRP2P167746_rs8677516	3254185	3.19952	Sweden
12	ncRNA_gene	3269242	3271997	ENSCAFG00000036670		lincRNA		BICF2S23116623	3270177	3.34043	Sweden
12	gene	3304546	3305142	ENSCAFG00000024506		protein_coding		BICF2S23116623	3270177	3.34043	Sweden
12	ncRNA_gene	3269242	3271997	ENSCAFG00000036670		lincRNA		BICF2P608380	3286488	3.19741	Sweden
12	gene	3304546	3305142	ENSCAFG00000024506		protein_coding		BICF2P608380	3286488	3.19741	Sweden
12	ncRNA_gene	3269242	3271997	ENSCAFG00000036670		lincRNA		TIGRP2P167764_rs9132539	3296933	3.21721	Sweden
12	gene	3304546	3305142	ENSCAFG00000024506		protein_coding		TIGRP2P167764_rs9132539	3296933	3.21721	Sweden
12	ncRNA_gene	3269242	3271997	ENSCAFG00000036670		lincRNA		BICF2P1340012	3308751	3.25341	Sweden
12	ncRNA_gene	3339790	3341453	ENSCAFG00000038563		lincRNA		BICF2P1340012	3308751	3.25341	Sweden
12	gene	3304546	3305142	ENSCAFG00000024506		protein_coding		BICF2P1340012	3308751	3.25341	Sweden
12	gene	3347339	3451276	ENSCAFG00000001202	GRM4	protein_coding	glutamate metabotropic receptor 4 [Source:VGNC Symbol%3BAcc:VGNC:41511]	BICF2P1340012	3308751	3.25341	Sweden
12	ncRNA_gene	3339790	3341453	ENSCAFG00000038563		lincRNA		BICF2P1211546	3318384	3.25341	Sweden
12	gene	3304546	3305142	ENSCAFG00000024506		protein_coding		BICF2P1211546	3318384	3.25341	Sweden
12	gene	3347339	3451276	ENSCAFG00000001202	GRM4	protein_coding	glutamate metabotropic receptor 4 [Source:VGNC Symbol%3BAcc:VGNC:41511]	BICF2P1211546	3318384	3.25341	Sweden
12	ncRNA_gene	3339790	3341453	ENSCAFG00000038563		lincRNA		BICF2P738783	3339678	3.32417	Sweden
12	gene	3304546	3305142	ENSCAFG00000024506		protein_coding		BICF2P738783	3339678	3.32417	Sweden
12	gene	3347339	3451276	ENSCAFG00000001202	GRM4	protein_coding	glutamate metabotropic receptor 4 [Source:VGNC Symbol%3BAcc:VGNC:41511]	BICF2P738783	3339678	3.32417	Sweden
12	ncRNA_gene	3339790	3341453	ENSCAFG00000038563		lincRNA		BICF2P1421229	3357067	3.15373	Sweden
12	gene	3347339	3451276	ENSCAFG00000001202	GRM4	protein_coding	glutamate metabotropic receptor 4 [Source:VGNC Symbol%3BAcc:VGNC:41511]	BICF2P1421229	3357067	3.15373	Sweden
12	gene	3347339	3451276	ENSCAFG00000001202	GRM4	protein_coding	glutamate metabotropic receptor 4 [Source:VGNC Symbol%3BAcc:VGNC:41511]	BICF2S23537646	3414378	3.51442	Sweden
12	gene	3347339	3451276	ENSCAFG00000001202	GRM4	protein_coding	glutamate metabotropic receptor 4 [Source:VGNC Symbol%3BAcc:VGNC:41511]	BICF2P610659	3450539	3.30686	Sweden
12	gene	3533049	3538533	ENSCAFG00000001211	HMGA1	protein_coding	high mobility group AT-hook 1 [Source:VGNC Symbol%3BAcc:VGNC:41709]	BICF2P775567	3496085	3.43459	Sweden
12	ncRNA_gene	3540427	3550420	ENSCAFG00000035196		lincRNA		TIGRP2P167818_rs8559705	3525626	3.52366	Sweden
12	gene	3539063	3540060	ENSCAFG00000023394		protein_coding		TIGRP2P167818_rs8559705	3525626	3.52366	Sweden
12	gene	3533049	3538533	ENSCAFG00000001211	HMGA1	protein_coding	high mobility group AT-hook 1 [Source:VGNC Symbol%3BAcc:VGNC:41709]	TIGRP2P167818_rs8559705	3525626	3.52366	Sweden
12	ncRNA_gene	3546822	3546923	ENSCAFG00000021011	RF00026	snRNA		TIGRP2P167818_rs8559705	3525626	3.52366	Sweden
12	ncRNA_gene	3540427	3550420	ENSCAFG00000035196		lincRNA		BICF2S23442636	3530330	3.40842	Sweden
12	gene	3539063	3540060	ENSCAFG00000023394		protein_coding		BICF2S23442636	3530330	3.40842	Sweden
12	gene	3533049	3538533	ENSCAFG00000001211	HMGA1	protein_coding	high mobility group AT-hook 1 [Source:VGNC Symbol%3BAcc:VGNC:41709]	BICF2S23442636	3530330	3.40842	Sweden
12	gene	3567206	3687026	ENSCAFG00000001212	NUDT3	protein_coding	nudix hydrolase 3 [Source:HGNC Symbol%3BAcc:HGNC:8050]	BICF2S23442636	3530330	3.40842	Sweden
12	ncRNA_gene	3546822	3546923	ENSCAFG00000021011	RF00026	snRNA		BICF2S23442636	3530330	3.40842	Sweden
12	gene	3567206	3687026	ENSCAFG00000001212	NUDT3	protein_coding	nudix hydrolase 3 [Source:HGNC Symbol%3BAcc:HGNC:8050]	BICF2P1313789	3651607	3.41203	Sweden
12	gene	3567206	3687026	ENSCAFG00000001212	NUDT3	protein_coding	nudix hydrolase 3 [Source:HGNC Symbol%3BAcc:HGNC:8050]	TIGRP2P167827_rs8960580	3657252	3.2807	Sweden
12	gene	3567206	3687026	ENSCAFG00000001212	NUDT3	protein_coding	nudix hydrolase 3 [Source:HGNC Symbol%3BAcc:HGNC:8050]	BICF2P38841	3679057	3.2807	Sweden
12	gene	3713984	3720149	ENSCAFG00000001214	RPS10	protein_coding		BICF2P38841	3679057	3.2807	Sweden
12	gene	3567206	3687026	ENSCAFG00000001212	NUDT3	protein_coding	nudix hydrolase 3 [Source:HGNC Symbol%3BAcc:HGNC:8050]	BICF2P639740	3683879	3.42338	Sweden
12	gene	3713984	3720149	ENSCAFG00000001214	RPS10	protein_coding		BICF2P639740	3683879	3.42338	Sweden
12	gene	3567206	3687026	ENSCAFG00000001212	NUDT3	protein_coding	nudix hydrolase 3 [Source:HGNC Symbol%3BAcc:HGNC:8050]	BICF2P568857	3726208	3.25138	Sweden
12	gene	3753594	3811775	ENSCAFG00000001221	PACSIN1	protein_coding	protein kinase C and casein kinase substrate in neurons 1 [Source:VGNC Symbol%3BAcc:VGNC:44231]	BICF2P568857	3726208	3.25138	Sweden
12	gene	3713984	3720149	ENSCAFG00000001214	RPS10	protein_coding		BICF2P568857	3726208	3.25138	Sweden
12	gene	3753594	3811775	ENSCAFG00000001221	PACSIN1	protein_coding	protein kinase C and casein kinase substrate in neurons 1 [Source:VGNC Symbol%3BAcc:VGNC:44231]	BICF2P1050278	3737257	3.24863	Sweden
12	gene	3713984	3720149	ENSCAFG00000001214	RPS10	protein_coding		BICF2P1050278	3737257	3.24863	Sweden
12	gene	3753594	3811775	ENSCAFG00000001221	PACSIN1	protein_coding	protein kinase C and casein kinase substrate in neurons 1 [Source:VGNC Symbol%3BAcc:VGNC:44231]	BICF2P1056154	3775420	3.15585	Sweden
12	gene	3814759	3831909	ENSCAFG00000001227	SPDEF	protein_coding	SAM pointed domain containing ETS transcription factor [Source:VGNC Symbol%3BAcc:VGNC:46726]	BICF2P1056154	3775420	3.15585	Sweden
12	ncRNA_gene	3823076	3827021	ENSCAFG00000039507		lincRNA		BICF2P535495	3791175	3.27623	Sweden
12	gene	3753594	3811775	ENSCAFG00000001221	PACSIN1	protein_coding	protein kinase C and casein kinase substrate in neurons 1 [Source:VGNC Symbol%3BAcc:VGNC:44231]	BICF2P535495	3791175	3.27623	Sweden
12	gene	3814759	3831909	ENSCAFG00000001227	SPDEF	protein_coding	SAM pointed domain containing ETS transcription factor [Source:VGNC Symbol%3BAcc:VGNC:46726]	BICF2P535495	3791175	3.27623	Sweden
12	ncRNA_gene	3823076	3827021	ENSCAFG00000039507		lincRNA		BICF2P825535	3824348	3.05866	Sweden
12	gene	3860942	3955149	ENSCAFG00000001229	C12H6orf106	protein_coding	chromosome 12 C6orf106 homolog [Source:VGNC Symbol%3BAcc:VGNC:49210]	BICF2P825535	3824348	3.05866	Sweden
12	gene	3753594	3811775	ENSCAFG00000001221	PACSIN1	protein_coding	protein kinase C and casein kinase substrate in neurons 1 [Source:VGNC Symbol%3BAcc:VGNC:44231]	BICF2P825535	3824348	3.05866	Sweden
12	gene	3814759	3831909	ENSCAFG00000001227	SPDEF	protein_coding	SAM pointed domain containing ETS transcription factor [Source:VGNC Symbol%3BAcc:VGNC:46726]	BICF2P825535	3824348	3.05866	Sweden
12	ncRNA_gene	3823076	3827021	ENSCAFG00000039507		lincRNA		BICF2P1462329	3830034	3.2786	Sweden
12	gene	3860942	3955149	ENSCAFG00000001229	C12H6orf106	protein_coding	chromosome 12 C6orf106 homolog [Source:VGNC Symbol%3BAcc:VGNC:49210]	BICF2P1462329	3830034	3.2786	Sweden
12	gene	3753594	3811775	ENSCAFG00000001221	PACSIN1	protein_coding	protein kinase C and casein kinase substrate in neurons 1 [Source:VGNC Symbol%3BAcc:VGNC:44231]	BICF2P1462329	3830034	3.2786	Sweden
12	gene	3814759	3831909	ENSCAFG00000001227	SPDEF	protein_coding	SAM pointed domain containing ETS transcription factor [Source:VGNC Symbol%3BAcc:VGNC:46726]	BICF2P1462329	3830034	3.2786	Sweden
12	ncRNA_gene	3823076	3827021	ENSCAFG00000039507		lincRNA		BICF2P1129396	3850750	3.31242	Sweden
12	gene	3860942	3955149	ENSCAFG00000001229	C12H6orf106	protein_coding	chromosome 12 C6orf106 homolog [Source:VGNC Symbol%3BAcc:VGNC:49210]	BICF2P1129396	3850750	3.31242	Sweden
12	gene	3753594	3811775	ENSCAFG00000001221	PACSIN1	protein_coding	protein kinase C and casein kinase substrate in neurons 1 [Source:VGNC Symbol%3BAcc:VGNC:44231]	BICF2P1129396	3850750	3.31242	Sweden
12	ncRNA_gene	3886085	3886188	ENSCAFG00000026903	RF00026	snRNA		BICF2P1129396	3850750	3.31242	Sweden
12	gene	3814759	3831909	ENSCAFG00000001227	SPDEF	protein_coding	SAM pointed domain containing ETS transcription factor [Source:VGNC Symbol%3BAcc:VGNC:46726]	BICF2P1129396	3850750	3.31242	Sweden
12	ncRNA_gene	3823076	3827021	ENSCAFG00000039507		lincRNA		TIGRP2P167870_rs8766655	3852448	3.08232	Sweden
12	gene	3860942	3955149	ENSCAFG00000001229	C12H6orf106	protein_coding	chromosome 12 C6orf106 homolog [Source:VGNC Symbol%3BAcc:VGNC:49210]	TIGRP2P167870_rs8766655	3852448	3.08232	Sweden
12	ncRNA_gene	3886085	3886188	ENSCAFG00000026903	RF00026	snRNA		TIGRP2P167870_rs8766655	3852448	3.08232	Sweden
12	gene	3814759	3831909	ENSCAFG00000001227	SPDEF	protein_coding	SAM pointed domain containing ETS transcription factor [Source:VGNC Symbol%3BAcc:VGNC:46726]	TIGRP2P167870_rs8766655	3852448	3.08232	Sweden
12	gene	3860942	3955149	ENSCAFG00000001229	C12H6orf106	protein_coding	chromosome 12 C6orf106 homolog [Source:VGNC Symbol%3BAcc:VGNC:49210]	BICF2P538585	3895713	3.30833	Sweden
12	ncRNA_gene	3886085	3886188	ENSCAFG00000026903	RF00026	snRNA		BICF2P538585	3895713	3.30833	Sweden
12	gene	3860942	3955149	ENSCAFG00000001229	C12H6orf106	protein_coding	chromosome 12 C6orf106 homolog [Source:VGNC Symbol%3BAcc:VGNC:49210]	BICF2P565142	3910091	3.30833	Sweden
12	ncRNA_gene	3886085	3886188	ENSCAFG00000026903	RF00026	snRNA		BICF2P565142	3910091	3.30833	Sweden
12	gene	3860942	3955149	ENSCAFG00000001229	C12H6orf106	protein_coding	chromosome 12 C6orf106 homolog [Source:VGNC Symbol%3BAcc:VGNC:49210]	BICF2P1075373	3923011	3.18294	Sweden
12	ncRNA_gene	3886085	3886188	ENSCAFG00000026903	RF00026	snRNA		BICF2P1075373	3923011	3.18294	Sweden
12	gene	3860942	3955149	ENSCAFG00000001229	C12H6orf106	protein_coding	chromosome 12 C6orf106 homolog [Source:VGNC Symbol%3BAcc:VGNC:49210]	BICF2S23527624	3941454	3.28058	Sweden
12	gene	3966947	3967147	ENSCAFG00000001230	GNG5	protein_coding	G protein subunit gamma 5 [Source:VGNC Symbol%3BAcc:VGNC:41321]	BICF2S23527624	3941454	3.28058	Sweden
12	gene	3860942	3955149	ENSCAFG00000001229	C12H6orf106	protein_coding	chromosome 12 C6orf106 homolog [Source:VGNC Symbol%3BAcc:VGNC:49210]	BICF2P461140	3944565	3.2872	Sweden
12	gene	3966947	3967147	ENSCAFG00000001230	GNG5	protein_coding	G protein subunit gamma 5 [Source:VGNC Symbol%3BAcc:VGNC:41321]	BICF2P461140	3944565	3.2872	Sweden
12	gene	3996586	4007706	ENSCAFG00000001231		protein_coding		BICF2P1419979	3959122	3.2872	Sweden
12	gene	3860942	3955149	ENSCAFG00000001229	C12H6orf106	protein_coding	chromosome 12 C6orf106 homolog [Source:VGNC Symbol%3BAcc:VGNC:49210]	BICF2P1419979	3959122	3.2872	Sweden
12	gene	3966947	3967147	ENSCAFG00000001230	GNG5	protein_coding	G protein subunit gamma 5 [Source:VGNC Symbol%3BAcc:VGNC:41321]	BICF2P1419979	3959122	3.2872	Sweden
12	gene	3996586	4007706	ENSCAFG00000001231		protein_coding		BICF2P681151	3973264	3.2938	Sweden
12	gene	3860942	3955149	ENSCAFG00000001229	C12H6orf106	protein_coding	chromosome 12 C6orf106 homolog [Source:VGNC Symbol%3BAcc:VGNC:49210]	BICF2P681151	3973264	3.2938	Sweden
12	gene	3966947	3967147	ENSCAFG00000001230	GNG5	protein_coding	G protein subunit gamma 5 [Source:VGNC Symbol%3BAcc:VGNC:41321]	BICF2P681151	3973264	3.2938	Sweden
12	gene	3996586	4007706	ENSCAFG00000001231		protein_coding		BICF2P1457410	3980157	3.37609	Sweden
12	gene	3860942	3955149	ENSCAFG00000001229	C12H6orf106	protein_coding	chromosome 12 C6orf106 homolog [Source:VGNC Symbol%3BAcc:VGNC:49210]	BICF2P1457410	3980157	3.37609	Sweden
12	gene	3966947	3967147	ENSCAFG00000001230	GNG5	protein_coding	G protein subunit gamma 5 [Source:VGNC Symbol%3BAcc:VGNC:41321]	BICF2P1457410	3980157	3.37609	Sweden
12	gene	3996586	4007706	ENSCAFG00000001231		protein_coding		BICF2P682363	3990275	3.28918	Sweden
12	gene	3860942	3955149	ENSCAFG00000001229	C12H6orf106	protein_coding	chromosome 12 C6orf106 homolog [Source:VGNC Symbol%3BAcc:VGNC:49210]	BICF2P682363	3990275	3.28918	Sweden
12	gene	3966947	3967147	ENSCAFG00000001230	GNG5	protein_coding	G protein subunit gamma 5 [Source:VGNC Symbol%3BAcc:VGNC:41321]	BICF2P682363	3990275	3.28918	Sweden
12	gene	3996586	4007706	ENSCAFG00000001231		protein_coding		BICF2P928343	4002258	3.28116	Sweden
12	gene	3966947	3967147	ENSCAFG00000001230	GNG5	protein_coding	G protein subunit gamma 5 [Source:VGNC Symbol%3BAcc:VGNC:41321]	BICF2P928343	4002258	3.28116	Sweden
12	gene	3996586	4007706	ENSCAFG00000001231		protein_coding		BICF2P528290	4014996	3.28116	Sweden
12	gene	4045773	4083078	ENSCAFG00000001234	UHRF1BP1	protein_coding	UHRF1 binding protein 1 [Source:VGNC Symbol%3BAcc:VGNC:48124]	BICF2P528290	4014996	3.28116	Sweden
12	gene	3996586	4007706	ENSCAFG00000001231		protein_coding		BICF2S23423041	4030016	3.3974	Sweden
12	gene	4045773	4083078	ENSCAFG00000001234	UHRF1BP1	protein_coding	UHRF1 binding protein 1 [Source:VGNC Symbol%3BAcc:VGNC:48124]	BICF2S23423041	4030016	3.3974	Sweden
12	gene	3996586	4007706	ENSCAFG00000001231		protein_coding		BICF2P1119043	4043052	3.21778	Sweden
12	gene	4082337	4083554	ENSCAFG00000023724		protein_coding		BICF2P1119043	4043052	3.21778	Sweden
12	gene	4045773	4083078	ENSCAFG00000001234	UHRF1BP1	protein_coding	UHRF1 binding protein 1 [Source:VGNC Symbol%3BAcc:VGNC:48124]	BICF2P1119043	4043052	3.21778	Sweden
12	gene	4082337	4083554	ENSCAFG00000023724		protein_coding		BICF2P204464	4050462	3.28978	Sweden
12	gene	4088744	4094028	ENSCAFG00000001239	TAF11	protein_coding	TATA-box binding protein associated factor 11 [Source:VGNC Symbol%3BAcc:VGNC:47074]	BICF2P204464	4050462	3.28978	Sweden
12	gene	4045773	4083078	ENSCAFG00000001234	UHRF1BP1	protein_coding	UHRF1 binding protein 1 [Source:VGNC Symbol%3BAcc:VGNC:48124]	BICF2P204464	4050462	3.28978	Sweden
12	gene	4082337	4083554	ENSCAFG00000023724		protein_coding		BICF2P396325	4060595	3.28978	Sweden
12	gene	4095490	4270355	ENSCAFG00000001277	ANKS1A	protein_coding	ankyrin repeat and sterile alpha motif domain containing 1A [Source:VGNC Symbol%3BAcc:VGNC:37916]	BICF2P396325	4060595	3.28978	Sweden
12	gene	4088744	4094028	ENSCAFG00000001239	TAF11	protein_coding	TATA-box binding protein associated factor 11 [Source:VGNC Symbol%3BAcc:VGNC:47074]	BICF2P396325	4060595	3.28978	Sweden
12	gene	4045773	4083078	ENSCAFG00000001234	UHRF1BP1	protein_coding	UHRF1 binding protein 1 [Source:VGNC Symbol%3BAcc:VGNC:48124]	BICF2P396325	4060595	3.28978	Sweden
12	gene	4082337	4083554	ENSCAFG00000023724		protein_coding		BICF2P618763	4072337	3.28978	Sweden
12	gene	4095490	4270355	ENSCAFG00000001277	ANKS1A	protein_coding	ankyrin repeat and sterile alpha motif domain containing 1A [Source:VGNC Symbol%3BAcc:VGNC:37916]	BICF2P618763	4072337	3.28978	Sweden
12	gene	4088744	4094028	ENSCAFG00000001239	TAF11	protein_coding	TATA-box binding protein associated factor 11 [Source:VGNC Symbol%3BAcc:VGNC:47074]	BICF2P618763	4072337	3.28978	Sweden
12	gene	4045773	4083078	ENSCAFG00000001234	UHRF1BP1	protein_coding	UHRF1 binding protein 1 [Source:VGNC Symbol%3BAcc:VGNC:48124]	BICF2P618763	4072337	3.28978	Sweden
12	gene	4082337	4083554	ENSCAFG00000023724		protein_coding		BICF2P766776	4073800	3.28963	Sweden
12	gene	4095490	4270355	ENSCAFG00000001277	ANKS1A	protein_coding	ankyrin repeat and sterile alpha motif domain containing 1A [Source:VGNC Symbol%3BAcc:VGNC:37916]	BICF2P766776	4073800	3.28963	Sweden
12	gene	4088744	4094028	ENSCAFG00000001239	TAF11	protein_coding	TATA-box binding protein associated factor 11 [Source:VGNC Symbol%3BAcc:VGNC:47074]	BICF2P766776	4073800	3.28963	Sweden
12	gene	4045773	4083078	ENSCAFG00000001234	UHRF1BP1	protein_coding	UHRF1 binding protein 1 [Source:VGNC Symbol%3BAcc:VGNC:48124]	BICF2P766776	4073800	3.28963	Sweden
12	gene	4082337	4083554	ENSCAFG00000023724		protein_coding		BICF2P871220	4086020	3.28963	Sweden
12	gene	4095490	4270355	ENSCAFG00000001277	ANKS1A	protein_coding	ankyrin repeat and sterile alpha motif domain containing 1A [Source:VGNC Symbol%3BAcc:VGNC:37916]	BICF2P871220	4086020	3.28963	Sweden
12	gene	4088744	4094028	ENSCAFG00000001239	TAF11	protein_coding	TATA-box binding protein associated factor 11 [Source:VGNC Symbol%3BAcc:VGNC:47074]	BICF2P871220	4086020	3.28963	Sweden
12	gene	4045773	4083078	ENSCAFG00000001234	UHRF1BP1	protein_coding	UHRF1 binding protein 1 [Source:VGNC Symbol%3BAcc:VGNC:48124]	BICF2P871220	4086020	3.28963	Sweden
12	gene	4082337	4083554	ENSCAFG00000023724		protein_coding		BICF2S22927135	4093846	3.29763	Sweden
12	gene	4095490	4270355	ENSCAFG00000001277	ANKS1A	protein_coding	ankyrin repeat and sterile alpha motif domain containing 1A [Source:VGNC Symbol%3BAcc:VGNC:37916]	BICF2S22927135	4093846	3.29763	Sweden
12	gene	4088744	4094028	ENSCAFG00000001239	TAF11	protein_coding	TATA-box binding protein associated factor 11 [Source:VGNC Symbol%3BAcc:VGNC:47074]	BICF2S22927135	4093846	3.29763	Sweden
12	gene	4045773	4083078	ENSCAFG00000001234	UHRF1BP1	protein_coding	UHRF1 binding protein 1 [Source:VGNC Symbol%3BAcc:VGNC:48124]	BICF2S22927135	4093846	3.29763	Sweden
12	gene	4082337	4083554	ENSCAFG00000023724		protein_coding		BICF2P600116	4110982	3.30117	Sweden
12	gene	4095490	4270355	ENSCAFG00000001277	ANKS1A	protein_coding	ankyrin repeat and sterile alpha motif domain containing 1A [Source:VGNC Symbol%3BAcc:VGNC:37916]	BICF2P600116	4110982	3.30117	Sweden
12	gene	4088744	4094028	ENSCAFG00000001239	TAF11	protein_coding	TATA-box binding protein associated factor 11 [Source:VGNC Symbol%3BAcc:VGNC:47074]	BICF2P600116	4110982	3.30117	Sweden
12	gene	4045773	4083078	ENSCAFG00000001234	UHRF1BP1	protein_coding	UHRF1 binding protein 1 [Source:VGNC Symbol%3BAcc:VGNC:48124]	BICF2P600116	4110982	3.30117	Sweden
12	gene	4095490	4270355	ENSCAFG00000001277	ANKS1A	protein_coding	ankyrin repeat and sterile alpha motif domain containing 1A [Source:VGNC Symbol%3BAcc:VGNC:37916]	BICF2P1261560	4151860	3.17525	Sweden
12	gene	4095490	4270355	ENSCAFG00000001277	ANKS1A	protein_coding	ankyrin repeat and sterile alpha motif domain containing 1A [Source:VGNC Symbol%3BAcc:VGNC:37916]	BICF2P1020153	4171840	3.17525	Sweden
12	gene	4095490	4270355	ENSCAFG00000001277	ANKS1A	protein_coding	ankyrin repeat and sterile alpha motif domain containing 1A [Source:VGNC Symbol%3BAcc:VGNC:37916]	BICF2P1275116	4178122	3.30903	Sweden
12	gene	4095490	4270355	ENSCAFG00000001277	ANKS1A	protein_coding	ankyrin repeat and sterile alpha motif domain containing 1A [Source:VGNC Symbol%3BAcc:VGNC:37916]	BICF2S22920935	4220571	3.24853	Sweden
12	gene	4095490	4270355	ENSCAFG00000001277	ANKS1A	protein_coding	ankyrin repeat and sterile alpha motif domain containing 1A [Source:VGNC Symbol%3BAcc:VGNC:37916]	BICF2P506481	4241146	3.30612	Sweden
12	gene	4095490	4270355	ENSCAFG00000001277	ANKS1A	protein_coding	ankyrin repeat and sterile alpha motif domain containing 1A [Source:VGNC Symbol%3BAcc:VGNC:37916]	BICF2P836164	4244087	3.30612	Sweden
12	gene	4283423	4306667	ENSCAFG00000001287	TCP11	protein_coding	t-complex 11 [Source:VGNC Symbol%3BAcc:VGNC:47208]	BICF2P836164	4244087	3.30612	Sweden
12	gene	4095490	4270355	ENSCAFG00000001277	ANKS1A	protein_coding	ankyrin repeat and sterile alpha motif domain containing 1A [Source:VGNC Symbol%3BAcc:VGNC:37916]	BICF2P1101399	4268000	3.18058	Sweden
12	gene	4283423	4306667	ENSCAFG00000001287	TCP11	protein_coding	t-complex 11 [Source:VGNC Symbol%3BAcc:VGNC:47208]	BICF2P1101399	4268000	3.18058	Sweden
12	gene	4095490	4270355	ENSCAFG00000001277	ANKS1A	protein_coding	ankyrin repeat and sterile alpha motif domain containing 1A [Source:VGNC Symbol%3BAcc:VGNC:37916]	BICF2S23321682	4290239	3.23774	Sweden
12	gene	4283423	4306667	ENSCAFG00000001287	TCP11	protein_coding	t-complex 11 [Source:VGNC Symbol%3BAcc:VGNC:47208]	BICF2S23321682	4290239	3.23774	Sweden
12	gene	4283423	4306667	ENSCAFG00000001287	TCP11	protein_coding	t-complex 11 [Source:VGNC Symbol%3BAcc:VGNC:47208]	BICF2S237730	4336541	3.29783	Sweden
12	gene	4382805	4420912	ENSCAFG00000001298	SCUBE3	protein_coding	signal peptide%2C CUB domain and EGF like domain containing 3 [Source:VGNC Symbol%3BAcc:VGNC:45937]	TIGRP2P167889_rs8692647	4348043	3.12319	Sweden
12	gene	4382805	4420912	ENSCAFG00000001298	SCUBE3	protein_coding	signal peptide%2C CUB domain and EGF like domain containing 3 [Source:VGNC Symbol%3BAcc:VGNC:45937]	BICF2P326311	4382172	3.21915	Sweden
12	gene	4463934	4483185	ENSCAFG00000001307	DEF6	protein_coding	DEF6%2C guanine nucleotide exchange factor [Source:VGNC Symbol%3BAcc:VGNC:39874]	TIGRP2P167894_rs9150645	4430094	3.16509	Sweden
12	gene	4382805	4420912	ENSCAFG00000001298	SCUBE3	protein_coding	signal peptide%2C CUB domain and EGF like domain containing 3 [Source:VGNC Symbol%3BAcc:VGNC:45937]	TIGRP2P167894_rs9150645	4430094	3.16509	Sweden
12	gene	4446216	4461408	ENSCAFG00000001304	ZNF76	protein_coding	zinc finger protein 76 [Source:VGNC Symbol%3BAcc:VGNC:48811]	TIGRP2P167894_rs9150645	4430094	3.16509	Sweden
12	gene	4478990	4480015	ENSCAFG00000029955		protein_coding		BICF2P1249944	4446366	3.16509	Sweden
12	gene	4463934	4483185	ENSCAFG00000001307	DEF6	protein_coding	DEF6%2C guanine nucleotide exchange factor [Source:VGNC Symbol%3BAcc:VGNC:39874]	BICF2P1249944	4446366	3.16509	Sweden
12	gene	4382805	4420912	ENSCAFG00000001298	SCUBE3	protein_coding	signal peptide%2C CUB domain and EGF like domain containing 3 [Source:VGNC Symbol%3BAcc:VGNC:45937]	BICF2P1249944	4446366	3.16509	Sweden
12	gene	4446216	4461408	ENSCAFG00000001304	ZNF76	protein_coding	zinc finger protein 76 [Source:VGNC Symbol%3BAcc:VGNC:48811]	BICF2P1249944	4446366	3.16509	Sweden
12	gene	4478990	4480015	ENSCAFG00000029955		protein_coding		BICF2P19792	4456564	3.16509	Sweden
12	gene	4463934	4483185	ENSCAFG00000001307	DEF6	protein_coding	DEF6%2C guanine nucleotide exchange factor [Source:VGNC Symbol%3BAcc:VGNC:39874]	BICF2P19792	4456564	3.16509	Sweden
12	gene	4382805	4420912	ENSCAFG00000001298	SCUBE3	protein_coding	signal peptide%2C CUB domain and EGF like domain containing 3 [Source:VGNC Symbol%3BAcc:VGNC:45937]	BICF2P19792	4456564	3.16509	Sweden
12	gene	4446216	4461408	ENSCAFG00000001304	ZNF76	protein_coding	zinc finger protein 76 [Source:VGNC Symbol%3BAcc:VGNC:48811]	BICF2P19792	4456564	3.16509	Sweden
12	gene	4478990	4480015	ENSCAFG00000029955		protein_coding		TIGRP2P167910_rs8954483	4484267	3.16509	Sweden
12	gene	4463934	4483185	ENSCAFG00000001307	DEF6	protein_coding	DEF6%2C guanine nucleotide exchange factor [Source:VGNC Symbol%3BAcc:VGNC:39874]	TIGRP2P167910_rs8954483	4484267	3.16509	Sweden
12	gene	4496928	4581045	ENSCAFG00000001310	PPARD	protein_coding	peroxisome proliferator activated receptor delta [Source:VGNC Symbol%3BAcc:VGNC:44835]	TIGRP2P167910_rs8954483	4484267	3.16509	Sweden
12	gene	4446216	4461408	ENSCAFG00000001304	ZNF76	protein_coding	zinc finger protein 76 [Source:VGNC Symbol%3BAcc:VGNC:48811]	TIGRP2P167910_rs8954483	4484267	3.16509	Sweden
12	gene	4478990	4480015	ENSCAFG00000029955		protein_coding		BICF2P736410	4496393	3.16504	Sweden
12	gene	4463934	4483185	ENSCAFG00000001307	DEF6	protein_coding	DEF6%2C guanine nucleotide exchange factor [Source:VGNC Symbol%3BAcc:VGNC:39874]	BICF2P736410	4496393	3.16504	Sweden
12	gene	4496928	4581045	ENSCAFG00000001310	PPARD	protein_coding	peroxisome proliferator activated receptor delta [Source:VGNC Symbol%3BAcc:VGNC:44835]	BICF2P736410	4496393	3.16504	Sweden
12	gene	4446216	4461408	ENSCAFG00000001304	ZNF76	protein_coding	zinc finger protein 76 [Source:VGNC Symbol%3BAcc:VGNC:48811]	BICF2P736410	4496393	3.16504	Sweden
12	gene	4478990	4480015	ENSCAFG00000029955		protein_coding		BICF2P848952	4508366	3.16524	Sweden
12	gene	4463934	4483185	ENSCAFG00000001307	DEF6	protein_coding	DEF6%2C guanine nucleotide exchange factor [Source:VGNC Symbol%3BAcc:VGNC:39874]	BICF2P848952	4508366	3.16524	Sweden
12	gene	4496928	4581045	ENSCAFG00000001310	PPARD	protein_coding	peroxisome proliferator activated receptor delta [Source:VGNC Symbol%3BAcc:VGNC:44835]	BICF2P848952	4508366	3.16524	Sweden
12	gene	4496928	4581045	ENSCAFG00000001310	PPARD	protein_coding	peroxisome proliferator activated receptor delta [Source:VGNC Symbol%3BAcc:VGNC:44835]	BICF2P917432	4535774	3.16329	Sweden
12	gene	4587044	4600277	ENSCAFG00000001313	FANCE	protein_coding	Fanconi anemia complementation group E [Source:VGNC Symbol%3BAcc:VGNC:40720]	TIGRP2P167921_rs8791576	4547061	3.16329	Sweden
12	gene	4496928	4581045	ENSCAFG00000001310	PPARD	protein_coding	peroxisome proliferator activated receptor delta [Source:VGNC Symbol%3BAcc:VGNC:44835]	TIGRP2P167921_rs8791576	4547061	3.16329	Sweden
12	gene	4587044	4600277	ENSCAFG00000001313	FANCE	protein_coding	Fanconi anemia complementation group E [Source:VGNC Symbol%3BAcc:VGNC:40720]	BICF2P332911	4573233	3.16321	Sweden
12	gene	4496928	4581045	ENSCAFG00000001310	PPARD	protein_coding	peroxisome proliferator activated receptor delta [Source:VGNC Symbol%3BAcc:VGNC:44835]	BICF2P332911	4573233	3.16321	Sweden
12	gene	4602065	4604111	ENSCAFG00000001318	RPL10A	protein_coding	60S ribosomal protein L10a [Source:RefSeq peptide%3BAcc:NP_001239074]	BICF2P332911	4573233	3.16321	Sweden
12	gene	4609899	4623247	ENSCAFG00000001326	TEAD3	protein_coding	TEA domain transcription factor 3 [Source:VGNC Symbol%3BAcc:VGNC:47230]	BICF2P332911	4573233	3.16321	Sweden
12	gene	4587044	4600277	ENSCAFG00000001313	FANCE	protein_coding	Fanconi anemia complementation group E [Source:VGNC Symbol%3BAcc:VGNC:40720]	BICF2P1102772	4581760	3.16321	Sweden
12	gene	4496928	4581045	ENSCAFG00000001310	PPARD	protein_coding	peroxisome proliferator activated receptor delta [Source:VGNC Symbol%3BAcc:VGNC:44835]	BICF2P1102772	4581760	3.16321	Sweden
12	gene	4602065	4604111	ENSCAFG00000001318	RPL10A	protein_coding	60S ribosomal protein L10a [Source:RefSeq peptide%3BAcc:NP_001239074]	BICF2P1102772	4581760	3.16321	Sweden
12	gene	4609899	4623247	ENSCAFG00000001326	TEAD3	protein_coding	TEA domain transcription factor 3 [Source:VGNC Symbol%3BAcc:VGNC:47230]	BICF2P1102772	4581760	3.16321	Sweden
12	gene	4587044	4600277	ENSCAFG00000001313	FANCE	protein_coding	Fanconi anemia complementation group E [Source:VGNC Symbol%3BAcc:VGNC:40720]	TIGRP2P167929_rs8914691	4590071	3.16321	Sweden
12	gene	4496928	4581045	ENSCAFG00000001310	PPARD	protein_coding	peroxisome proliferator activated receptor delta [Source:VGNC Symbol%3BAcc:VGNC:44835]	TIGRP2P167929_rs8914691	4590071	3.16321	Sweden
12	gene	4602065	4604111	ENSCAFG00000001318	RPL10A	protein_coding	60S ribosomal protein L10a [Source:RefSeq peptide%3BAcc:NP_001239074]	TIGRP2P167929_rs8914691	4590071	3.16321	Sweden
12	gene	4609899	4623247	ENSCAFG00000001326	TEAD3	protein_coding	TEA domain transcription factor 3 [Source:VGNC Symbol%3BAcc:VGNC:47230]	TIGRP2P167929_rs8914691	4590071	3.16321	Sweden
12	gene	4587044	4600277	ENSCAFG00000001313	FANCE	protein_coding	Fanconi anemia complementation group E [Source:VGNC Symbol%3BAcc:VGNC:40720]	BICF2P1243959	4603304	3.16321	Sweden
12	gene	4496928	4581045	ENSCAFG00000001310	PPARD	protein_coding	peroxisome proliferator activated receptor delta [Source:VGNC Symbol%3BAcc:VGNC:44835]	BICF2P1243959	4603304	3.16321	Sweden
12	gene	4602065	4604111	ENSCAFG00000001318	RPL10A	protein_coding	60S ribosomal protein L10a [Source:RefSeq peptide%3BAcc:NP_001239074]	BICF2P1243959	4603304	3.16321	Sweden
12	gene	4609899	4623247	ENSCAFG00000001326	TEAD3	protein_coding	TEA domain transcription factor 3 [Source:VGNC Symbol%3BAcc:VGNC:47230]	BICF2P1243959	4603304	3.16321	Sweden
12	gene	4633098	4645994	ENSCAFG00000001335	TULP1	protein_coding	tubby like protein 1 [Source:HGNC Symbol%3BAcc:HGNC:12423]	BICF2P1243959	4603304	3.16321	Sweden
12	gene	4587044	4600277	ENSCAFG00000001313	FANCE	protein_coding	Fanconi anemia complementation group E [Source:VGNC Symbol%3BAcc:VGNC:40720]	TIGRP2P167936_rs8737946	4619744	3.16301	Sweden
12	gene	4496928	4581045	ENSCAFG00000001310	PPARD	protein_coding	peroxisome proliferator activated receptor delta [Source:VGNC Symbol%3BAcc:VGNC:44835]	TIGRP2P167936_rs8737946	4619744	3.16301	Sweden
12	gene	4602065	4604111	ENSCAFG00000001318	RPL10A	protein_coding	60S ribosomal protein L10a [Source:RefSeq peptide%3BAcc:NP_001239074]	TIGRP2P167936_rs8737946	4619744	3.16301	Sweden
12	gene	4609899	4623247	ENSCAFG00000001326	TEAD3	protein_coding	TEA domain transcription factor 3 [Source:VGNC Symbol%3BAcc:VGNC:47230]	TIGRP2P167936_rs8737946	4619744	3.16301	Sweden
12	gene	4633098	4645994	ENSCAFG00000001335	TULP1	protein_coding	tubby like protein 1 [Source:HGNC Symbol%3BAcc:HGNC:12423]	TIGRP2P167936_rs8737946	4619744	3.16301	Sweden
12	pseudogene	4671454	4672775	ENSCAFG00000001341		pseudogene		TIGRP2P167940_rs9183941	4641845	2.84922	Sweden
12	gene	4602065	4604111	ENSCAFG00000001318	RPL10A	protein_coding	60S ribosomal protein L10a [Source:RefSeq peptide%3BAcc:NP_001239074]	TIGRP2P167940_rs9183941	4641845	2.84922	Sweden
12	gene	4609899	4623247	ENSCAFG00000001326	TEAD3	protein_coding	TEA domain transcription factor 3 [Source:VGNC Symbol%3BAcc:VGNC:47230]	TIGRP2P167940_rs9183941	4641845	2.84922	Sweden
12	gene	4633098	4645994	ENSCAFG00000001335	TULP1	protein_coding	tubby like protein 1 [Source:HGNC Symbol%3BAcc:HGNC:12423]	TIGRP2P167940_rs9183941	4641845	2.84922	Sweden
12	pseudogene	4671454	4672775	ENSCAFG00000001341		pseudogene		BICF2P1472476	4648448	3.31673	Sweden
12	gene	4609899	4623247	ENSCAFG00000001326	TEAD3	protein_coding	TEA domain transcription factor 3 [Source:VGNC Symbol%3BAcc:VGNC:47230]	BICF2P1472476	4648448	3.31673	Sweden
12	gene	4633098	4645994	ENSCAFG00000001335	TULP1	protein_coding	tubby like protein 1 [Source:HGNC Symbol%3BAcc:HGNC:12423]	BICF2P1472476	4648448	3.31673	Sweden
12	pseudogene	4671454	4672775	ENSCAFG00000001341		pseudogene		BICF2P607654	4696513	3.29831	Sweden
12	gene	4727912	4827214	ENSCAFG00000001343	FKBP5	protein_coding	FK506 binding protein 5 [Source:VGNC Symbol%3BAcc:VGNC:40891]	BICF2P607654	4696513	3.29831	Sweden
12	pseudogene	4671454	4672775	ENSCAFG00000001341		pseudogene		TIGRP2P167949_rs9024908	4712699	3.39137	Sweden
12	gene	4727912	4827214	ENSCAFG00000001343	FKBP5	protein_coding	FK506 binding protein 5 [Source:VGNC Symbol%3BAcc:VGNC:40891]	TIGRP2P167949_rs9024908	4712699	3.39137	Sweden
12	gene	4727912	4827214	ENSCAFG00000001343	FKBP5	protein_coding	FK506 binding protein 5 [Source:VGNC Symbol%3BAcc:VGNC:40891]	BICF2P574094	4743630	3.39137	Sweden
12	gene	4727912	4827214	ENSCAFG00000001343	FKBP5	protein_coding	FK506 binding protein 5 [Source:VGNC Symbol%3BAcc:VGNC:40891]	TIGRP2P167960_rs8564926	4763120	3.39137	Sweden
12	gene	4727912	4827214	ENSCAFG00000001343	FKBP5	protein_coding	FK506 binding protein 5 [Source:VGNC Symbol%3BAcc:VGNC:40891]	BICF2P303477	4782553	3.41281	Sweden
12	ncRNA_gene	4814312	4814414	ENSCAFG00000026333	RF00026	snRNA		BICF2P303477	4782553	3.41281	Sweden
12	gene	4866154	4880876	ENSCAFG00000028936		protein_coding		BICF2P994181	4829675	3.35883	Sweden
12	gene	4727912	4827214	ENSCAFG00000001343	FKBP5	protein_coding	FK506 binding protein 5 [Source:VGNC Symbol%3BAcc:VGNC:40891]	BICF2P994181	4829675	3.35883	Sweden
12	ncRNA_gene	4814312	4814414	ENSCAFG00000026333	RF00026	snRNA		BICF2P994181	4829675	3.35883	Sweden
12	gene	4866154	4880876	ENSCAFG00000028936		protein_coding		BICF2P1396050	4837367	3.42977	Sweden
12	gene	4869827	5025474	ENSCAFG00000001347		protein_coding		BICF2P1396050	4837367	3.42977	Sweden
12	gene	4727912	4827214	ENSCAFG00000001343	FKBP5	protein_coding	FK506 binding protein 5 [Source:VGNC Symbol%3BAcc:VGNC:40891]	BICF2P1396050	4837367	3.42977	Sweden
12	ncRNA_gene	4814312	4814414	ENSCAFG00000026333	RF00026	snRNA		BICF2P1396050	4837367	3.42977	Sweden
12	gene	4866154	4880876	ENSCAFG00000028936		protein_coding		BICF2P535358	4882265	3.53729	Sweden
12	gene	4869827	5025474	ENSCAFG00000001347		protein_coding		BICF2P535358	4882265	3.53729	Sweden
12	gene	4897221	4899544	ENSCAFG00000001348		protein_coding		BICF2P535358	4882265	3.53729	Sweden
12	gene	4911543	4913701	ENSCAFG00000001349	CLPS	protein_coding	Colipase [Source:UniProtKB/Swiss-Prot%3BAcc:P19090]	BICF2P535358	4882265	3.53729	Sweden
12	gene	4920091	4926692	ENSCAFG00000001351	LHFPL5	protein_coding	LHFPL tetraspan subfamily member 5 [Source:VGNC Symbol%3BAcc:VGNC:42660]	BICF2P535358	4882265	3.53729	Sweden
12	gene	4866154	4880876	ENSCAFG00000028936		protein_coding		BICF2S23750031	4915018	3.39943	Sweden
12	gene	4869827	5025474	ENSCAFG00000001347		protein_coding		BICF2S23750031	4915018	3.39943	Sweden
12	gene	4897221	4899544	ENSCAFG00000001348		protein_coding		BICF2S23750031	4915018	3.39943	Sweden
12	gene	4911543	4913701	ENSCAFG00000001349	CLPS	protein_coding	Colipase [Source:UniProtKB/Swiss-Prot%3BAcc:P19090]	BICF2S23750031	4915018	3.39943	Sweden
12	gene	4920091	4926692	ENSCAFG00000001351	LHFPL5	protein_coding	LHFPL tetraspan subfamily member 5 [Source:VGNC Symbol%3BAcc:VGNC:42660]	BICF2S23750031	4915018	3.39943	Sweden
12	gene	4942447	5030281	ENSCAFG00000001364	SRPK1	protein_coding	SRSF protein kinase 1 [Source:HGNC Symbol%3BAcc:HGNC:11305]	BICF2S23750031	4915018	3.39943	Sweden
12	gene	4869827	5025474	ENSCAFG00000001347		protein_coding		BICF2P892166	4944365	3.53318	Sweden
12	gene	4911543	4913701	ENSCAFG00000001349	CLPS	protein_coding	Colipase [Source:UniProtKB/Swiss-Prot%3BAcc:P19090]	BICF2P892166	4944365	3.53318	Sweden
12	gene	4920091	4926692	ENSCAFG00000001351	LHFPL5	protein_coding	LHFPL tetraspan subfamily member 5 [Source:VGNC Symbol%3BAcc:VGNC:42660]	BICF2P892166	4944365	3.53318	Sweden
12	gene	4942447	5030281	ENSCAFG00000001364	SRPK1	protein_coding	SRSF protein kinase 1 [Source:HGNC Symbol%3BAcc:HGNC:11305]	BICF2P892166	4944365	3.53318	Sweden
12	gene	4869827	5025474	ENSCAFG00000001347		protein_coding		BICF2S23353783	4950233	3.53398	Sweden
12	gene	4911543	4913701	ENSCAFG00000001349	CLPS	protein_coding	Colipase [Source:UniProtKB/Swiss-Prot%3BAcc:P19090]	BICF2S23353783	4950233	3.53398	Sweden
12	gene	4920091	4926692	ENSCAFG00000001351	LHFPL5	protein_coding	LHFPL tetraspan subfamily member 5 [Source:VGNC Symbol%3BAcc:VGNC:42660]	BICF2S23353783	4950233	3.53398	Sweden
12	gene	4942447	5030281	ENSCAFG00000001364	SRPK1	protein_coding	SRSF protein kinase 1 [Source:HGNC Symbol%3BAcc:HGNC:11305]	BICF2S23353783	4950233	3.53398	Sweden
12	gene	4869827	5025474	ENSCAFG00000001347		protein_coding		G722f42S261	4980952	3.57726	Sweden
12	gene	4942447	5030281	ENSCAFG00000001364	SRPK1	protein_coding	SRSF protein kinase 1 [Source:HGNC Symbol%3BAcc:HGNC:11305]	G722f42S261	4980952	3.57726	Sweden
12	gene	4869827	5025474	ENSCAFG00000001347		protein_coding		BICF2S23739330	5026502	3.26976	Sweden
12	gene	5059199	5135818	ENSCAFG00000001376	SLC26A8	protein_coding	solute carrier family 26 member 8 [Source:VGNC Symbol%3BAcc:VGNC:46327]	BICF2S23739330	5026502	3.26976	Sweden
12	gene	4942447	5030281	ENSCAFG00000001364	SRPK1	protein_coding	SRSF protein kinase 1 [Source:HGNC Symbol%3BAcc:HGNC:11305]	BICF2S23739330	5026502	3.26976	Sweden
12	gene	4869827	5025474	ENSCAFG00000001347		protein_coding		TIGRP2P168012_rs8987453	5039806	3.33616	Sweden
12	gene	5059199	5135818	ENSCAFG00000001376	SLC26A8	protein_coding	solute carrier family 26 member 8 [Source:VGNC Symbol%3BAcc:VGNC:46327]	TIGRP2P168012_rs8987453	5039806	3.33616	Sweden
12	gene	4942447	5030281	ENSCAFG00000001364	SRPK1	protein_coding	SRSF protein kinase 1 [Source:HGNC Symbol%3BAcc:HGNC:11305]	TIGRP2P168012_rs8987453	5039806	3.33616	Sweden
12	gene	4869827	5025474	ENSCAFG00000001347		protein_coding		TIGRP2P168031_rs8971698	5060994	3.33585	Sweden
12	gene	5059199	5135818	ENSCAFG00000001376	SLC26A8	protein_coding	solute carrier family 26 member 8 [Source:VGNC Symbol%3BAcc:VGNC:46327]	TIGRP2P168031_rs8971698	5060994	3.33585	Sweden
12	gene	4942447	5030281	ENSCAFG00000001364	SRPK1	protein_coding	SRSF protein kinase 1 [Source:HGNC Symbol%3BAcc:HGNC:11305]	TIGRP2P168031_rs8971698	5060994	3.33585	Sweden
12	gene	5146037	5219239	ENSCAFG00000001378	MAPK14	protein_coding	mitogen-activated protein kinase 14 [Source:VGNC Symbol%3BAcc:VGNC:42995]	BICF2P1234884	5117099	3.45815	Sweden
12	gene	5059199	5135818	ENSCAFG00000001376	SLC26A8	protein_coding	solute carrier family 26 member 8 [Source:VGNC Symbol%3BAcc:VGNC:46327]	BICF2P1234884	5117099	3.45815	Sweden
12	gene	5146037	5219239	ENSCAFG00000001378	MAPK14	protein_coding	mitogen-activated protein kinase 14 [Source:VGNC Symbol%3BAcc:VGNC:42995]	BICF2P844175	5128777	3.38477	Sweden
12	gene	5059199	5135818	ENSCAFG00000001376	SLC26A8	protein_coding	solute carrier family 26 member 8 [Source:VGNC Symbol%3BAcc:VGNC:46327]	BICF2P844175	5128777	3.38477	Sweden
12	gene	5146037	5219239	ENSCAFG00000001378	MAPK14	protein_coding	mitogen-activated protein kinase 14 [Source:VGNC Symbol%3BAcc:VGNC:42995]	BICF2P843228	5130969	3.34627	Sweden
12	gene	5059199	5135818	ENSCAFG00000001376	SLC26A8	protein_coding	solute carrier family 26 member 8 [Source:VGNC Symbol%3BAcc:VGNC:46327]	BICF2P843228	5130969	3.34627	Sweden
12	gene	5146037	5219239	ENSCAFG00000001378	MAPK14	protein_coding	mitogen-activated protein kinase 14 [Source:VGNC Symbol%3BAcc:VGNC:42995]	BICF2P861977	5158474	3.24814	Sweden
12	gene	5059199	5135818	ENSCAFG00000001376	SLC26A8	protein_coding	solute carrier family 26 member 8 [Source:VGNC Symbol%3BAcc:VGNC:46327]	BICF2P861977	5158474	3.24814	Sweden
12	gene	5146037	5219239	ENSCAFG00000001378	MAPK14	protein_coding	mitogen-activated protein kinase 14 [Source:VGNC Symbol%3BAcc:VGNC:42995]	BICF2P1322607	5173041	3.24814	Sweden
12	gene	5059199	5135818	ENSCAFG00000001376	SLC26A8	protein_coding	solute carrier family 26 member 8 [Source:VGNC Symbol%3BAcc:VGNC:46327]	BICF2P1322607	5173041	3.24814	Sweden
12	gene	5146037	5219239	ENSCAFG00000001378	MAPK14	protein_coding	mitogen-activated protein kinase 14 [Source:VGNC Symbol%3BAcc:VGNC:42995]	BICF2P977839	5184793	2.96535	Sweden
12	gene	5239719	5250404	ENSCAFG00000001382	MAPK13	protein_coding	mitogen-activated protein kinase 13 [Source:VGNC Symbol%3BAcc:VGNC:42994]	BICF2P654295	5207851	3.47957	Sweden
12	gene	5146037	5219239	ENSCAFG00000001378	MAPK14	protein_coding	mitogen-activated protein kinase 14 [Source:VGNC Symbol%3BAcc:VGNC:42995]	BICF2P654295	5207851	3.47957	Sweden
12	gene	5239719	5250404	ENSCAFG00000001382	MAPK13	protein_coding	mitogen-activated protein kinase 13 [Source:VGNC Symbol%3BAcc:VGNC:42994]	BICF2S22916669	5215113	3.47916	Sweden
12	gene	5146037	5219239	ENSCAFG00000001378	MAPK14	protein_coding	mitogen-activated protein kinase 14 [Source:VGNC Symbol%3BAcc:VGNC:42995]	BICF2S22916669	5215113	3.47916	Sweden
12	gene	5239719	5250404	ENSCAFG00000001382	MAPK13	protein_coding	mitogen-activated protein kinase 13 [Source:VGNC Symbol%3BAcc:VGNC:42994]	BICF2P958813	5231708	3.47757	Sweden
12	gene	5146037	5219239	ENSCAFG00000001378	MAPK14	protein_coding	mitogen-activated protein kinase 14 [Source:VGNC Symbol%3BAcc:VGNC:42995]	BICF2P958813	5231708	3.47757	Sweden
12	gene	5239719	5250404	ENSCAFG00000001382	MAPK13	protein_coding	mitogen-activated protein kinase 13 [Source:VGNC Symbol%3BAcc:VGNC:42994]	BICF2P1257444	5252849	3.46653	Sweden
12	gene	5146037	5219239	ENSCAFG00000001378	MAPK14	protein_coding	mitogen-activated protein kinase 14 [Source:VGNC Symbol%3BAcc:VGNC:42995]	BICF2P1257444	5252849	3.46653	Sweden
12	gene	5239719	5250404	ENSCAFG00000001382	MAPK13	protein_coding	mitogen-activated protein kinase 13 [Source:VGNC Symbol%3BAcc:VGNC:42994]	BICF2P1163058	5265422	3.46569	Sweden
12	gene	5315228	5344126	ENSCAFG00000001386	BRPF3	protein_coding	bromodomain and PHD finger containing 3 [Source:VGNC Symbol%3BAcc:VGNC:38534]	BICF2S22941895	5275543	3.38208	Sweden
12	gene	5239719	5250404	ENSCAFG00000001382	MAPK13	protein_coding	mitogen-activated protein kinase 13 [Source:VGNC Symbol%3BAcc:VGNC:42994]	BICF2S22941895	5275543	3.38208	Sweden
12	gene	5315228	5344126	ENSCAFG00000001386	BRPF3	protein_coding	bromodomain and PHD finger containing 3 [Source:VGNC Symbol%3BAcc:VGNC:38534]	BICF2P634922	5284012	3.46469	Sweden
12	gene	5239719	5250404	ENSCAFG00000001382	MAPK13	protein_coding	mitogen-activated protein kinase 13 [Source:VGNC Symbol%3BAcc:VGNC:42994]	BICF2P634922	5284012	3.46469	Sweden
12	gene	5315228	5344126	ENSCAFG00000001386	BRPF3	protein_coding	bromodomain and PHD finger containing 3 [Source:VGNC Symbol%3BAcc:VGNC:38534]	BICF2S23345356	5310347	3.36626	Sweden
12	gene	5315228	5344126	ENSCAFG00000001386	BRPF3	protein_coding	bromodomain and PHD finger containing 3 [Source:VGNC Symbol%3BAcc:VGNC:38534]	TIGRP2P168088_rs8840366	5318598	3.2842	Sweden
12	gene	5315228	5344126	ENSCAFG00000001386	BRPF3	protein_coding	bromodomain and PHD finger containing 3 [Source:VGNC Symbol%3BAcc:VGNC:38534]	BICF2S22918159	5326625	3.4483	Sweden
12	gene	5315228	5344126	ENSCAFG00000001386	BRPF3	protein_coding	bromodomain and PHD finger containing 3 [Source:VGNC Symbol%3BAcc:VGNC:38534]	BICF2S23422915	5337762	3.45568	Sweden
12	gene	5315228	5344126	ENSCAFG00000001386	BRPF3	protein_coding	bromodomain and PHD finger containing 3 [Source:VGNC Symbol%3BAcc:VGNC:38534]	BICF2P476718	5349354	3.55251	Sweden
12	gene	5377869	5417577	ENSCAFG00000001392	PNPLA1	protein_coding	patatin like phospholipase domain containing 1 [Source:VGNC Symbol%3BAcc:VGNC:44752]	BICF2P476718	5349354	3.55251	Sweden
12	gene	5315228	5344126	ENSCAFG00000001386	BRPF3	protein_coding	bromodomain and PHD finger containing 3 [Source:VGNC Symbol%3BAcc:VGNC:38534]	BICF2P1141931	5364551	3.55251	Sweden
12	gene	5377869	5417577	ENSCAFG00000001392	PNPLA1	protein_coding	patatin like phospholipase domain containing 1 [Source:VGNC Symbol%3BAcc:VGNC:44752]	BICF2P1141931	5364551	3.55251	Sweden
12	gene	5315228	5344126	ENSCAFG00000001386	BRPF3	protein_coding	bromodomain and PHD finger containing 3 [Source:VGNC Symbol%3BAcc:VGNC:38534]	BICF2P1009405	5377413	3.32458	Sweden
12	gene	5377869	5417577	ENSCAFG00000001392	PNPLA1	protein_coding	patatin like phospholipase domain containing 1 [Source:VGNC Symbol%3BAcc:VGNC:44752]	BICF2P1009405	5377413	3.32458	Sweden
12	gene	5377869	5417577	ENSCAFG00000001392	PNPLA1	protein_coding	patatin like phospholipase domain containing 1 [Source:VGNC Symbol%3BAcc:VGNC:44752]	TIGRP2P168095_rs8732658	5385550	3.41031	Sweden
12	gene	5427740	5440225	ENSCAFG00000001393	C12H6orf222	protein_coding	chromosome 12 C6orf222 homolog [Source:VGNC Symbol%3BAcc:VGNC:49216]	BICF2P893947	5412570	3.44463	Sweden
12	gene	5377869	5417577	ENSCAFG00000001392	PNPLA1	protein_coding	patatin like phospholipase domain containing 1 [Source:VGNC Symbol%3BAcc:VGNC:44752]	BICF2P893947	5412570	3.44463	Sweden
12	gene	5427740	5440225	ENSCAFG00000001393	C12H6orf222	protein_coding	chromosome 12 C6orf222 homolog [Source:VGNC Symbol%3BAcc:VGNC:49216]	BICF2P831678	5418422	3.40167	Sweden
12	gene	5377869	5417577	ENSCAFG00000001392	PNPLA1	protein_coding	patatin like phospholipase domain containing 1 [Source:VGNC Symbol%3BAcc:VGNC:44752]	BICF2P831678	5418422	3.40167	Sweden
12	gene	5427740	5440225	ENSCAFG00000001393	C12H6orf222	protein_coding	chromosome 12 C6orf222 homolog [Source:VGNC Symbol%3BAcc:VGNC:49216]	BICF2P503619	5429088	3.44458	Sweden
12	gene	5377869	5417577	ENSCAFG00000001392	PNPLA1	protein_coding	patatin like phospholipase domain containing 1 [Source:VGNC Symbol%3BAcc:VGNC:44752]	BICF2P503619	5429088	3.44458	Sweden
12	ncRNA_gene	5503271	5521306	ENSCAFG00000038778		lincRNA		BICF2P1214512	5481853	3.44458	Sweden
12	gene	5476804	5499961	ENSCAFG00000001394	ETV7	protein_coding	ETS variant 7 [Source:VGNC Symbol%3BAcc:VGNC:40501]	BICF2P1214512	5481853	3.44458	Sweden
12	gene	5503827	5530267	ENSCAFG00000029723	PXT1	protein_coding	peroxisomal%2C testis specific 1 [Source:VGNC Symbol%3BAcc:VGNC:45222]	BICF2P1214512	5481853	3.44458	Sweden
12	ncRNA_gene	5503271	5521306	ENSCAFG00000038778		lincRNA		BICF2P455763	5487724	3.44452	Sweden
12	gene	5476804	5499961	ENSCAFG00000001394	ETV7	protein_coding	ETS variant 7 [Source:VGNC Symbol%3BAcc:VGNC:40501]	BICF2P455763	5487724	3.44452	Sweden
12	gene	5503827	5530267	ENSCAFG00000029723	PXT1	protein_coding	peroxisomal%2C testis specific 1 [Source:VGNC Symbol%3BAcc:VGNC:45222]	BICF2P455763	5487724	3.44452	Sweden
12	ncRNA_gene	5503271	5521306	ENSCAFG00000038778		lincRNA		BICF2P1322981	5496254	3.41406	Sweden
12	gene	5476804	5499961	ENSCAFG00000001394	ETV7	protein_coding	ETS variant 7 [Source:VGNC Symbol%3BAcc:VGNC:40501]	BICF2P1322981	5496254	3.41406	Sweden
12	gene	5503827	5530267	ENSCAFG00000029723	PXT1	protein_coding	peroxisomal%2C testis specific 1 [Source:VGNC Symbol%3BAcc:VGNC:45222]	BICF2P1322981	5496254	3.41406	Sweden
12	ncRNA_gene	5503271	5521306	ENSCAFG00000038778		lincRNA		TIGRP2P168171_rs8594850	5497052	3.66573	Sweden
12	gene	5476804	5499961	ENSCAFG00000001394	ETV7	protein_coding	ETS variant 7 [Source:VGNC Symbol%3BAcc:VGNC:40501]	TIGRP2P168171_rs8594850	5497052	3.66573	Sweden
12	gene	5503827	5530267	ENSCAFG00000029723	PXT1	protein_coding	peroxisomal%2C testis specific 1 [Source:VGNC Symbol%3BAcc:VGNC:45222]	TIGRP2P168171_rs8594850	5497052	3.66573	Sweden
12	ncRNA_gene	5503271	5521306	ENSCAFG00000038778		lincRNA		BICF2P1322975	5497565	3.06251	Sweden
12	gene	5476804	5499961	ENSCAFG00000001394	ETV7	protein_coding	ETS variant 7 [Source:VGNC Symbol%3BAcc:VGNC:40501]	BICF2P1322975	5497565	3.06251	Sweden
12	gene	5503827	5530267	ENSCAFG00000029723	PXT1	protein_coding	peroxisomal%2C testis specific 1 [Source:VGNC Symbol%3BAcc:VGNC:45222]	BICF2P1322975	5497565	3.06251	Sweden
12	ncRNA_gene	5503271	5521306	ENSCAFG00000038778		lincRNA		BICF2S23622170	5499563	3.59795	Sweden
12	gene	5476804	5499961	ENSCAFG00000001394	ETV7	protein_coding	ETS variant 7 [Source:VGNC Symbol%3BAcc:VGNC:40501]	BICF2S23622170	5499563	3.59795	Sweden
12	gene	5503827	5530267	ENSCAFG00000029723	PXT1	protein_coding	peroxisomal%2C testis specific 1 [Source:VGNC Symbol%3BAcc:VGNC:45222]	BICF2S23622170	5499563	3.59795	Sweden
12	ncRNA_gene	5503271	5521306	ENSCAFG00000038778		lincRNA		BICF2S22929412	5528140	3.36426	Sweden
12	gene	5550616	5551407	ENSCAFG00000001396		protein_coding		BICF2S22929412	5528140	3.36426	Sweden
12	gene	5476804	5499961	ENSCAFG00000001394	ETV7	protein_coding	ETS variant 7 [Source:VGNC Symbol%3BAcc:VGNC:40501]	BICF2S22929412	5528140	3.36426	Sweden
12	gene	5551757	5587257	ENSCAFG00000001398	KCTD20	protein_coding	potassium channel tetramerization domain containing 20 [Source:VGNC Symbol%3BAcc:VGNC:42306]	BICF2S22929412	5528140	3.36426	Sweden
12	gene	5503827	5530267	ENSCAFG00000029723	PXT1	protein_coding	peroxisomal%2C testis specific 1 [Source:VGNC Symbol%3BAcc:VGNC:45222]	BICF2S22929412	5528140	3.36426	Sweden
12	ncRNA_gene	5503271	5521306	ENSCAFG00000038778		lincRNA		BICF2S23760072	5532843	3.38182	Sweden
12	gene	5550616	5551407	ENSCAFG00000001396		protein_coding		BICF2S23760072	5532843	3.38182	Sweden
12	gene	5476804	5499961	ENSCAFG00000001394	ETV7	protein_coding	ETS variant 7 [Source:VGNC Symbol%3BAcc:VGNC:40501]	BICF2S23760072	5532843	3.38182	Sweden
12	gene	5551757	5587257	ENSCAFG00000001398	KCTD20	protein_coding	potassium channel tetramerization domain containing 20 [Source:VGNC Symbol%3BAcc:VGNC:42306]	BICF2S23760072	5532843	3.38182	Sweden
12	gene	5503827	5530267	ENSCAFG00000029723	PXT1	protein_coding	peroxisomal%2C testis specific 1 [Source:VGNC Symbol%3BAcc:VGNC:45222]	BICF2S23760072	5532843	3.38182	Sweden
12	ncRNA_gene	5503271	5521306	ENSCAFG00000038778		lincRNA		TIGRP2P168177_rs9128671	5546179	3.35561	Sweden
12	gene	5550616	5551407	ENSCAFG00000001396		protein_coding		TIGRP2P168177_rs9128671	5546179	3.35561	Sweden
12	gene	5551757	5587257	ENSCAFG00000001398	KCTD20	protein_coding	potassium channel tetramerization domain containing 20 [Source:VGNC Symbol%3BAcc:VGNC:42306]	TIGRP2P168177_rs9128671	5546179	3.35561	Sweden
12	gene	5503827	5530267	ENSCAFG00000029723	PXT1	protein_coding	peroxisomal%2C testis specific 1 [Source:VGNC Symbol%3BAcc:VGNC:45222]	TIGRP2P168177_rs9128671	5546179	3.35561	Sweden
12	gene	5550616	5551407	ENSCAFG00000001396		protein_coding		BICF2P702827	5574610	3.46501	Sweden
12	gene	5551757	5587257	ENSCAFG00000001398	KCTD20	protein_coding	potassium channel tetramerization domain containing 20 [Source:VGNC Symbol%3BAcc:VGNC:42306]	BICF2P702827	5574610	3.46501	Sweden
12	gene	5596008	5629947	ENSCAFG00000001411	STK38	protein_coding	serine/threonine kinase 38 [Source:VGNC Symbol%3BAcc:VGNC:46919]	BICF2P702827	5574610	3.46501	Sweden
12	gene	5550616	5551407	ENSCAFG00000001396		protein_coding		BICF2P382742	5579055	3.46501	Sweden
12	gene	5551757	5587257	ENSCAFG00000001398	KCTD20	protein_coding	potassium channel tetramerization domain containing 20 [Source:VGNC Symbol%3BAcc:VGNC:42306]	BICF2P382742	5579055	3.46501	Sweden
12	gene	5596008	5629947	ENSCAFG00000001411	STK38	protein_coding	serine/threonine kinase 38 [Source:VGNC Symbol%3BAcc:VGNC:46919]	BICF2P382742	5579055	3.46501	Sweden
12	gene	5677183	5684177	ENSCAFG00000001414	SRSF3	protein_coding	serine and arginine rich splicing factor 3 [Source:VGNC Symbol%3BAcc:VGNC:46819]	BICF2P28146	5646761	3.71949	Sweden
12	gene	5596008	5629947	ENSCAFG00000001411	STK38	protein_coding	serine/threonine kinase 38 [Source:VGNC Symbol%3BAcc:VGNC:46919]	BICF2P28146	5646761	3.71949	Sweden
12	gene	5677183	5684177	ENSCAFG00000001414	SRSF3	protein_coding	serine and arginine rich splicing factor 3 [Source:VGNC Symbol%3BAcc:VGNC:46819]	TIGRP2P168193_rs8846657	5651759	3.70221	Sweden
12	gene	5596008	5629947	ENSCAFG00000001411	STK38	protein_coding	serine/threonine kinase 38 [Source:VGNC Symbol%3BAcc:VGNC:46919]	TIGRP2P168193_rs8846657	5651759	3.70221	Sweden
12	gene	5677183	5684177	ENSCAFG00000001414	SRSF3	protein_coding	serine and arginine rich splicing factor 3 [Source:VGNC Symbol%3BAcc:VGNC:46819]	BICF2P1129589	5698680	3.49164	Sweden
12	gene	5746899	5757614	ENSCAFG00000029853	CDKN1A	protein_coding	cyclin dependent kinase inhibitor 1A [Source:VGNC Symbol%3BAcc:VGNC:39068]	BICF2P977541	5713375	3.57997	Sweden
12	gene	5677183	5684177	ENSCAFG00000001414	SRSF3	protein_coding	serine and arginine rich splicing factor 3 [Source:VGNC Symbol%3BAcc:VGNC:46819]	BICF2P977541	5713375	3.57997	Sweden
12	gene	5790667	5804505	ENSCAFG00000001418		protein_coding		BICF2S2359850	5769474	3.47301	Sweden
12	gene	5808239	5809189	ENSCAFG00000001419		protein_coding		BICF2S2359850	5769474	3.47301	Sweden
12	gene	5746899	5757614	ENSCAFG00000029853	CDKN1A	protein_coding	cyclin dependent kinase inhibitor 1A [Source:VGNC Symbol%3BAcc:VGNC:39068]	BICF2S2359850	5769474	3.47301	Sweden
12	gene	5790667	5804505	ENSCAFG00000001418		protein_coding		BICF2P552608	5784996	3.45908	Sweden
12	gene	5808239	5809189	ENSCAFG00000001419		protein_coding		BICF2P552608	5784996	3.45908	Sweden
12	gene	5746899	5757614	ENSCAFG00000029853	CDKN1A	protein_coding	cyclin dependent kinase inhibitor 1A [Source:VGNC Symbol%3BAcc:VGNC:39068]	BICF2P552608	5784996	3.45908	Sweden
12	gene	5812082	5902743	ENSCAFG00000001423	CPNE5	protein_coding	copine 5 [Source:VGNC Symbol%3BAcc:VGNC:39564]	BICF2P552608	5784996	3.45908	Sweden
12	gene	5790667	5804505	ENSCAFG00000001418		protein_coding		TIGRP2P168228_rs8751492	5799810	3.62946	Sweden
12	gene	5808239	5809189	ENSCAFG00000001419		protein_coding		TIGRP2P168228_rs8751492	5799810	3.62946	Sweden
12	gene	5812082	5902743	ENSCAFG00000001423	CPNE5	protein_coding	copine 5 [Source:VGNC Symbol%3BAcc:VGNC:39564]	TIGRP2P168228_rs8751492	5799810	3.62946	Sweden
12	gene	5790667	5804505	ENSCAFG00000001418		protein_coding		BICF2P893704	5819191	3.50849	Sweden
12	gene	5808239	5809189	ENSCAFG00000001419		protein_coding		BICF2P893704	5819191	3.50849	Sweden
12	gene	5812082	5902743	ENSCAFG00000001423	CPNE5	protein_coding	copine 5 [Source:VGNC Symbol%3BAcc:VGNC:39564]	BICF2P893704	5819191	3.50849	Sweden
12	gene	5812082	5902743	ENSCAFG00000001423	CPNE5	protein_coding	copine 5 [Source:VGNC Symbol%3BAcc:VGNC:39564]	BICF2S23233549	5874283	3.33851	Sweden
12	gene	5812082	5902743	ENSCAFG00000001423	CPNE5	protein_coding	copine 5 [Source:VGNC Symbol%3BAcc:VGNC:39564]	BICF2P935046	5879004	3.33851	Sweden
12	gene	5916271	5936524	ENSCAFG00000001428	PPIL1	protein_coding	peptidylprolyl isomerase like 1 [Source:VGNC Symbol%3BAcc:VGNC:44855]	BICF2P935046	5879004	3.33851	Sweden
12	gene	5812082	5902743	ENSCAFG00000001423	CPNE5	protein_coding	copine 5 [Source:VGNC Symbol%3BAcc:VGNC:39564]	BICF2P1103819	5879890	3.33851	Sweden
12	gene	5916271	5936524	ENSCAFG00000001428	PPIL1	protein_coding	peptidylprolyl isomerase like 1 [Source:VGNC Symbol%3BAcc:VGNC:44855]	BICF2P1103819	5879890	3.33851	Sweden
12	gene	5812082	5902743	ENSCAFG00000001423	CPNE5	protein_coding	copine 5 [Source:VGNC Symbol%3BAcc:VGNC:39564]	BICF2P701956	5883801	3.5004	Sweden
12	gene	5916271	5936524	ENSCAFG00000001428	PPIL1	protein_coding	peptidylprolyl isomerase like 1 [Source:VGNC Symbol%3BAcc:VGNC:44855]	BICF2P701956	5883801	3.5004	Sweden
12	gene	5812082	5902743	ENSCAFG00000001423	CPNE5	protein_coding	copine 5 [Source:VGNC Symbol%3BAcc:VGNC:39564]	BICF2P701957	5883957	3.5004	Sweden
12	gene	5916271	5936524	ENSCAFG00000001428	PPIL1	protein_coding	peptidylprolyl isomerase like 1 [Source:VGNC Symbol%3BAcc:VGNC:44855]	BICF2P701957	5883957	3.5004	Sweden
12	gene	5812082	5902743	ENSCAFG00000001423	CPNE5	protein_coding	copine 5 [Source:VGNC Symbol%3BAcc:VGNC:39564]	BICF2P843640	5892751	3.47992	Sweden
12	gene	5916271	5936524	ENSCAFG00000001428	PPIL1	protein_coding	peptidylprolyl isomerase like 1 [Source:VGNC Symbol%3BAcc:VGNC:44855]	BICF2P843640	5892751	3.47992	Sweden
12	gene	5941996	5979222	ENSCAFG00000001432	C12H6orf89	protein_coding	chromosome 12 C6orf89 homolog [Source:VGNC Symbol%3BAcc:VGNC:49217]	BICF2P868644	5935041	3.4092	Sweden
12	gene	5812082	5902743	ENSCAFG00000001423	CPNE5	protein_coding	copine 5 [Source:VGNC Symbol%3BAcc:VGNC:39564]	BICF2P868644	5935041	3.4092	Sweden
12	gene	5916271	5936524	ENSCAFG00000001428	PPIL1	protein_coding	peptidylprolyl isomerase like 1 [Source:VGNC Symbol%3BAcc:VGNC:44855]	BICF2P868644	5935041	3.4092	Sweden
12	gene	5941996	5979222	ENSCAFG00000001432	C12H6orf89	protein_coding	chromosome 12 C6orf89 homolog [Source:VGNC Symbol%3BAcc:VGNC:49217]	BICF2P181951	5937770	3.29459	Sweden
12	gene	5812082	5902743	ENSCAFG00000001423	CPNE5	protein_coding	copine 5 [Source:VGNC Symbol%3BAcc:VGNC:39564]	BICF2P181951	5937770	3.29459	Sweden
12	gene	5916271	5936524	ENSCAFG00000001428	PPIL1	protein_coding	peptidylprolyl isomerase like 1 [Source:VGNC Symbol%3BAcc:VGNC:44855]	BICF2P181951	5937770	3.29459	Sweden
12	gene	5941996	5979222	ENSCAFG00000001432	C12H6orf89	protein_coding	chromosome 12 C6orf89 homolog [Source:VGNC Symbol%3BAcc:VGNC:49217]	BICF2P862529	5949725	3.28195	Sweden
12	gene	5916271	5936524	ENSCAFG00000001428	PPIL1	protein_coding	peptidylprolyl isomerase like 1 [Source:VGNC Symbol%3BAcc:VGNC:44855]	BICF2P862529	5949725	3.28195	Sweden
12	gene	6033587	6047836	ENSCAFG00000001441	MTCH1	protein_coding	mitochondrial carrier 1 [Source:VGNC Symbol%3BAcc:VGNC:43459]	TIGRP2P168267_rs8841867	6025537	3.53456	Sweden
12	gene	6017537	6026151	ENSCAFG00000001438	PI16	protein_coding	peptidase inhibitor 16 [Source:VGNC Symbol%3BAcc:VGNC:44515]	TIGRP2P168267_rs8841867	6025537	3.53456	Sweden
12	gene	6069084	6093100	ENSCAFG00000001444	FGD2	protein_coding	FYVE%2C RhoGEF and PH domain containing 2 [Source:VGNC Symbol%3BAcc:VGNC:40834]	BICF2P237577	6048451	3.50016	Sweden
12	gene	6033587	6047836	ENSCAFG00000001441	MTCH1	protein_coding	mitochondrial carrier 1 [Source:VGNC Symbol%3BAcc:VGNC:43459]	BICF2P237577	6048451	3.50016	Sweden
12	gene	6017537	6026151	ENSCAFG00000001438	PI16	protein_coding	peptidase inhibitor 16 [Source:VGNC Symbol%3BAcc:VGNC:44515]	BICF2P237577	6048451	3.50016	Sweden
12	gene	6069084	6093100	ENSCAFG00000001444	FGD2	protein_coding	FYVE%2C RhoGEF and PH domain containing 2 [Source:VGNC Symbol%3BAcc:VGNC:40834]	BICF2S23552158	6057165	3.5186	Sweden
12	gene	6033587	6047836	ENSCAFG00000001441	MTCH1	protein_coding	mitochondrial carrier 1 [Source:VGNC Symbol%3BAcc:VGNC:43459]	BICF2S23552158	6057165	3.5186	Sweden
12	gene	6017537	6026151	ENSCAFG00000001438	PI16	protein_coding	peptidase inhibitor 16 [Source:VGNC Symbol%3BAcc:VGNC:44515]	BICF2S23552158	6057165	3.5186	Sweden
12	gene	6069084	6093100	ENSCAFG00000001444	FGD2	protein_coding	FYVE%2C RhoGEF and PH domain containing 2 [Source:VGNC Symbol%3BAcc:VGNC:40834]	TIGRP2P168272_rs9041930	6060147	3.11769	Sweden
12	gene	6033587	6047836	ENSCAFG00000001441	MTCH1	protein_coding	mitochondrial carrier 1 [Source:VGNC Symbol%3BAcc:VGNC:43459]	TIGRP2P168272_rs9041930	6060147	3.11769	Sweden
12	gene	6017537	6026151	ENSCAFG00000001438	PI16	protein_coding	peptidase inhibitor 16 [Source:VGNC Symbol%3BAcc:VGNC:44515]	TIGRP2P168272_rs9041930	6060147	3.11769	Sweden
12	gene	6069084	6093100	ENSCAFG00000001444	FGD2	protein_coding	FYVE%2C RhoGEF and PH domain containing 2 [Source:VGNC Symbol%3BAcc:VGNC:40834]	TIGRP2P168278_rs8910577	6072480	3.67316	Sweden
12	gene	6033587	6047836	ENSCAFG00000001441	MTCH1	protein_coding	mitochondrial carrier 1 [Source:VGNC Symbol%3BAcc:VGNC:43459]	TIGRP2P168278_rs8910577	6072480	3.67316	Sweden
12	gene	6069084	6093100	ENSCAFG00000001444	FGD2	protein_coding	FYVE%2C RhoGEF and PH domain containing 2 [Source:VGNC Symbol%3BAcc:VGNC:40834]	BICF2P465131	6077846	3.51645	Sweden
12	gene	6033587	6047836	ENSCAFG00000001441	MTCH1	protein_coding	mitochondrial carrier 1 [Source:VGNC Symbol%3BAcc:VGNC:43459]	BICF2P465131	6077846	3.51645	Sweden
12	gene	6069084	6093100	ENSCAFG00000001444	FGD2	protein_coding	FYVE%2C RhoGEF and PH domain containing 2 [Source:VGNC Symbol%3BAcc:VGNC:40834]	BICF2S23221887	6087979	2.77541	Sweden
12	ncRNA_gene	6128564	6136692	ENSCAFG00000035755		lincRNA		BICF2P349899	6096792	3.45733	Sweden
12	gene	6069084	6093100	ENSCAFG00000001444	FGD2	protein_coding	FYVE%2C RhoGEF and PH domain containing 2 [Source:VGNC Symbol%3BAcc:VGNC:40834]	BICF2P349899	6096792	3.45733	Sweden
12	ncRNA_gene	6128564	6136692	ENSCAFG00000035755		lincRNA		BICF2P1238963	6130868	3.45414	Sweden
12	ncRNA_gene	6151191	6161048	ENSCAFG00000038615		lincRNA		BICF2P1238963	6130868	3.45414	Sweden
12	ncRNA_gene	6166362	6186370	ENSCAFG00000039716		lincRNA		BICF2P1238963	6130868	3.45414	Sweden
12	gene	6069084	6093100	ENSCAFG00000001444	FGD2	protein_coding	FYVE%2C RhoGEF and PH domain containing 2 [Source:VGNC Symbol%3BAcc:VGNC:40834]	BICF2P1238963	6130868	3.45414	Sweden
12	ncRNA_gene	6128564	6136692	ENSCAFG00000035755		lincRNA		BICF2P109907	6145344	3.54465	Sweden
12	ncRNA_gene	6151191	6161048	ENSCAFG00000038615		lincRNA		BICF2P109907	6145344	3.54465	Sweden
12	ncRNA_gene	6166362	6186370	ENSCAFG00000039716		lincRNA		BICF2P109907	6145344	3.54465	Sweden
12	ncRNA_gene	6128564	6136692	ENSCAFG00000035755		lincRNA		BICF2P1457588	6164624	3.62201	Sweden
12	ncRNA_gene	6151191	6161048	ENSCAFG00000038615		lincRNA		BICF2P1457588	6164624	3.62201	Sweden
12	ncRNA_gene	6166362	6186370	ENSCAFG00000039716		lincRNA		BICF2P1457588	6164624	3.62201	Sweden
12	ncRNA_gene	6128564	6136692	ENSCAFG00000035755		lincRNA		BICF2S23131142	6169486	3.48561	Sweden
12	ncRNA_gene	6151191	6161048	ENSCAFG00000038615		lincRNA		BICF2S23131142	6169486	3.48561	Sweden
12	ncRNA_gene	6166362	6186370	ENSCAFG00000039716		lincRNA		BICF2S23131142	6169486	3.48561	Sweden
12	ncRNA_gene	6151191	6161048	ENSCAFG00000038615		lincRNA		BICF2P1115253	6182001	3.61947	Sweden
12	ncRNA_gene	6166362	6186370	ENSCAFG00000039716		lincRNA		BICF2P1115253	6182001	3.61947	Sweden
12	gene	6212625	6219052	ENSCAFG00000001448	PIM1	protein_coding	serine/threonine-protein kinase pim-1 [Source:RefSeq peptide%3BAcc:NP_001139649]	BICF2P1115253	6182001	3.61947	Sweden
12	ncRNA_gene	6151191	6161048	ENSCAFG00000038615		lincRNA		BICF2P1115252	6182494	3.61947	Sweden
12	ncRNA_gene	6166362	6186370	ENSCAFG00000039716		lincRNA		BICF2P1115252	6182494	3.61947	Sweden
12	gene	6212625	6219052	ENSCAFG00000001448	PIM1	protein_coding	serine/threonine-protein kinase pim-1 [Source:RefSeq peptide%3BAcc:NP_001139649]	BICF2P1115252	6182494	3.61947	Sweden
12	ncRNA_gene	6166362	6186370	ENSCAFG00000039716		lincRNA		BICF2P1062891	6203031	3.4861	Sweden
12	gene	6212625	6219052	ENSCAFG00000001448	PIM1	protein_coding	serine/threonine-protein kinase pim-1 [Source:RefSeq peptide%3BAcc:NP_001139649]	BICF2P1062891	6203031	3.4861	Sweden
12	ncRNA_gene	6166362	6186370	ENSCAFG00000039716		lincRNA		BICF2P1169025	6215528	3.54063	Sweden
12	gene	6243549	6244100	ENSCAFG00000001451		protein_coding		BICF2P1169025	6215528	3.54063	Sweden
12	gene	6212625	6219052	ENSCAFG00000001448	PIM1	protein_coding	serine/threonine-protein kinase pim-1 [Source:RefSeq peptide%3BAcc:NP_001139649]	BICF2P1169025	6215528	3.54063	Sweden
12	ncRNA_gene	6166362	6186370	ENSCAFG00000039716		lincRNA		BICF2P108470	6223100	3.63329	Sweden
12	gene	6243549	6244100	ENSCAFG00000001451		protein_coding		BICF2P108470	6223100	3.63329	Sweden
12	gene	6212625	6219052	ENSCAFG00000001448	PIM1	protein_coding	serine/threonine-protein kinase pim-1 [Source:RefSeq peptide%3BAcc:NP_001139649]	BICF2P108470	6223100	3.63329	Sweden
12	gene	6257438	6258366	ENSCAFG00000023122	TMEM217	protein_coding	transmembrane protein 217 [Source:HGNC Symbol%3BAcc:HGNC:21238]	BICF2P108470	6223100	3.63329	Sweden
12	gene	6243549	6244100	ENSCAFG00000001451		protein_coding		BICF2P1208109	6228832	3.63329	Sweden
12	gene	6212625	6219052	ENSCAFG00000001448	PIM1	protein_coding	serine/threonine-protein kinase pim-1 [Source:RefSeq peptide%3BAcc:NP_001139649]	BICF2P1208109	6228832	3.63329	Sweden
12	gene	6257438	6258366	ENSCAFG00000023122	TMEM217	protein_coding	transmembrane protein 217 [Source:HGNC Symbol%3BAcc:HGNC:21238]	BICF2P1208109	6228832	3.63329	Sweden
12	gene	6243549	6244100	ENSCAFG00000001451		protein_coding		BICF2S23144495	6236139	3.49656	Sweden
12	gene	6212625	6219052	ENSCAFG00000001448	PIM1	protein_coding	serine/threonine-protein kinase pim-1 [Source:RefSeq peptide%3BAcc:NP_001139649]	BICF2S23144495	6236139	3.49656	Sweden
12	gene	6257438	6258366	ENSCAFG00000023122	TMEM217	protein_coding	transmembrane protein 217 [Source:HGNC Symbol%3BAcc:HGNC:21238]	BICF2S23144495	6236139	3.49656	Sweden
12	gene	6243549	6244100	ENSCAFG00000001451		protein_coding		BICF2P746172	6243865	3.48449	Sweden
12	gene	6212625	6219052	ENSCAFG00000001448	PIM1	protein_coding	serine/threonine-protein kinase pim-1 [Source:RefSeq peptide%3BAcc:NP_001139649]	BICF2P746172	6243865	3.48449	Sweden
12	gene	6257438	6258366	ENSCAFG00000023122	TMEM217	protein_coding	transmembrane protein 217 [Source:HGNC Symbol%3BAcc:HGNC:21238]	BICF2P746172	6243865	3.48449	Sweden
12	gene	6243549	6244100	ENSCAFG00000001451		protein_coding		BICF2P246696	6246136	3.48449	Sweden
12	gene	6212625	6219052	ENSCAFG00000001448	PIM1	protein_coding	serine/threonine-protein kinase pim-1 [Source:RefSeq peptide%3BAcc:NP_001139649]	BICF2P246696	6246136	3.48449	Sweden
12	gene	6257438	6258366	ENSCAFG00000023122	TMEM217	protein_coding	transmembrane protein 217 [Source:HGNC Symbol%3BAcc:HGNC:21238]	BICF2P246696	6246136	3.48449	Sweden
12	ncRNA_gene	6287940	6288206	ENSCAFG00000027483	RF00100	misc_RNA		BICF2P247538	6291095	3.48375	Sweden
12	gene	6305780	6366041	ENSCAFG00000001458	TBC1D22B	protein_coding	TBC1 domain family member 22B [Source:VGNC Symbol%3BAcc:VGNC:47142]	BICF2P247538	6291095	3.48375	Sweden
12	gene	6257438	6258366	ENSCAFG00000023122	TMEM217	protein_coding	transmembrane protein 217 [Source:HGNC Symbol%3BAcc:HGNC:21238]	BICF2P247538	6291095	3.48375	Sweden
12	ncRNA_gene	6287940	6288206	ENSCAFG00000027483	RF00100	misc_RNA		BICF2P1047993	6306415	3.83832	Sweden
12	gene	6305780	6366041	ENSCAFG00000001458	TBC1D22B	protein_coding	TBC1 domain family member 22B [Source:VGNC Symbol%3BAcc:VGNC:47142]	BICF2P1047993	6306415	3.83832	Sweden
12	gene	6305780	6366041	ENSCAFG00000001458	TBC1D22B	protein_coding	TBC1 domain family member 22B [Source:VGNC Symbol%3BAcc:VGNC:47142]	BICF2P1193353	6337286	3.5372	Sweden
12	gene	6380319	6417114	ENSCAFG00000030176	RNF8	protein_coding	ring finger protein 8 [Source:VGNC Symbol%3BAcc:VGNC:45676]	BICF2P561643	6348828	3.40175	Sweden
12	gene	6305780	6366041	ENSCAFG00000001458	TBC1D22B	protein_coding	TBC1 domain family member 22B [Source:VGNC Symbol%3BAcc:VGNC:47142]	BICF2P561643	6348828	3.40175	Sweden
12	gene	6380319	6417114	ENSCAFG00000030176	RNF8	protein_coding	ring finger protein 8 [Source:VGNC Symbol%3BAcc:VGNC:45676]	BICF2P298019	6357484	3.41104	Sweden
12	gene	6305780	6366041	ENSCAFG00000001458	TBC1D22B	protein_coding	TBC1 domain family member 22B [Source:VGNC Symbol%3BAcc:VGNC:47142]	BICF2P298019	6357484	3.41104	Sweden
12	gene	6380319	6417114	ENSCAFG00000030176	RNF8	protein_coding	ring finger protein 8 [Source:VGNC Symbol%3BAcc:VGNC:45676]	BICF2P1182137	6366329	3.71018	Sweden
12	gene	6305780	6366041	ENSCAFG00000001458	TBC1D22B	protein_coding	TBC1 domain family member 22B [Source:VGNC Symbol%3BAcc:VGNC:47142]	BICF2P1182137	6366329	3.71018	Sweden
12	gene	6380319	6417114	ENSCAFG00000030176	RNF8	protein_coding	ring finger protein 8 [Source:VGNC Symbol%3BAcc:VGNC:45676]	BICF2P636237	6388389	3.71547	Sweden
12	gene	6305780	6366041	ENSCAFG00000001458	TBC1D22B	protein_coding	TBC1 domain family member 22B [Source:VGNC Symbol%3BAcc:VGNC:47142]	BICF2P636237	6388389	3.71547	Sweden
12	gene	6380319	6417114	ENSCAFG00000030176	RNF8	protein_coding	ring finger protein 8 [Source:VGNC Symbol%3BAcc:VGNC:45676]	BICF2P244886	6405449	3.59221	Sweden
12	gene	6305780	6366041	ENSCAFG00000001458	TBC1D22B	protein_coding	TBC1 domain family member 22B [Source:VGNC Symbol%3BAcc:VGNC:47142]	BICF2P244886	6405449	3.59221	Sweden
12	gene	6380319	6417114	ENSCAFG00000030176	RNF8	protein_coding	ring finger protein 8 [Source:VGNC Symbol%3BAcc:VGNC:45676]	BICF2S23657730	6410328	2.78961	Sweden
12	gene	6456744	6507130	ENSCAFG00000001477	CMTR1	protein_coding	cap methyltransferase 1 [Source:VGNC Symbol%3BAcc:VGNC:39385]	BICF2S23449912	6420948	3.53845	Sweden
12	gene	6380319	6417114	ENSCAFG00000030176	RNF8	protein_coding	ring finger protein 8 [Source:VGNC Symbol%3BAcc:VGNC:45676]	BICF2S23449912	6420948	3.53845	Sweden
12	gene	6456744	6507130	ENSCAFG00000001477	CMTR1	protein_coding	cap methyltransferase 1 [Source:VGNC Symbol%3BAcc:VGNC:39385]	BICF2S23233718	6455658	3.47591	Sweden
12	gene	6380319	6417114	ENSCAFG00000030176	RNF8	protein_coding	ring finger protein 8 [Source:VGNC Symbol%3BAcc:VGNC:45676]	BICF2S23233718	6455658	3.47591	Sweden
12	gene	6456744	6507130	ENSCAFG00000001477	CMTR1	protein_coding	cap methyltransferase 1 [Source:VGNC Symbol%3BAcc:VGNC:39385]	BICF2P1212941	6466718	3.53889	Sweden
12	gene	6456744	6507130	ENSCAFG00000001477	CMTR1	protein_coding	cap methyltransferase 1 [Source:VGNC Symbol%3BAcc:VGNC:39385]	BICF2P1212940	6466863	3.47763	Sweden
12	gene	6508137	6524831	ENSCAFG00000030835		protein_coding		BICF2P458841	6485670	3.35823	Sweden
12	gene	6456744	6507130	ENSCAFG00000001477	CMTR1	protein_coding	cap methyltransferase 1 [Source:VGNC Symbol%3BAcc:VGNC:39385]	BICF2P458841	6485670	3.35823	Sweden
12	gene	6508137	6524831	ENSCAFG00000030835		protein_coding		TIGRP2P168351_rs9216389	6495312	3.35823	Sweden
12	gene	6456744	6507130	ENSCAFG00000001477	CMTR1	protein_coding	cap methyltransferase 1 [Source:VGNC Symbol%3BAcc:VGNC:39385]	TIGRP2P168351_rs9216389	6495312	3.35823	Sweden
12	gene	6508137	6524831	ENSCAFG00000030835		protein_coding		BICF2P438040	6501764	3.54181	Sweden
12	gene	6456744	6507130	ENSCAFG00000001477	CMTR1	protein_coding	cap methyltransferase 1 [Source:VGNC Symbol%3BAcc:VGNC:39385]	BICF2P438040	6501764	3.54181	Sweden
12	ncRNA_gene	6559439	6561843	ENSCAFG00000035756		lincRNA		TIGRP2P168355_rs8514481	6522810	3.47792	Sweden
12	gene	6508137	6524831	ENSCAFG00000030835		protein_coding		TIGRP2P168355_rs8514481	6522810	3.47792	Sweden
12	gene	6456744	6507130	ENSCAFG00000001477	CMTR1	protein_coding	cap methyltransferase 1 [Source:VGNC Symbol%3BAcc:VGNC:39385]	TIGRP2P168355_rs8514481	6522810	3.47792	Sweden
12	ncRNA_gene	6559439	6561843	ENSCAFG00000035756		lincRNA		TIGRP2P168364_rs8654955	6533287	3.49796	Sweden
12	gene	6508137	6524831	ENSCAFG00000030835		protein_coding		TIGRP2P168364_rs8654955	6533287	3.49796	Sweden
12	gene	6456744	6507130	ENSCAFG00000001477	CMTR1	protein_coding	cap methyltransferase 1 [Source:VGNC Symbol%3BAcc:VGNC:39385]	TIGRP2P168364_rs8654955	6533287	3.49796	Sweden
12	ncRNA_gene	6559439	6561843	ENSCAFG00000035756		lincRNA		BICF2P479919	6554339	3.49772	Sweden
12	gene	6508137	6524831	ENSCAFG00000030835		protein_coding		BICF2P479919	6554339	3.49772	Sweden
12	ncRNA_gene	6559439	6561843	ENSCAFG00000035756		lincRNA		BICF2P1329226	6565532	3.61446	Sweden
12	gene	6660181	6717647	ENSCAFG00000001488	MDGA1	protein_coding	MAM domain containing glycosylphosphatidylinositol anchor 1 [Source:VGNC Symbol%3BAcc:VGNC:43101]	BICF2P401606	6635695	3.41816	Sweden
12	ncRNA_gene	6680581	6685969	ENSCAFG00000037469		lincRNA		BICF2P1378918	6664590	3.38211	Sweden
12	gene	6660181	6717647	ENSCAFG00000001488	MDGA1	protein_coding	MAM domain containing glycosylphosphatidylinositol anchor 1 [Source:VGNC Symbol%3BAcc:VGNC:43101]	BICF2P1378918	6664590	3.38211	Sweden
12	ncRNA_gene	6680581	6685969	ENSCAFG00000037469		lincRNA		BICF2S23336850	6678666	3.60645	Sweden
12	gene	6660181	6717647	ENSCAFG00000001488	MDGA1	protein_coding	MAM domain containing glycosylphosphatidylinositol anchor 1 [Source:VGNC Symbol%3BAcc:VGNC:43101]	BICF2S23336850	6678666	3.60645	Sweden
12	ncRNA_gene	6680581	6685969	ENSCAFG00000037469		lincRNA		BICF2S23039702	6693849	3.60645	Sweden
12	gene	6660181	6717647	ENSCAFG00000001488	MDGA1	protein_coding	MAM domain containing glycosylphosphatidylinositol anchor 1 [Source:VGNC Symbol%3BAcc:VGNC:43101]	BICF2S23039702	6693849	3.60645	Sweden
12	ncRNA_gene	6680581	6685969	ENSCAFG00000037469		lincRNA		BICF2P324065	6697020	3.34606	Sweden
12	gene	6660181	6717647	ENSCAFG00000001488	MDGA1	protein_coding	MAM domain containing glycosylphosphatidylinositol anchor 1 [Source:VGNC Symbol%3BAcc:VGNC:43101]	BICF2P324065	6697020	3.34606	Sweden
12	ncRNA_gene	6680581	6685969	ENSCAFG00000037469		lincRNA		BICF2P112486	6707663	3.37242	Sweden
12	gene	6660181	6717647	ENSCAFG00000001488	MDGA1	protein_coding	MAM domain containing glycosylphosphatidylinositol anchor 1 [Source:VGNC Symbol%3BAcc:VGNC:43101]	BICF2P112486	6707663	3.37242	Sweden
12	gene	6660181	6717647	ENSCAFG00000001488	MDGA1	protein_coding	MAM domain containing glycosylphosphatidylinositol anchor 1 [Source:VGNC Symbol%3BAcc:VGNC:43101]	BICF2P1200375	6738657	3.32303	Sweden
12	gene	6660181	6717647	ENSCAFG00000001488	MDGA1	protein_coding	MAM domain containing glycosylphosphatidylinositol anchor 1 [Source:VGNC Symbol%3BAcc:VGNC:43101]	BICF2P550871	6744274	3.29585	Sweden
12	ncRNA_gene	6788675	6790153	ENSCAFG00000036457		lincRNA		BICF2P1441001	6752545	3.29585	Sweden
12	gene	6660181	6717647	ENSCAFG00000001488	MDGA1	protein_coding	MAM domain containing glycosylphosphatidylinositol anchor 1 [Source:VGNC Symbol%3BAcc:VGNC:43101]	BICF2P1441001	6752545	3.29585	Sweden
12	ncRNA_gene	6788675	6790153	ENSCAFG00000036457		lincRNA		BICF2P589664	6765538	3.31726	Sweden
12	ncRNA_gene	6793281	6794090	ENSCAFG00000037182		lincRNA		BICF2P589664	6765538	3.31726	Sweden
12	ncRNA_gene	6788675	6790153	ENSCAFG00000036457		lincRNA		BICF2P680681	6776306	3.45915	Sweden
12	ncRNA_gene	6793281	6794090	ENSCAFG00000037182		lincRNA		BICF2P680681	6776306	3.45915	Sweden
12	ncRNA_gene	6788675	6790153	ENSCAFG00000036457		lincRNA		TIGRP2P168445_rs9168588	6816768	3.24753	Sweden
12	ncRNA_gene	6793281	6794090	ENSCAFG00000037182		lincRNA		TIGRP2P168445_rs9168588	6816768	3.24753	Sweden
12	gene	6820502	7137914	ENSCAFG00000001489	ZFAND3	protein_coding	zinc finger AN1-type containing 3 [Source:VGNC Symbol%3BAcc:VGNC:48602]	TIGRP2P168445_rs9168588	6816768	3.24753	Sweden
12	gene	6820502	7137914	ENSCAFG00000001489	ZFAND3	protein_coding	zinc finger AN1-type containing 3 [Source:VGNC Symbol%3BAcc:VGNC:48602]	BICF2P315094	6856080	3.35735	Sweden
12	pseudogene	6913264	6913552	ENSCAFG00000023279		pseudogene		BICF2P97833	6905143	3.13196	Sweden
12	gene	6820502	7137914	ENSCAFG00000001489	ZFAND3	protein_coding	zinc finger AN1-type containing 3 [Source:VGNC Symbol%3BAcc:VGNC:48602]	BICF2P97833	6905143	3.13196	Sweden
12	gene	6820502	7137914	ENSCAFG00000001489	ZFAND3	protein_coding	zinc finger AN1-type containing 3 [Source:VGNC Symbol%3BAcc:VGNC:48602]	BICF2P1087907	6957193	3.24108	Sweden
12	gene	6820502	7137914	ENSCAFG00000001489	ZFAND3	protein_coding	zinc finger AN1-type containing 3 [Source:VGNC Symbol%3BAcc:VGNC:48602]	BICF2P438638	7036689	3.23843	Sweden
12	gene	6820502	7137914	ENSCAFG00000001489	ZFAND3	protein_coding	zinc finger AN1-type containing 3 [Source:VGNC Symbol%3BAcc:VGNC:48602]	BICF2S24511486	7048978	3.34898	Sweden
12	gene	6820502	7137914	ENSCAFG00000001489	ZFAND3	protein_coding	zinc finger AN1-type containing 3 [Source:VGNC Symbol%3BAcc:VGNC:48602]	BICF2P975894	7065759	3.23239	Sweden
12	gene	6820502	7137914	ENSCAFG00000001489	ZFAND3	protein_coding	zinc finger AN1-type containing 3 [Source:VGNC Symbol%3BAcc:VGNC:48602]	BICF2S23318935	7094185	3.34796	Sweden
12	gene	6820502	7137914	ENSCAFG00000001489	ZFAND3	protein_coding	zinc finger AN1-type containing 3 [Source:VGNC Symbol%3BAcc:VGNC:48602]	BICF2S23032774	7109713	3.45304	Sweden
12	gene	6820502	7137914	ENSCAFG00000001489	ZFAND3	protein_coding	zinc finger AN1-type containing 3 [Source:VGNC Symbol%3BAcc:VGNC:48602]	BICF2P1000894	7151423	3.24832	Sweden
12	gene	6820502	7137914	ENSCAFG00000001489	ZFAND3	protein_coding	zinc finger AN1-type containing 3 [Source:VGNC Symbol%3BAcc:VGNC:48602]	BICF2S22951675	7155176	3.2476	Sweden
12	gene	6820502	7137914	ENSCAFG00000001489	ZFAND3	protein_coding	zinc finger AN1-type containing 3 [Source:VGNC Symbol%3BAcc:VGNC:48602]	BICF2S23149748	7176344	3.26314	Sweden
12	ncRNA_gene	7234293	7314343	ENSCAFG00000038830		lincRNA		BICF2P1069486	7198156	3.2405	Sweden
12	ncRNA_gene	7234293	7314343	ENSCAFG00000038830		lincRNA		BICF2P1330847	7208545	3.16757	Sweden
12	ncRNA_gene	7234293	7314343	ENSCAFG00000038830		lincRNA		TIGRP2P156013_rs8990449	7213738	3.14641	Sweden
12	ncRNA_gene	7234293	7314343	ENSCAFG00000038830		lincRNA		BICF2P991027	7228809	3.12641	Sweden
12	ncRNA_gene	7234293	7314343	ENSCAFG00000038830		lincRNA		BICF2P917377	7235633	3.12641	Sweden
12	ncRNA_gene	7234293	7314343	ENSCAFG00000038830		lincRNA		TIGRP2P156025_rs8953047	7249971	3.14649	Sweden
12	ncRNA_gene	7234293	7314343	ENSCAFG00000038830		lincRNA		TIGRP2P156029_rs8654647	7258422	3.14649	Sweden
12	ncRNA_gene	7234293	7314343	ENSCAFG00000038830		lincRNA		BICF2P335096	7280273	3.14744	Sweden
12	ncRNA_gene	7313215	7313297	ENSCAFG00000027765		miRNA		BICF2P335096	7280273	3.14744	Sweden
12	ncRNA_gene	7234293	7314343	ENSCAFG00000038830		lincRNA		BICF2P1399628	7291724	3.14744	Sweden
12	ncRNA_gene	7313215	7313297	ENSCAFG00000027765		miRNA		BICF2P1399628	7291724	3.14744	Sweden
12	ncRNA_gene	7234293	7314343	ENSCAFG00000038830		lincRNA		BICF2S23050936	7297034	3.33219	Sweden
12	ncRNA_gene	7313215	7313297	ENSCAFG00000027765		miRNA		BICF2S23050936	7297034	3.33219	Sweden
12	ncRNA_gene	7234293	7314343	ENSCAFG00000038830		lincRNA		BICF2P1373362	7312362	3.15083	Sweden
12	ncRNA_gene	7313215	7313297	ENSCAFG00000027765		miRNA		BICF2P1373362	7312362	3.15083	Sweden
12	gene	7337111	7564287	ENSCAFG00000001492	BTBD9	protein_coding	BTB domain containing 9 [Source:HGNC Symbol%3BAcc:HGNC:21228]	BICF2P1373362	7312362	3.15083	Sweden
12	ncRNA_gene	7234293	7314343	ENSCAFG00000038830		lincRNA		BICF2P1017945	7323912	3.15083	Sweden
12	ncRNA_gene	7313215	7313297	ENSCAFG00000027765		miRNA		BICF2P1017945	7323912	3.15083	Sweden
12	gene	7337111	7564287	ENSCAFG00000001492	BTBD9	protein_coding	BTB domain containing 9 [Source:HGNC Symbol%3BAcc:HGNC:21228]	BICF2P1017945	7323912	3.15083	Sweden
12	ncRNA_gene	7234293	7314343	ENSCAFG00000038830		lincRNA		BICF2P1301134	7327902	3.15083	Sweden
12	ncRNA_gene	7313215	7313297	ENSCAFG00000027765		miRNA		BICF2P1301134	7327902	3.15083	Sweden
12	gene	7337111	7564287	ENSCAFG00000001492	BTBD9	protein_coding	BTB domain containing 9 [Source:HGNC Symbol%3BAcc:HGNC:21228]	BICF2P1301134	7327902	3.15083	Sweden
12	ncRNA_gene	7234293	7314343	ENSCAFG00000038830		lincRNA		TIGRP2P156052_rs9090422	7345616	3.15083	Sweden
12	ncRNA_gene	7313215	7313297	ENSCAFG00000027765		miRNA		TIGRP2P156052_rs9090422	7345616	3.15083	Sweden
12	gene	7337111	7564287	ENSCAFG00000001492	BTBD9	protein_coding	BTB domain containing 9 [Source:HGNC Symbol%3BAcc:HGNC:21228]	TIGRP2P156052_rs9090422	7345616	3.15083	Sweden
12	ncRNA_gene	7234293	7314343	ENSCAFG00000038830		lincRNA		BICF2S23125615	7350873	3.15083	Sweden
12	ncRNA_gene	7313215	7313297	ENSCAFG00000027765		miRNA		BICF2S23125615	7350873	3.15083	Sweden
12	gene	7337111	7564287	ENSCAFG00000001492	BTBD9	protein_coding	BTB domain containing 9 [Source:HGNC Symbol%3BAcc:HGNC:21228]	BICF2S23125615	7350873	3.15083	Sweden
12	ncRNA_gene	7393420	7495032	ENSCAFG00000039000		lincRNA		TIGRP2P156055_rs9209251	7362069	3.14433	Sweden
12	gene	7337111	7564287	ENSCAFG00000001492	BTBD9	protein_coding	BTB domain containing 9 [Source:HGNC Symbol%3BAcc:HGNC:21228]	TIGRP2P156055_rs9209251	7362069	3.14433	Sweden
12	ncRNA_gene	7393420	7495032	ENSCAFG00000039000		lincRNA		BICF2P242410	7383623	3.14433	Sweden
12	gene	7337111	7564287	ENSCAFG00000001492	BTBD9	protein_coding	BTB domain containing 9 [Source:HGNC Symbol%3BAcc:HGNC:21228]	BICF2P242410	7383623	3.14433	Sweden
12	ncRNA_gene	7393420	7495032	ENSCAFG00000039000		lincRNA		BICF2S23713473	7398332	3.18319	Sweden
12	gene	7337111	7564287	ENSCAFG00000001492	BTBD9	protein_coding	BTB domain containing 9 [Source:HGNC Symbol%3BAcc:HGNC:21228]	BICF2S23713473	7398332	3.18319	Sweden
12	ncRNA_gene	7393420	7495032	ENSCAFG00000039000		lincRNA		BICF2P1093524	7408697	3.18319	Sweden
12	gene	7337111	7564287	ENSCAFG00000001492	BTBD9	protein_coding	BTB domain containing 9 [Source:HGNC Symbol%3BAcc:HGNC:21228]	BICF2P1093524	7408697	3.18319	Sweden
12	ncRNA_gene	7393420	7495032	ENSCAFG00000039000		lincRNA		BICF2P673598	7411516	3.14455	Sweden
12	gene	7337111	7564287	ENSCAFG00000001492	BTBD9	protein_coding	BTB domain containing 9 [Source:HGNC Symbol%3BAcc:HGNC:21228]	BICF2P673598	7411516	3.14455	Sweden
12	ncRNA_gene	7393420	7495032	ENSCAFG00000039000		lincRNA		TIGRP2P156068_rs8991141	7426194	3.13563	Sweden
12	gene	7337111	7564287	ENSCAFG00000001492	BTBD9	protein_coding	BTB domain containing 9 [Source:HGNC Symbol%3BAcc:HGNC:21228]	TIGRP2P156068_rs8991141	7426194	3.13563	Sweden
12	ncRNA_gene	7393420	7495032	ENSCAFG00000039000		lincRNA		BICF2P856707	7435028	3.13563	Sweden
12	ncRNA_gene	7472191	7480581	ENSCAFG00000039940		lincRNA		BICF2P856707	7435028	3.13563	Sweden
12	gene	7337111	7564287	ENSCAFG00000001492	BTBD9	protein_coding	BTB domain containing 9 [Source:HGNC Symbol%3BAcc:HGNC:21228]	BICF2P856707	7435028	3.13563	Sweden
12	ncRNA_gene	7393420	7495032	ENSCAFG00000039000		lincRNA		BICF2P178173	7448183	3.09664	Sweden
12	ncRNA_gene	7472191	7480581	ENSCAFG00000039940		lincRNA		BICF2P178173	7448183	3.09664	Sweden
12	gene	7337111	7564287	ENSCAFG00000001492	BTBD9	protein_coding	BTB domain containing 9 [Source:HGNC Symbol%3BAcc:HGNC:21228]	BICF2P178173	7448183	3.09664	Sweden
12	ncRNA_gene	7393420	7495032	ENSCAFG00000039000		lincRNA		BICF2P219943	7454835	3.09664	Sweden
12	ncRNA_gene	7472191	7480581	ENSCAFG00000039940		lincRNA		BICF2P219943	7454835	3.09664	Sweden
12	gene	7337111	7564287	ENSCAFG00000001492	BTBD9	protein_coding	BTB domain containing 9 [Source:HGNC Symbol%3BAcc:HGNC:21228]	BICF2P219943	7454835	3.09664	Sweden
12	ncRNA_gene	7393420	7495032	ENSCAFG00000039000		lincRNA		TIGRP2P156075_rs8599152	7465270	3.09664	Sweden
12	ncRNA_gene	7472191	7480581	ENSCAFG00000039940		lincRNA		TIGRP2P156075_rs8599152	7465270	3.09664	Sweden
12	gene	7337111	7564287	ENSCAFG00000001492	BTBD9	protein_coding	BTB domain containing 9 [Source:HGNC Symbol%3BAcc:HGNC:21228]	TIGRP2P156075_rs8599152	7465270	3.09664	Sweden
12	ncRNA_gene	7393420	7495032	ENSCAFG00000039000		lincRNA		TIGRP2P156082_rs8613435	7482692	3.09664	Sweden
12	ncRNA_gene	7472191	7480581	ENSCAFG00000039940		lincRNA		TIGRP2P156082_rs8613435	7482692	3.09664	Sweden
12	gene	7337111	7564287	ENSCAFG00000001492	BTBD9	protein_coding	BTB domain containing 9 [Source:HGNC Symbol%3BAcc:HGNC:21228]	TIGRP2P156082_rs8613435	7482692	3.09664	Sweden
12	ncRNA_gene	7393420	7495032	ENSCAFG00000039000		lincRNA		TIGRP2P156084_rs8554077	7491825	3.09664	Sweden
12	ncRNA_gene	7472191	7480581	ENSCAFG00000039940		lincRNA		TIGRP2P156084_rs8554077	7491825	3.09664	Sweden
12	gene	7337111	7564287	ENSCAFG00000001492	BTBD9	protein_coding	BTB domain containing 9 [Source:HGNC Symbol%3BAcc:HGNC:21228]	TIGRP2P156084_rs8554077	7491825	3.09664	Sweden
12	ncRNA_gene	7393420	7495032	ENSCAFG00000039000		lincRNA		BICF2P294039	7501315	3.09664	Sweden
12	ncRNA_gene	7472191	7480581	ENSCAFG00000039940		lincRNA		BICF2P294039	7501315	3.09664	Sweden
12	gene	7337111	7564287	ENSCAFG00000001492	BTBD9	protein_coding	BTB domain containing 9 [Source:HGNC Symbol%3BAcc:HGNC:21228]	BICF2P294039	7501315	3.09664	Sweden
12	ncRNA_gene	7393420	7495032	ENSCAFG00000039000		lincRNA		BICF2P186262	7514069	3.09664	Sweden
12	ncRNA_gene	7472191	7480581	ENSCAFG00000039940		lincRNA		BICF2P186262	7514069	3.09664	Sweden
12	gene	7337111	7564287	ENSCAFG00000001492	BTBD9	protein_coding	BTB domain containing 9 [Source:HGNC Symbol%3BAcc:HGNC:21228]	BICF2P186262	7514069	3.09664	Sweden
12	ncRNA_gene	7393420	7495032	ENSCAFG00000039000		lincRNA		BICF2S2319096	7524032	3.09664	Sweden
12	gene	7337111	7564287	ENSCAFG00000001492	BTBD9	protein_coding	BTB domain containing 9 [Source:HGNC Symbol%3BAcc:HGNC:21228]	BICF2S2319096	7524032	3.09664	Sweden
12	gene	7337111	7564287	ENSCAFG00000001492	BTBD9	protein_coding	BTB domain containing 9 [Source:HGNC Symbol%3BAcc:HGNC:21228]	TIGRP2P156095_rs8564987	7549965	3.12086	Sweden
12	gene	7583723	7609840	ENSCAFG00000029506	GLO1	protein_coding	glyoxalase I [Source:HGNC Symbol%3BAcc:HGNC:4323]	TIGRP2P156095_rs8564987	7549965	3.12086	Sweden
12	gene	7617614	7973110	ENSCAFG00000001518	DNAH8	protein_coding	dynein axonemal heavy chain 8 [Source:VGNC Symbol%3BAcc:VGNC:40018]	BICF2S2373330	7787975	2.87593	Sweden
12	gene	7617614	7973110	ENSCAFG00000001518	DNAH8	protein_coding	dynein axonemal heavy chain 8 [Source:VGNC Symbol%3BAcc:VGNC:40018]	BICF2P1015045	7800801	2.77947	Sweden
12	gene	7617614	7973110	ENSCAFG00000001518	DNAH8	protein_coding	dynein axonemal heavy chain 8 [Source:VGNC Symbol%3BAcc:VGNC:40018]	TIGRP2P156179_rs8673678	7861071	2.84543	Sweden
12	gene	7617614	7973110	ENSCAFG00000001518	DNAH8	protein_coding	dynein axonemal heavy chain 8 [Source:VGNC Symbol%3BAcc:VGNC:40018]	TIGRP2P156186_rs8946525	7872900	2.84543	Sweden
12	gene	7617614	7973110	ENSCAFG00000001518	DNAH8	protein_coding	dynein axonemal heavy chain 8 [Source:VGNC Symbol%3BAcc:VGNC:40018]	BICF2P1305501	7911052	2.83912	Sweden
12	ncRNA_gene	8070231	8084960	ENSCAFG00000037422		lincRNA		BICF2P1001901	8041415	2.79288	Sweden
12	gene	7986212	8024995	ENSCAFG00000001547	GLP1R	protein_coding	glucagon like peptide 1 receptor [Source:VGNC Symbol%3BAcc:VGNC:41266]	BICF2P1001901	8041415	2.79288	Sweden
12	gene	8044210	8051148	ENSCAFG00000001549	SAYSD1	protein_coding	SAYSVFN motif domain containing 1 [Source:VGNC Symbol%3BAcc:VGNC:45880]	BICF2P1001901	8041415	2.79288	Sweden
12	ncRNA_gene	8070231	8084960	ENSCAFG00000037422		lincRNA		BICF2S23058528	8063506	2.98314	Sweden
12	gene	7986212	8024995	ENSCAFG00000001547	GLP1R	protein_coding	glucagon like peptide 1 receptor [Source:VGNC Symbol%3BAcc:VGNC:41266]	BICF2S23058528	8063506	2.98314	Sweden
12	gene	8044210	8051148	ENSCAFG00000001549	SAYSD1	protein_coding	SAYSVFN motif domain containing 1 [Source:VGNC Symbol%3BAcc:VGNC:45880]	BICF2S23058528	8063506	2.98314	Sweden
12	ncRNA_gene	8070231	8084960	ENSCAFG00000037422		lincRNA		BICF2S2319613	8088643	2.89336	Sweden
12	ncRNA_gene	8109407	8110857	ENSCAFG00000034648		lincRNA		BICF2S2319613	8088643	2.89336	Sweden
12	gene	8115793	8154782	ENSCAFG00000029359	KCNK5	protein_coding	potassium two pore domain channel subfamily K member 5 [Source:VGNC Symbol%3BAcc:VGNC:42277]	BICF2S2319613	8088643	2.89336	Sweden
12	gene	8044210	8051148	ENSCAFG00000001549	SAYSD1	protein_coding	SAYSVFN motif domain containing 1 [Source:VGNC Symbol%3BAcc:VGNC:45880]	BICF2S2319613	8088643	2.89336	Sweden
12	ncRNA_gene	8070231	8084960	ENSCAFG00000037422		lincRNA		BICF2P628016	8102713	2.80025	Sweden
12	ncRNA_gene	8109407	8110857	ENSCAFG00000034648		lincRNA		BICF2P628016	8102713	2.80025	Sweden
12	gene	8115793	8154782	ENSCAFG00000029359	KCNK5	protein_coding	potassium two pore domain channel subfamily K member 5 [Source:VGNC Symbol%3BAcc:VGNC:42277]	BICF2P628016	8102713	2.80025	Sweden
12	gene	8133514	8614268	ENSCAFG00000001560	KIF6	protein_coding	kinesin family member 6 [Source:VGNC Symbol%3BAcc:VGNC:42410]	BICF2P628016	8102713	2.80025	Sweden
12	ncRNA_gene	8070231	8084960	ENSCAFG00000037422		lincRNA		BICF2P1238685	8108694	2.80025	Sweden
12	ncRNA_gene	8109407	8110857	ENSCAFG00000034648		lincRNA		BICF2P1238685	8108694	2.80025	Sweden
12	gene	8115793	8154782	ENSCAFG00000029359	KCNK5	protein_coding	potassium two pore domain channel subfamily K member 5 [Source:VGNC Symbol%3BAcc:VGNC:42277]	BICF2P1238685	8108694	2.80025	Sweden
12	gene	8133514	8614268	ENSCAFG00000001560	KIF6	protein_coding	kinesin family member 6 [Source:VGNC Symbol%3BAcc:VGNC:42410]	BICF2P1238685	8108694	2.80025	Sweden
12	ncRNA_gene	8070231	8084960	ENSCAFG00000037422		lincRNA		BICF2P658621	8119239	2.8899	Sweden
12	ncRNA_gene	8109407	8110857	ENSCAFG00000034648		lincRNA		BICF2P658621	8119239	2.8899	Sweden
12	gene	8115793	8154782	ENSCAFG00000029359	KCNK5	protein_coding	potassium two pore domain channel subfamily K member 5 [Source:VGNC Symbol%3BAcc:VGNC:42277]	BICF2P658621	8119239	2.8899	Sweden
12	gene	8133514	8614268	ENSCAFG00000001560	KIF6	protein_coding	kinesin family member 6 [Source:VGNC Symbol%3BAcc:VGNC:42410]	BICF2P658621	8119239	2.8899	Sweden
12	ncRNA_gene	8109407	8110857	ENSCAFG00000034648		lincRNA		BICF2P427561	8131986	2.78143	Sweden
12	ncRNA_gene	8159859	8198722	ENSCAFG00000039160		lincRNA		BICF2P427561	8131986	2.78143	Sweden
12	gene	8115793	8154782	ENSCAFG00000029359	KCNK5	protein_coding	potassium two pore domain channel subfamily K member 5 [Source:VGNC Symbol%3BAcc:VGNC:42277]	BICF2P427561	8131986	2.78143	Sweden
12	gene	8133514	8614268	ENSCAFG00000001560	KIF6	protein_coding	kinesin family member 6 [Source:VGNC Symbol%3BAcc:VGNC:42410]	BICF2P427561	8131986	2.78143	Sweden
12	ncRNA_gene	8159859	8198722	ENSCAFG00000039160		lincRNA		BICF2P850021	8151339	2.9478	Sweden
12	gene	8115793	8154782	ENSCAFG00000029359	KCNK5	protein_coding	potassium two pore domain channel subfamily K member 5 [Source:VGNC Symbol%3BAcc:VGNC:42277]	BICF2P850021	8151339	2.9478	Sweden
12	gene	8133514	8614268	ENSCAFG00000001560	KIF6	protein_coding	kinesin family member 6 [Source:VGNC Symbol%3BAcc:VGNC:42410]	BICF2P850021	8151339	2.9478	Sweden
12	ncRNA_gene	8159859	8198722	ENSCAFG00000039160		lincRNA		BICF2P751275	8163961	2.94742	Sweden
12	gene	8115793	8154782	ENSCAFG00000029359	KCNK5	protein_coding	potassium two pore domain channel subfamily K member 5 [Source:VGNC Symbol%3BAcc:VGNC:42277]	BICF2P751275	8163961	2.94742	Sweden
12	gene	8133514	8614268	ENSCAFG00000001560	KIF6	protein_coding	kinesin family member 6 [Source:VGNC Symbol%3BAcc:VGNC:42410]	BICF2P751275	8163961	2.94742	Sweden
12	ncRNA_gene	8159859	8198722	ENSCAFG00000039160		lincRNA		BICF2P1401024	8202436	2.94919	Sweden
12	ncRNA_gene	8212110	8219634	ENSCAFG00000037360		lincRNA		BICF2P1401024	8202436	2.94919	Sweden
12	gene	8210454	8232093	ENSCAFG00000001556	KCNK17	protein_coding	potassium two pore domain channel subfamily K member 17 [Source:HGNC Symbol%3BAcc:HGNC:14465]	BICF2P1401024	8202436	2.94919	Sweden
12	gene	8133514	8614268	ENSCAFG00000001560	KIF6	protein_coding	kinesin family member 6 [Source:VGNC Symbol%3BAcc:VGNC:42410]	BICF2P1401024	8202436	2.94919	Sweden
12	ncRNA_gene	8159859	8198722	ENSCAFG00000039160		lincRNA		BICF2P1106333	8213174	2.85908	Sweden
12	ncRNA_gene	8212110	8219634	ENSCAFG00000037360		lincRNA		BICF2P1106333	8213174	2.85908	Sweden
12	ncRNA_gene	8242745	8250345	ENSCAFG00000033477		lincRNA		BICF2P1106333	8213174	2.85908	Sweden
12	gene	8210454	8232093	ENSCAFG00000001556	KCNK17	protein_coding	potassium two pore domain channel subfamily K member 17 [Source:HGNC Symbol%3BAcc:HGNC:14465]	BICF2P1106333	8213174	2.85908	Sweden
12	gene	8133514	8614268	ENSCAFG00000001560	KIF6	protein_coding	kinesin family member 6 [Source:VGNC Symbol%3BAcc:VGNC:42410]	BICF2P1106333	8213174	2.85908	Sweden
12	ncRNA_gene	8212110	8219634	ENSCAFG00000037360		lincRNA		BICF2P1357603	8245972	2.85919	Sweden
12	ncRNA_gene	8242745	8250345	ENSCAFG00000033477		lincRNA		BICF2P1357603	8245972	2.85919	Sweden
12	gene	8210454	8232093	ENSCAFG00000001556	KCNK17	protein_coding	potassium two pore domain channel subfamily K member 17 [Source:HGNC Symbol%3BAcc:HGNC:14465]	BICF2P1357603	8245972	2.85919	Sweden
12	gene	8133514	8614268	ENSCAFG00000001560	KIF6	protein_coding	kinesin family member 6 [Source:VGNC Symbol%3BAcc:VGNC:42410]	BICF2P1357603	8245972	2.85919	Sweden
12	ncRNA_gene	8242745	8250345	ENSCAFG00000033477		lincRNA		BICF2S22917169	8284330	2.79599	Sweden
12	gene	8133514	8614268	ENSCAFG00000001560	KIF6	protein_coding	kinesin family member 6 [Source:VGNC Symbol%3BAcc:VGNC:42410]	BICF2S22917169	8284330	2.79599	Sweden
12	gene	8133514	8614268	ENSCAFG00000001560	KIF6	protein_coding	kinesin family member 6 [Source:VGNC Symbol%3BAcc:VGNC:42410]	BICF2S23242018	8291886	2.87777	Sweden
12	gene	8133514	8614268	ENSCAFG00000001560	KIF6	protein_coding	kinesin family member 6 [Source:VGNC Symbol%3BAcc:VGNC:42410]	BICF2P114061	8308936	2.79956	Sweden
12	gene	8133514	8614268	ENSCAFG00000001560	KIF6	protein_coding	kinesin family member 6 [Source:VGNC Symbol%3BAcc:VGNC:42410]	TIGRP2P156327_rs9164484	8312938	2.79956	Sweden
12	gene	8133514	8614268	ENSCAFG00000001560	KIF6	protein_coding	kinesin family member 6 [Source:VGNC Symbol%3BAcc:VGNC:42410]	BICF2P171430	8327301	2.87662	Sweden
12	gene	8133514	8614268	ENSCAFG00000001560	KIF6	protein_coding	kinesin family member 6 [Source:VGNC Symbol%3BAcc:VGNC:42410]	TIGRP2P156338_rs9205840	8332864	2.80044	Sweden
12	gene	8133514	8614268	ENSCAFG00000001560	KIF6	protein_coding	kinesin family member 6 [Source:VGNC Symbol%3BAcc:VGNC:42410]	BICF2P885729	8351694	2.77137	Sweden
12	gene	8133514	8614268	ENSCAFG00000001560	KIF6	protein_coding	kinesin family member 6 [Source:VGNC Symbol%3BAcc:VGNC:42410]	BICF2P24072	8393566	2.85894	Sweden
12	gene	8133514	8614268	ENSCAFG00000001560	KIF6	protein_coding	kinesin family member 6 [Source:VGNC Symbol%3BAcc:VGNC:42410]	BICF2P449671	8443703	2.88367	Sweden
12	gene	8133514	8614268	ENSCAFG00000001560	KIF6	protein_coding	kinesin family member 6 [Source:VGNC Symbol%3BAcc:VGNC:42410]	BICF2P743649	8452163	2.88388	Sweden
12	gene	8133514	8614268	ENSCAFG00000001560	KIF6	protein_coding	kinesin family member 6 [Source:VGNC Symbol%3BAcc:VGNC:42410]	TIGRP2P156386_rs8841182	8468725	2.8401	Sweden
12	gene	8133514	8614268	ENSCAFG00000001560	KIF6	protein_coding	kinesin family member 6 [Source:VGNC Symbol%3BAcc:VGNC:42410]	BICF2S2304102	8475243	2.85861	Sweden
12	gene	8133514	8614268	ENSCAFG00000001560	KIF6	protein_coding	kinesin family member 6 [Source:VGNC Symbol%3BAcc:VGNC:42410]	BICF2P968860	8484284	2.83135	Sweden
12	gene	8133514	8614268	ENSCAFG00000001560	KIF6	protein_coding	kinesin family member 6 [Source:VGNC Symbol%3BAcc:VGNC:42410]	BICF2S22934511	8505790	2.83135	Sweden
12	gene	8133514	8614268	ENSCAFG00000001560	KIF6	protein_coding	kinesin family member 6 [Source:VGNC Symbol%3BAcc:VGNC:42410]	BICF2P1070797	8526076	2.94869	Sweden
12	gene	8133514	8614268	ENSCAFG00000001560	KIF6	protein_coding	kinesin family member 6 [Source:VGNC Symbol%3BAcc:VGNC:42410]	BICF2P496466	8532712	2.94869	Sweden
12	ncRNA_gene	8587764	8621580	ENSCAFG00000037481		lincRNA		BICF2P528052	8558764	2.94869	Sweden
12	gene	8133514	8614268	ENSCAFG00000001560	KIF6	protein_coding	kinesin family member 6 [Source:VGNC Symbol%3BAcc:VGNC:42410]	BICF2P528052	8558764	2.94869	Sweden
12	ncRNA_gene	8587764	8621580	ENSCAFG00000037481		lincRNA		BICF2S23761724	8574637	2.89958	Sweden
12	gene	8133514	8614268	ENSCAFG00000001560	KIF6	protein_coding	kinesin family member 6 [Source:VGNC Symbol%3BAcc:VGNC:42410]	BICF2S23761724	8574637	2.89958	Sweden
12	ncRNA_gene	8587764	8621580	ENSCAFG00000037481		lincRNA		BICF2P1222444	8581649	2.95557	Sweden
12	gene	8133514	8614268	ENSCAFG00000001560	KIF6	protein_coding	kinesin family member 6 [Source:VGNC Symbol%3BAcc:VGNC:42410]	BICF2P1222444	8581649	2.95557	Sweden
12	ncRNA_gene	8587764	8621580	ENSCAFG00000037481		lincRNA		BICF2S2312134	8596127	2.94154	Sweden
12	gene	8133514	8614268	ENSCAFG00000001560	KIF6	protein_coding	kinesin family member 6 [Source:VGNC Symbol%3BAcc:VGNC:42410]	BICF2S2312134	8596127	2.94154	Sweden
12	ncRNA_gene	8587764	8621580	ENSCAFG00000037481		lincRNA		BICF2P77002	8610058	2.94251	Sweden
12	gene	8133514	8614268	ENSCAFG00000001560	KIF6	protein_coding	kinesin family member 6 [Source:VGNC Symbol%3BAcc:VGNC:42410]	BICF2P77002	8610058	2.94251	Sweden
12	ncRNA_gene	8587764	8621580	ENSCAFG00000037481		lincRNA		BICF2P915825	8623858	2.92327	Sweden
12	gene	8133514	8614268	ENSCAFG00000001560	KIF6	protein_coding	kinesin family member 6 [Source:VGNC Symbol%3BAcc:VGNC:42410]	BICF2P915825	8623858	2.92327	Sweden
12	ncRNA_gene	8587764	8621580	ENSCAFG00000037481		lincRNA		TIGRP2P156434_rs8692843	8636662	3.12088	Sweden
12	gene	8133514	8614268	ENSCAFG00000001560	KIF6	protein_coding	kinesin family member 6 [Source:VGNC Symbol%3BAcc:VGNC:42410]	TIGRP2P156434_rs8692843	8636662	3.12088	Sweden
12	ncRNA_gene	8587764	8621580	ENSCAFG00000037481		lincRNA		BICF2P257790	8647307	2.92475	Sweden
12	gene	8133514	8614268	ENSCAFG00000001560	KIF6	protein_coding	kinesin family member 6 [Source:VGNC Symbol%3BAcc:VGNC:42410]	BICF2P257790	8647307	2.92475	Sweden
12	ncRNA_gene	8587764	8621580	ENSCAFG00000037481		lincRNA		BICF2P362131	8658752	2.92051	Sweden
12	gene	8702482	8799059	ENSCAFG00000001565	DAAM2	protein_coding	dishevelled associated activator of morphogenesis 2 [Source:VGNC Symbol%3BAcc:VGNC:39757]	BICF2P72644	8693300	3.13071	Sweden
12	gene	8702482	8799059	ENSCAFG00000001565	DAAM2	protein_coding	dishevelled associated activator of morphogenesis 2 [Source:VGNC Symbol%3BAcc:VGNC:39757]	BICF2P656346	8706903	3.03409	Sweden
12	gene	8702482	8799059	ENSCAFG00000001565	DAAM2	protein_coding	dishevelled associated activator of morphogenesis 2 [Source:VGNC Symbol%3BAcc:VGNC:39757]	BICF2P643315	8710831	3.03409	Sweden
12	gene	8702482	8799059	ENSCAFG00000001565	DAAM2	protein_coding	dishevelled associated activator of morphogenesis 2 [Source:VGNC Symbol%3BAcc:VGNC:39757]	TIGRP2P156459_rs8945635	8721062	3.01736	Sweden
12	gene	8702482	8799059	ENSCAFG00000001565	DAAM2	protein_coding	dishevelled associated activator of morphogenesis 2 [Source:VGNC Symbol%3BAcc:VGNC:39757]	BICF2S23255316	8729992	3.25559	Sweden
12	gene	8702482	8799059	ENSCAFG00000001565	DAAM2	protein_coding	dishevelled associated activator of morphogenesis 2 [Source:VGNC Symbol%3BAcc:VGNC:39757]	BICF2P1083048	8734907	2.97601	Sweden
12	gene	8702482	8799059	ENSCAFG00000001565	DAAM2	protein_coding	dishevelled associated activator of morphogenesis 2 [Source:VGNC Symbol%3BAcc:VGNC:39757]	BICF2P1093486	8745576	3.14132	Sweden
12	gene	8702482	8799059	ENSCAFG00000001565	DAAM2	protein_coding	dishevelled associated activator of morphogenesis 2 [Source:VGNC Symbol%3BAcc:VGNC:39757]	TIGRP2P156478_rs9185293	8752652	3.14131	Sweden
12	gene	8702482	8799059	ENSCAFG00000001565	DAAM2	protein_coding	dishevelled associated activator of morphogenesis 2 [Source:VGNC Symbol%3BAcc:VGNC:39757]	TIGRP2P156498_rs9089687	8802426	3.02011	Sweden
12	gene	8803290	8837151	ENSCAFG00000001568	MOCS1	protein_coding	molybdenum cofactor synthesis 1 [Source:HGNC Symbol%3BAcc:HGNC:7190]	TIGRP2P156498_rs9089687	8802426	3.02011	Sweden
12	gene	8702482	8799059	ENSCAFG00000001565	DAAM2	protein_coding	dishevelled associated activator of morphogenesis 2 [Source:VGNC Symbol%3BAcc:VGNC:39757]	BICF2S23354476	8807894	3.14149	Sweden
12	gene	8803290	8837151	ENSCAFG00000001568	MOCS1	protein_coding	molybdenum cofactor synthesis 1 [Source:HGNC Symbol%3BAcc:HGNC:7190]	BICF2S23354476	8807894	3.14149	Sweden
12	gene	8702482	8799059	ENSCAFG00000001565	DAAM2	protein_coding	dishevelled associated activator of morphogenesis 2 [Source:VGNC Symbol%3BAcc:VGNC:39757]	BICF2P411111	8826992	2.87377	Sweden
12	gene	8803290	8837151	ENSCAFG00000001568	MOCS1	protein_coding	molybdenum cofactor synthesis 1 [Source:HGNC Symbol%3BAcc:HGNC:7190]	BICF2P411111	8826992	2.87377	Sweden
12	gene	8702482	8799059	ENSCAFG00000001565	DAAM2	protein_coding	dishevelled associated activator of morphogenesis 2 [Source:VGNC Symbol%3BAcc:VGNC:39757]	TIGRP2P156517_rs8561744	8829370	2.87377	Sweden
12	gene	8803290	8837151	ENSCAFG00000001568	MOCS1	protein_coding	molybdenum cofactor synthesis 1 [Source:HGNC Symbol%3BAcc:HGNC:7190]	TIGRP2P156517_rs8561744	8829370	2.87377	Sweden
12	gene	9209146	9386859	ENSCAFG00000001571	LRFN2	protein_coding	leucine rich repeat and fibronectin type III domain containing 2 [Source:VGNC Symbol%3BAcc:VGNC:42761]	BICF2P1220177	9175427	2.98329	Sweden
12	gene	9209146	9386859	ENSCAFG00000001571	LRFN2	protein_coding	leucine rich repeat and fibronectin type III domain containing 2 [Source:VGNC Symbol%3BAcc:VGNC:42761]	TIGRP2P156742_rs9064410	9182864	2.85504	Sweden
12	gene	9209146	9386859	ENSCAFG00000001571	LRFN2	protein_coding	leucine rich repeat and fibronectin type III domain containing 2 [Source:VGNC Symbol%3BAcc:VGNC:42761]	TIGRP2P156764_rs8938109	9222014	2.84469	Sweden
12	ncRNA_gene	9223245	9223348	ENSCAFG00000029736	RF00026	snRNA		TIGRP2P156764_rs8938109	9222014	2.84469	Sweden
12	gene	9209146	9386859	ENSCAFG00000001571	LRFN2	protein_coding	leucine rich repeat and fibronectin type III domain containing 2 [Source:VGNC Symbol%3BAcc:VGNC:42761]	BICF2P700005	9238237	2.84846	Sweden
12	ncRNA_gene	9223245	9223348	ENSCAFG00000029736	RF00026	snRNA		BICF2P700005	9238237	2.84846	Sweden
12	gene	9209146	9386859	ENSCAFG00000001571	LRFN2	protein_coding	leucine rich repeat and fibronectin type III domain containing 2 [Source:VGNC Symbol%3BAcc:VGNC:42761]	TIGRP2P156777_rs8965517	9247234	2.95479	Sweden
12	ncRNA_gene	9223245	9223348	ENSCAFG00000029736	RF00026	snRNA		TIGRP2P156777_rs8965517	9247234	2.95479	Sweden
12	gene	9209146	9386859	ENSCAFG00000001571	LRFN2	protein_coding	leucine rich repeat and fibronectin type III domain containing 2 [Source:VGNC Symbol%3BAcc:VGNC:42761]	BICF2P1092432	9267509	2.84345	Sweden
12	gene	9209146	9386859	ENSCAFG00000001571	LRFN2	protein_coding	leucine rich repeat and fibronectin type III domain containing 2 [Source:VGNC Symbol%3BAcc:VGNC:42761]	TIGRP2P156790_rs9109561	9309219	2.82205	Sweden
12	gene	9209146	9386859	ENSCAFG00000001571	LRFN2	protein_coding	leucine rich repeat and fibronectin type III domain containing 2 [Source:VGNC Symbol%3BAcc:VGNC:42761]	BICF2P390119	9313728	2.78543	Sweden
12	gene	9209146	9386859	ENSCAFG00000001571	LRFN2	protein_coding	leucine rich repeat and fibronectin type III domain containing 2 [Source:VGNC Symbol%3BAcc:VGNC:42761]	TIGRP2P156810_rs8548284	9336752	2.78723	Sweden
12	ncRNA_gene	9387477	9423233	ENSCAFG00000035155		lincRNA		BICF2S23153271	9375959	2.78773	Sweden
12	gene	9209146	9386859	ENSCAFG00000001571	LRFN2	protein_coding	leucine rich repeat and fibronectin type III domain containing 2 [Source:VGNC Symbol%3BAcc:VGNC:42761]	BICF2S23153271	9375959	2.78773	Sweden
12	ncRNA_gene	9387477	9423233	ENSCAFG00000035155		lincRNA		G724f52S230	9405816	2.78628	Sweden
12	gene	9209146	9386859	ENSCAFG00000001571	LRFN2	protein_coding	leucine rich repeat and fibronectin type III domain containing 2 [Source:VGNC Symbol%3BAcc:VGNC:42761]	G724f52S230	9405816	2.78628	Sweden
12	ncRNA_gene	9483545	9493131	ENSCAFG00000035369		lincRNA		BICF2P262503	9471484	2.97616	Sweden
12	ncRNA_gene	9483545	9493131	ENSCAFG00000035369		lincRNA		BICF2P981911	9479476	2.91172	Sweden
12	ncRNA_gene	9565266	9575901	ENSCAFG00000033127		lincRNA		TIGRP2P156829_rs8556588	9549524	3.13495	Sweden
12	ncRNA_gene	9565266	9575901	ENSCAFG00000033127		lincRNA		TIGRP2P156834_rs8791406	9562908	3.10983	Sweden
12	ncRNA_gene	9565266	9575901	ENSCAFG00000033127		lincRNA		BICF2P529461	9568706	3.00636	Sweden
12	ncRNA_gene	9565266	9575901	ENSCAFG00000033127		lincRNA		BICF2P1127335	9583687	3.09862	Sweden
12	ncRNA_gene	9565266	9575901	ENSCAFG00000033127		lincRNA		BICF2P663424	9596483	3.07925	Sweden
12	ncRNA_gene	9565266	9575901	ENSCAFG00000033127		lincRNA		BICF2P616797	9609016	3.07925	Sweden
12	gene	9808273	9817114	ENSCAFG00000001575	APOBEC2	protein_coding	apolipoprotein B mRNA editing enzyme catalytic subunit 2 [Source:VGNC Symbol%3BAcc:VGNC:37996]	BICF2P517819	9789100	3.14204	Sweden
12	gene	9822558	9827013	ENSCAFG00000001578	OARD1	protein_coding	O-acyl-ADP-ribose deacylase 1 [Source:VGNC Symbol%3BAcc:VGNC:44085]	BICF2P517819	9789100	3.14204	Sweden
12	gene	9797754	9798919	ENSCAFG00000001574	TSPO2	protein_coding	translocator protein 2 [Source:VGNC Symbol%3BAcc:VGNC:49105]	BICF2P517819	9789100	3.14204	Sweden
12	gene	9781041	9794726	ENSCAFG00000001572	UNC5CL	protein_coding	unc-5 family C-terminal like [Source:VGNC Symbol%3BAcc:VGNC:48142]	BICF2P517819	9789100	3.14204	Sweden
12	gene	9808273	9817114	ENSCAFG00000001575	APOBEC2	protein_coding	apolipoprotein B mRNA editing enzyme catalytic subunit 2 [Source:VGNC Symbol%3BAcc:VGNC:37996]	TIGRP2P156977_rs8522615	9797664	3.28075	Sweden
12	gene	9835285	9854000	ENSCAFG00000001580	NFYA	protein_coding	nuclear transcription factor Y subunit alpha [Source:VGNC Symbol%3BAcc:VGNC:43790]	TIGRP2P156977_rs8522615	9797664	3.28075	Sweden
12	gene	9822558	9827013	ENSCAFG00000001578	OARD1	protein_coding	O-acyl-ADP-ribose deacylase 1 [Source:VGNC Symbol%3BAcc:VGNC:44085]	TIGRP2P156977_rs8522615	9797664	3.28075	Sweden
12	gene	9797754	9798919	ENSCAFG00000001574	TSPO2	protein_coding	translocator protein 2 [Source:VGNC Symbol%3BAcc:VGNC:49105]	TIGRP2P156977_rs8522615	9797664	3.28075	Sweden
12	gene	9781041	9794726	ENSCAFG00000001572	UNC5CL	protein_coding	unc-5 family C-terminal like [Source:VGNC Symbol%3BAcc:VGNC:48142]	TIGRP2P156977_rs8522615	9797664	3.28075	Sweden
12	gene	9808273	9817114	ENSCAFG00000001575	APOBEC2	protein_coding	apolipoprotein B mRNA editing enzyme catalytic subunit 2 [Source:VGNC Symbol%3BAcc:VGNC:37996]	BICF2P362831	9798330	2.9656	Sweden
12	gene	9835285	9854000	ENSCAFG00000001580	NFYA	protein_coding	nuclear transcription factor Y subunit alpha [Source:VGNC Symbol%3BAcc:VGNC:43790]	BICF2P362831	9798330	2.9656	Sweden
12	gene	9822558	9827013	ENSCAFG00000001578	OARD1	protein_coding	O-acyl-ADP-ribose deacylase 1 [Source:VGNC Symbol%3BAcc:VGNC:44085]	BICF2P362831	9798330	2.9656	Sweden
12	gene	9797754	9798919	ENSCAFG00000001574	TSPO2	protein_coding	translocator protein 2 [Source:VGNC Symbol%3BAcc:VGNC:49105]	BICF2P362831	9798330	2.9656	Sweden
12	gene	9781041	9794726	ENSCAFG00000001572	UNC5CL	protein_coding	unc-5 family C-terminal like [Source:VGNC Symbol%3BAcc:VGNC:48142]	BICF2P362831	9798330	2.9656	Sweden
12	gene	9808273	9817114	ENSCAFG00000001575	APOBEC2	protein_coding	apolipoprotein B mRNA editing enzyme catalytic subunit 2 [Source:VGNC Symbol%3BAcc:VGNC:37996]	BICF2P469910	9809470	3.28132	Sweden
12	gene	9835285	9854000	ENSCAFG00000001580	NFYA	protein_coding	nuclear transcription factor Y subunit alpha [Source:VGNC Symbol%3BAcc:VGNC:43790]	BICF2P469910	9809470	3.28132	Sweden
12	gene	9822558	9827013	ENSCAFG00000001578	OARD1	protein_coding	O-acyl-ADP-ribose deacylase 1 [Source:VGNC Symbol%3BAcc:VGNC:44085]	BICF2P469910	9809470	3.28132	Sweden
12	gene	9797754	9798919	ENSCAFG00000001574	TSPO2	protein_coding	translocator protein 2 [Source:VGNC Symbol%3BAcc:VGNC:49105]	BICF2P469910	9809470	3.28132	Sweden
12	gene	9781041	9794726	ENSCAFG00000001572	UNC5CL	protein_coding	unc-5 family C-terminal like [Source:VGNC Symbol%3BAcc:VGNC:48142]	BICF2P469910	9809470	3.28132	Sweden
12	gene	9858317	9906286	ENSCAFG00000001582		protein_coding		BICF2P534993	9824916	3.20376	Sweden
12	gene	9808273	9817114	ENSCAFG00000001575	APOBEC2	protein_coding	apolipoprotein B mRNA editing enzyme catalytic subunit 2 [Source:VGNC Symbol%3BAcc:VGNC:37996]	BICF2P534993	9824916	3.20376	Sweden
12	gene	9835285	9854000	ENSCAFG00000001580	NFYA	protein_coding	nuclear transcription factor Y subunit alpha [Source:VGNC Symbol%3BAcc:VGNC:43790]	BICF2P534993	9824916	3.20376	Sweden
12	gene	9822558	9827013	ENSCAFG00000001578	OARD1	protein_coding	O-acyl-ADP-ribose deacylase 1 [Source:VGNC Symbol%3BAcc:VGNC:44085]	BICF2P534993	9824916	3.20376	Sweden
12	gene	9797754	9798919	ENSCAFG00000001574	TSPO2	protein_coding	translocator protein 2 [Source:VGNC Symbol%3BAcc:VGNC:49105]	BICF2P534993	9824916	3.20376	Sweden
12	gene	9781041	9794726	ENSCAFG00000001572	UNC5CL	protein_coding	unc-5 family C-terminal like [Source:VGNC Symbol%3BAcc:VGNC:48142]	BICF2P534993	9824916	3.20376	Sweden
12	gene	9858317	9906286	ENSCAFG00000001582		protein_coding		BICF2P599763	9829977	3.16867	Sweden
12	gene	9808273	9817114	ENSCAFG00000001575	APOBEC2	protein_coding	apolipoprotein B mRNA editing enzyme catalytic subunit 2 [Source:VGNC Symbol%3BAcc:VGNC:37996]	BICF2P599763	9829977	3.16867	Sweden
12	gene	9835285	9854000	ENSCAFG00000001580	NFYA	protein_coding	nuclear transcription factor Y subunit alpha [Source:VGNC Symbol%3BAcc:VGNC:43790]	BICF2P599763	9829977	3.16867	Sweden
12	gene	9822558	9827013	ENSCAFG00000001578	OARD1	protein_coding	O-acyl-ADP-ribose deacylase 1 [Source:VGNC Symbol%3BAcc:VGNC:44085]	BICF2P599763	9829977	3.16867	Sweden
12	gene	9797754	9798919	ENSCAFG00000001574	TSPO2	protein_coding	translocator protein 2 [Source:VGNC Symbol%3BAcc:VGNC:49105]	BICF2P599763	9829977	3.16867	Sweden
12	gene	9781041	9794726	ENSCAFG00000001572	UNC5CL	protein_coding	unc-5 family C-terminal like [Source:VGNC Symbol%3BAcc:VGNC:48142]	BICF2P599763	9829977	3.16867	Sweden
12	gene	9858317	9906286	ENSCAFG00000001582		protein_coding		BICF2P1251661	9838064	3.19743	Sweden
12	gene	9808273	9817114	ENSCAFG00000001575	APOBEC2	protein_coding	apolipoprotein B mRNA editing enzyme catalytic subunit 2 [Source:VGNC Symbol%3BAcc:VGNC:37996]	BICF2P1251661	9838064	3.19743	Sweden
12	gene	9835285	9854000	ENSCAFG00000001580	NFYA	protein_coding	nuclear transcription factor Y subunit alpha [Source:VGNC Symbol%3BAcc:VGNC:43790]	BICF2P1251661	9838064	3.19743	Sweden
12	gene	9822558	9827013	ENSCAFG00000001578	OARD1	protein_coding	O-acyl-ADP-ribose deacylase 1 [Source:VGNC Symbol%3BAcc:VGNC:44085]	BICF2P1251661	9838064	3.19743	Sweden
12	gene	9797754	9798919	ENSCAFG00000001574	TSPO2	protein_coding	translocator protein 2 [Source:VGNC Symbol%3BAcc:VGNC:49105]	BICF2P1251661	9838064	3.19743	Sweden
12	gene	9858317	9906286	ENSCAFG00000001582		protein_coding		BICF2P697605	9850043	3.116	Sweden
12	gene	9808273	9817114	ENSCAFG00000001575	APOBEC2	protein_coding	apolipoprotein B mRNA editing enzyme catalytic subunit 2 [Source:VGNC Symbol%3BAcc:VGNC:37996]	BICF2P697605	9850043	3.116	Sweden
12	gene	9835285	9854000	ENSCAFG00000001580	NFYA	protein_coding	nuclear transcription factor Y subunit alpha [Source:VGNC Symbol%3BAcc:VGNC:43790]	BICF2P697605	9850043	3.116	Sweden
12	gene	9822558	9827013	ENSCAFG00000001578	OARD1	protein_coding	O-acyl-ADP-ribose deacylase 1 [Source:VGNC Symbol%3BAcc:VGNC:44085]	BICF2P697605	9850043	3.116	Sweden
12	gene	9858317	9906286	ENSCAFG00000001582		protein_coding		BICF2P1294125	9855659	3.19977	Sweden
12	gene	9808273	9817114	ENSCAFG00000001575	APOBEC2	protein_coding	apolipoprotein B mRNA editing enzyme catalytic subunit 2 [Source:VGNC Symbol%3BAcc:VGNC:37996]	BICF2P1294125	9855659	3.19977	Sweden
12	gene	9835285	9854000	ENSCAFG00000001580	NFYA	protein_coding	nuclear transcription factor Y subunit alpha [Source:VGNC Symbol%3BAcc:VGNC:43790]	BICF2P1294125	9855659	3.19977	Sweden
12	gene	9822558	9827013	ENSCAFG00000001578	OARD1	protein_coding	O-acyl-ADP-ribose deacylase 1 [Source:VGNC Symbol%3BAcc:VGNC:44085]	BICF2P1294125	9855659	3.19977	Sweden
12	gene	9858317	9906286	ENSCAFG00000001582		protein_coding		BICF2S23329852	9879352	3.05607	Sweden
12	gene	9835285	9854000	ENSCAFG00000001580	NFYA	protein_coding	nuclear transcription factor Y subunit alpha [Source:VGNC Symbol%3BAcc:VGNC:43790]	BICF2S23329852	9879352	3.05607	Sweden
12	gene	9914891	9920655	ENSCAFG00000001584	TREML1	protein_coding	triggering receptor expressed on myeloid cells like 1 [Source:HGNC Symbol%3BAcc:HGNC:20434]	BICF2S23329852	9879352	3.05607	Sweden
12	gene	9858317	9906286	ENSCAFG00000001582		protein_coding		BICF2P1163371	9891866	3.26921	Sweden
12	gene	9835285	9854000	ENSCAFG00000001580	NFYA	protein_coding	nuclear transcription factor Y subunit alpha [Source:VGNC Symbol%3BAcc:VGNC:43790]	BICF2P1163371	9891866	3.26921	Sweden
12	gene	9923301	9928223	ENSCAFG00000001586	TREM2	protein_coding	triggering receptor expressed on myeloid cells 2 [Source:VGNC Symbol%3BAcc:VGNC:47794]	BICF2P1163371	9891866	3.26921	Sweden
12	gene	9914891	9920655	ENSCAFG00000001584	TREML1	protein_coding	triggering receptor expressed on myeloid cells like 1 [Source:HGNC Symbol%3BAcc:HGNC:20434]	BICF2P1163371	9891866	3.26921	Sweden
12	gene	9858317	9906286	ENSCAFG00000001582		protein_coding		BICF2P1419366	9933418	3.07437	Sweden
12	gene	9934948	9947254	ENSCAFG00000032614		protein_coding		BICF2P1419366	9933418	3.07437	Sweden
12	ncRNA_gene	9963742	9964055	ENSCAFG00000022122	RF00100	misc_RNA		BICF2P1419366	9933418	3.07437	Sweden
12	gene	9923301	9928223	ENSCAFG00000001586	TREM2	protein_coding	triggering receptor expressed on myeloid cells 2 [Source:VGNC Symbol%3BAcc:VGNC:47794]	BICF2P1419366	9933418	3.07437	Sweden
12	gene	9914891	9920655	ENSCAFG00000001584	TREML1	protein_coding	triggering receptor expressed on myeloid cells like 1 [Source:HGNC Symbol%3BAcc:HGNC:20434]	BICF2P1419366	9933418	3.07437	Sweden
12	gene	9950133	9959478	ENSCAFG00000001589	TREML2	protein_coding	triggering receptor expressed on myeloid cells like 2 [Source:VGNC Symbol%3BAcc:VGNC:47795]	BICF2P1419366	9933418	3.07437	Sweden
12	gene	9858317	9906286	ENSCAFG00000001582		protein_coding		BICF2P918350	9943286	3.07437	Sweden
12	gene	9934948	9947254	ENSCAFG00000032614		protein_coding		BICF2P918350	9943286	3.07437	Sweden
12	ncRNA_gene	9963742	9964055	ENSCAFG00000022122	RF00100	misc_RNA		BICF2P918350	9943286	3.07437	Sweden
12	gene	9923301	9928223	ENSCAFG00000001586	TREM2	protein_coding	triggering receptor expressed on myeloid cells 2 [Source:VGNC Symbol%3BAcc:VGNC:47794]	BICF2P918350	9943286	3.07437	Sweden
12	gene	9914891	9920655	ENSCAFG00000001584	TREML1	protein_coding	triggering receptor expressed on myeloid cells like 1 [Source:HGNC Symbol%3BAcc:HGNC:20434]	BICF2P918350	9943286	3.07437	Sweden
12	gene	9950133	9959478	ENSCAFG00000001589	TREML2	protein_coding	triggering receptor expressed on myeloid cells like 2 [Source:VGNC Symbol%3BAcc:VGNC:47795]	BICF2P918350	9943286	3.07437	Sweden
12	gene	9934948	9947254	ENSCAFG00000032614		protein_coding		TIGRP2P157003_rs8980332	9948975	3.37377	Sweden
12	ncRNA_gene	9963742	9964055	ENSCAFG00000022122	RF00100	misc_RNA		TIGRP2P157003_rs8980332	9948975	3.37377	Sweden
12	gene	9923301	9928223	ENSCAFG00000001586	TREM2	protein_coding	triggering receptor expressed on myeloid cells 2 [Source:VGNC Symbol%3BAcc:VGNC:47794]	TIGRP2P157003_rs8980332	9948975	3.37377	Sweden
12	gene	9914891	9920655	ENSCAFG00000001584	TREML1	protein_coding	triggering receptor expressed on myeloid cells like 1 [Source:HGNC Symbol%3BAcc:HGNC:20434]	TIGRP2P157003_rs8980332	9948975	3.37377	Sweden
12	gene	9950133	9959478	ENSCAFG00000001589	TREML2	protein_coding	triggering receptor expressed on myeloid cells like 2 [Source:VGNC Symbol%3BAcc:VGNC:47795]	TIGRP2P157003_rs8980332	9948975	3.37377	Sweden
12	gene	9934948	9947254	ENSCAFG00000032614		protein_coding		BICF2P1396512	9957238	3.18445	Sweden
12	ncRNA_gene	9963742	9964055	ENSCAFG00000022122	RF00100	misc_RNA		BICF2P1396512	9957238	3.18445	Sweden
12	gene	9990388	10000216	ENSCAFG00000001591	TREM1	protein_coding	triggering receptor expressed on myeloid cells 1 [Source:VGNC Symbol%3BAcc:VGNC:47793]	BICF2P1396512	9957238	3.18445	Sweden
12	gene	9923301	9928223	ENSCAFG00000001586	TREM2	protein_coding	triggering receptor expressed on myeloid cells 2 [Source:VGNC Symbol%3BAcc:VGNC:47794]	BICF2P1396512	9957238	3.18445	Sweden
12	gene	9914891	9920655	ENSCAFG00000001584	TREML1	protein_coding	triggering receptor expressed on myeloid cells like 1 [Source:HGNC Symbol%3BAcc:HGNC:20434]	BICF2P1396512	9957238	3.18445	Sweden
12	gene	9950133	9959478	ENSCAFG00000001589	TREML2	protein_coding	triggering receptor expressed on myeloid cells like 2 [Source:VGNC Symbol%3BAcc:VGNC:47795]	BICF2P1396512	9957238	3.18445	Sweden
12	ncRNA_gene	10007143	10022531	ENSCAFG00000035910		lincRNA		BICF2P622187	9978590	3.18163	Sweden
12	gene	9934948	9947254	ENSCAFG00000032614		protein_coding		BICF2P622187	9978590	3.18163	Sweden
12	ncRNA_gene	9963742	9964055	ENSCAFG00000022122	RF00100	misc_RNA		BICF2P622187	9978590	3.18163	Sweden
12	gene	9990388	10000216	ENSCAFG00000001591	TREM1	protein_coding	triggering receptor expressed on myeloid cells 1 [Source:VGNC Symbol%3BAcc:VGNC:47793]	BICF2P622187	9978590	3.18163	Sweden
12	gene	9950133	9959478	ENSCAFG00000001589	TREML2	protein_coding	triggering receptor expressed on myeloid cells like 2 [Source:VGNC Symbol%3BAcc:VGNC:47795]	BICF2P622187	9978590	3.18163	Sweden
12	ncRNA_gene	10007143	10022531	ENSCAFG00000035910		lincRNA		BICF2P1211761	9981554	3.26696	Sweden
12	gene	9934948	9947254	ENSCAFG00000032614		protein_coding		BICF2P1211761	9981554	3.26696	Sweden
12	ncRNA_gene	9963742	9964055	ENSCAFG00000022122	RF00100	misc_RNA		BICF2P1211761	9981554	3.26696	Sweden
12	gene	9990388	10000216	ENSCAFG00000001591	TREM1	protein_coding	triggering receptor expressed on myeloid cells 1 [Source:VGNC Symbol%3BAcc:VGNC:47793]	BICF2P1211761	9981554	3.26696	Sweden
12	gene	9950133	9959478	ENSCAFG00000001589	TREML2	protein_coding	triggering receptor expressed on myeloid cells like 2 [Source:VGNC Symbol%3BAcc:VGNC:47795]	BICF2P1211761	9981554	3.26696	Sweden
12	ncRNA_gene	10007143	10022531	ENSCAFG00000035910		lincRNA		BICF2P628851	10035959	3.1982	Sweden
12	gene	10047409	10055604	ENSCAFG00000001593		protein_coding		BICF2P628851	10035959	3.1982	Sweden
12	gene	9990388	10000216	ENSCAFG00000001591	TREM1	protein_coding	triggering receptor expressed on myeloid cells 1 [Source:VGNC Symbol%3BAcc:VGNC:47793]	BICF2P628851	10035959	3.1982	Sweden
12	ncRNA_gene	10007143	10022531	ENSCAFG00000035910		lincRNA		BICF2P1302219	10037841	3.13146	Sweden
12	gene	10047409	10055604	ENSCAFG00000001593		protein_coding		BICF2P1302219	10037841	3.13146	Sweden
12	gene	9990388	10000216	ENSCAFG00000001591	TREM1	protein_coding	triggering receptor expressed on myeloid cells 1 [Source:VGNC Symbol%3BAcc:VGNC:47793]	BICF2P1302219	10037841	3.13146	Sweden
12	ncRNA_gene	10007143	10022531	ENSCAFG00000035910		lincRNA		BICF2P1194681	10053247	3.15535	Sweden
12	gene	10047409	10055604	ENSCAFG00000001593		protein_coding		BICF2P1194681	10053247	3.15535	Sweden
12	gene	10047409	10055604	ENSCAFG00000001593		protein_coding		TIGRP2P157036_rs8884884	10063427	3.15535	Sweden
12	gene	10047409	10055604	ENSCAFG00000001593		protein_coding		BICF2S2294560	10077965	3.0659	Sweden
12	gene	10047409	10055604	ENSCAFG00000001593		protein_coding		BICF2S23224102	10082528	3.1967	Sweden
12	ncRNA_gene	10217038	10217923	ENSCAFG00000034556		lincRNA		BICF2S2397136	10196622	3.27368	Sweden
12	ncRNA_gene	10217038	10217923	ENSCAFG00000034556		lincRNA		BICF2P718350	10200404	3.35474	Sweden
12	ncRNA_gene	10217038	10217923	ENSCAFG00000034556		lincRNA		BICF2P1108091	10209145	3.22244	Sweden
12	ncRNA_gene	10217038	10217923	ENSCAFG00000034556		lincRNA		TIGRP2P157068_rs8978548	10222522	3.23658	Sweden
12	gene	10258166	10295012	ENSCAFG00000001596	FOXP4	protein_coding	forkhead box P4 [Source:VGNC Symbol%3BAcc:VGNC:40968]	TIGRP2P157068_rs8978548	10222522	3.23658	Sweden
12	ncRNA_gene	10217038	10217923	ENSCAFG00000034556		lincRNA		BICF2P1300911	10233899	3.44862	Sweden
12	gene	10258166	10295012	ENSCAFG00000001596	FOXP4	protein_coding	forkhead box P4 [Source:VGNC Symbol%3BAcc:VGNC:40968]	BICF2P1300911	10233899	3.44862	Sweden
12	ncRNA_gene	10217038	10217923	ENSCAFG00000034556		lincRNA		BICF2P379603	10246047	3.34991	Sweden
12	gene	10258166	10295012	ENSCAFG00000001596	FOXP4	protein_coding	forkhead box P4 [Source:VGNC Symbol%3BAcc:VGNC:40968]	BICF2P379603	10246047	3.34991	Sweden
12	gene	10258166	10295012	ENSCAFG00000001596	FOXP4	protein_coding	forkhead box P4 [Source:VGNC Symbol%3BAcc:VGNC:40968]	BICF2S23629705	10269865	3.15743	Sweden
12	gene	10258166	10295012	ENSCAFG00000001596	FOXP4	protein_coding	forkhead box P4 [Source:VGNC Symbol%3BAcc:VGNC:40968]	BICF2P720914	10297677	3.00686	Sweden
12	gene	10323924	10339758	ENSCAFG00000001597	MDFI	protein_coding	MyoD family inhibitor [Source:VGNC Symbol%3BAcc:VGNC:43099]	BICF2P720914	10297677	3.00686	Sweden
12	gene	10258166	10295012	ENSCAFG00000001596	FOXP4	protein_coding	forkhead box P4 [Source:VGNC Symbol%3BAcc:VGNC:40968]	BICF2P912413	10305455	3.12653	Sweden
12	gene	10323924	10339758	ENSCAFG00000001597	MDFI	protein_coding	MyoD family inhibitor [Source:VGNC Symbol%3BAcc:VGNC:43099]	BICF2P912413	10305455	3.12653	Sweden
12	gene	10258166	10295012	ENSCAFG00000001596	FOXP4	protein_coding	forkhead box P4 [Source:VGNC Symbol%3BAcc:VGNC:40968]	TIGRP2P157089_rs9216948	10311982	3.1651	Sweden
12	gene	10323924	10339758	ENSCAFG00000001597	MDFI	protein_coding	MyoD family inhibitor [Source:VGNC Symbol%3BAcc:VGNC:43099]	TIGRP2P157089_rs9216948	10311982	3.1651	Sweden
12	gene	10258166	10295012	ENSCAFG00000001596	FOXP4	protein_coding	forkhead box P4 [Source:VGNC Symbol%3BAcc:VGNC:40968]	BICF2P637700	10329259	3.00442	Sweden
12	gene	10323924	10339758	ENSCAFG00000001597	MDFI	protein_coding	MyoD family inhibitor [Source:VGNC Symbol%3BAcc:VGNC:43099]	BICF2P637700	10329259	3.00442	Sweden
12	gene	10367232	10387495	ENSCAFG00000001599	TFEB	protein_coding	transcription factor EB [Source:VGNC Symbol%3BAcc:VGNC:47294]	BICF2P637700	10329259	3.00442	Sweden
12	gene	10323924	10339758	ENSCAFG00000001597	MDFI	protein_coding	MyoD family inhibitor [Source:VGNC Symbol%3BAcc:VGNC:43099]	BICF2P619945	10341587	3.32408	Sweden
12	gene	10367232	10387495	ENSCAFG00000001599	TFEB	protein_coding	transcription factor EB [Source:VGNC Symbol%3BAcc:VGNC:47294]	BICF2P619945	10341587	3.32408	Sweden
12	gene	10323924	10339758	ENSCAFG00000001597	MDFI	protein_coding	MyoD family inhibitor [Source:VGNC Symbol%3BAcc:VGNC:43099]	BICF2P1257657	10357438	3.22307	Sweden
12	gene	10367232	10387495	ENSCAFG00000001599	TFEB	protein_coding	transcription factor EB [Source:VGNC Symbol%3BAcc:VGNC:47294]	BICF2P1257657	10357438	3.22307	Sweden
12	gene	10323924	10339758	ENSCAFG00000001597	MDFI	protein_coding	MyoD family inhibitor [Source:VGNC Symbol%3BAcc:VGNC:43099]	BICF2P914098	10366516	3.21887	Sweden
12	gene	10367232	10387495	ENSCAFG00000001599	TFEB	protein_coding	transcription factor EB [Source:VGNC Symbol%3BAcc:VGNC:47294]	BICF2P914098	10366516	3.21887	Sweden
12	gene	10425205	10434045	ENSCAFG00000001602	PGC	protein_coding	progastricsin [Source:HGNC Symbol%3BAcc:HGNC:8890]	BICF2S23336224	10397328	3.21441	Sweden
12	gene	10367232	10387495	ENSCAFG00000001599	TFEB	protein_coding	transcription factor EB [Source:VGNC Symbol%3BAcc:VGNC:47294]	BICF2S23336224	10397328	3.21441	Sweden
12	gene	10454171	10467019	ENSCAFG00000032567	FRS3	protein_coding	fibroblast growth factor receptor substrate 3 [Source:VGNC Symbol%3BAcc:VGNC:40987]	BICF2S23627619	10428051	3.13345	Sweden
12	gene	10425205	10434045	ENSCAFG00000001602	PGC	protein_coding	progastricsin [Source:HGNC Symbol%3BAcc:HGNC:8890]	BICF2S23627619	10428051	3.13345	Sweden
12	gene	10470035	10472700	ENSCAFG00000001604		protein_coding		BICF2S22955155	10450639	3.1133	Sweden
12	gene	10454171	10467019	ENSCAFG00000032567	FRS3	protein_coding	fibroblast growth factor receptor substrate 3 [Source:VGNC Symbol%3BAcc:VGNC:40987]	BICF2S22955155	10450639	3.1133	Sweden
12	gene	10425205	10434045	ENSCAFG00000001602	PGC	protein_coding	progastricsin [Source:HGNC Symbol%3BAcc:HGNC:8890]	BICF2S22955155	10450639	3.1133	Sweden
12	gene	10473618	10474312	ENSCAFG00000001605	TOMM6	protein_coding	translocase of outer mitochondrial membrane 6 [Source:VGNC Symbol%3BAcc:VGNC:49103]	BICF2S22955155	10450639	3.1133	Sweden
12	gene	10480573	10489631	ENSCAFG00000001609	USP49	protein_coding	ubiquitin specific peptidase 49 [Source:VGNC Symbol%3BAcc:VGNC:48200]	BICF2S22955155	10450639	3.1133	Sweden
12	gene	10470035	10472700	ENSCAFG00000001604		protein_coding		BICF2S22949165	10454705	3.15956	Sweden
12	gene	10454171	10467019	ENSCAFG00000032567	FRS3	protein_coding	fibroblast growth factor receptor substrate 3 [Source:VGNC Symbol%3BAcc:VGNC:40987]	BICF2S22949165	10454705	3.15956	Sweden
12	gene	10425205	10434045	ENSCAFG00000001602	PGC	protein_coding	progastricsin [Source:HGNC Symbol%3BAcc:HGNC:8890]	BICF2S22949165	10454705	3.15956	Sweden
12	gene	10473618	10474312	ENSCAFG00000001605	TOMM6	protein_coding	translocase of outer mitochondrial membrane 6 [Source:VGNC Symbol%3BAcc:VGNC:49103]	BICF2S22949165	10454705	3.15956	Sweden
12	gene	10480573	10489631	ENSCAFG00000001609	USP49	protein_coding	ubiquitin specific peptidase 49 [Source:VGNC Symbol%3BAcc:VGNC:48200]	BICF2S22949165	10454705	3.15956	Sweden
12	gene	10470035	10472700	ENSCAFG00000001604		protein_coding		BICF2P712759	10487241	3.22561	Sweden
12	gene	10454171	10467019	ENSCAFG00000032567	FRS3	protein_coding	fibroblast growth factor receptor substrate 3 [Source:VGNC Symbol%3BAcc:VGNC:40987]	BICF2P712759	10487241	3.22561	Sweden
12	gene	10473618	10474312	ENSCAFG00000001605	TOMM6	protein_coding	translocase of outer mitochondrial membrane 6 [Source:VGNC Symbol%3BAcc:VGNC:49103]	BICF2P712759	10487241	3.22561	Sweden
12	gene	10480573	10489631	ENSCAFG00000001609	USP49	protein_coding	ubiquitin specific peptidase 49 [Source:VGNC Symbol%3BAcc:VGNC:48200]	BICF2P712759	10487241	3.22561	Sweden
12	gene	10470035	10472700	ENSCAFG00000001604		protein_coding		BICF2P296561	10508063	3.18855	Sweden
12	gene	10473618	10474312	ENSCAFG00000001605	TOMM6	protein_coding	translocase of outer mitochondrial membrane 6 [Source:VGNC Symbol%3BAcc:VGNC:49103]	BICF2P296561	10508063	3.18855	Sweden
12	gene	10480573	10489631	ENSCAFG00000001609	USP49	protein_coding	ubiquitin specific peptidase 49 [Source:VGNC Symbol%3BAcc:VGNC:48200]	BICF2P296561	10508063	3.18855	Sweden
12	gene	10480573	10489631	ENSCAFG00000001609	USP49	protein_coding	ubiquitin specific peptidase 49 [Source:VGNC Symbol%3BAcc:VGNC:48200]	BICF2P395949	10523244	3.18855	Sweden
12	gene	10570664	10578102	ENSCAFG00000001613	MED20	protein_coding	mediator complex subunit 20 [Source:VGNC Symbol%3BAcc:VGNC:43129]	BICF2P446639	10540141	3.18855	Sweden
12	gene	10581217	10591597	ENSCAFG00000001614	BYSL	protein_coding	bystin like [Source:VGNC Symbol%3BAcc:VGNC:38570]	TIGRP2P157160_rs9065895	10562327	3.21127	Sweden
12	gene	10594818	10600891	ENSCAFG00000001618	CCND3	protein_coding	cyclin D3 [Source:HGNC Symbol%3BAcc:HGNC:1585]	TIGRP2P157160_rs9065895	10562327	3.21127	Sweden
12	gene	10570664	10578102	ENSCAFG00000001613	MED20	protein_coding	mediator complex subunit 20 [Source:VGNC Symbol%3BAcc:VGNC:43129]	TIGRP2P157160_rs9065895	10562327	3.21127	Sweden
12	gene	10581217	10591597	ENSCAFG00000001614	BYSL	protein_coding	bystin like [Source:VGNC Symbol%3BAcc:VGNC:38570]	BICF2P84438	10569650	3.18096	Sweden
12	gene	10594818	10600891	ENSCAFG00000001618	CCND3	protein_coding	cyclin D3 [Source:HGNC Symbol%3BAcc:HGNC:1585]	BICF2P84438	10569650	3.18096	Sweden
12	gene	10570664	10578102	ENSCAFG00000001613	MED20	protein_coding	mediator complex subunit 20 [Source:VGNC Symbol%3BAcc:VGNC:43129]	BICF2P84438	10569650	3.18096	Sweden
12	gene	10581217	10591597	ENSCAFG00000001614	BYSL	protein_coding	bystin like [Source:VGNC Symbol%3BAcc:VGNC:38570]	TIGRP2P157161_rs9203015	10570531	3.20602	Sweden
12	gene	10594818	10600891	ENSCAFG00000001618	CCND3	protein_coding	cyclin D3 [Source:HGNC Symbol%3BAcc:HGNC:1585]	TIGRP2P157161_rs9203015	10570531	3.20602	Sweden
12	gene	10570664	10578102	ENSCAFG00000001613	MED20	protein_coding	mediator complex subunit 20 [Source:VGNC Symbol%3BAcc:VGNC:43129]	TIGRP2P157161_rs9203015	10570531	3.20602	Sweden
12	gene	10581217	10591597	ENSCAFG00000001614	BYSL	protein_coding	bystin like [Source:VGNC Symbol%3BAcc:VGNC:38570]	BICF2P97218	10578149	3.17857	Sweden
12	gene	10594818	10600891	ENSCAFG00000001618	CCND3	protein_coding	cyclin D3 [Source:HGNC Symbol%3BAcc:HGNC:1585]	BICF2P97218	10578149	3.17857	Sweden
12	gene	10570664	10578102	ENSCAFG00000001613	MED20	protein_coding	mediator complex subunit 20 [Source:VGNC Symbol%3BAcc:VGNC:43129]	BICF2P97218	10578149	3.17857	Sweden
12	gene	10581217	10591597	ENSCAFG00000001614	BYSL	protein_coding	bystin like [Source:VGNC Symbol%3BAcc:VGNC:38570]	BICF2P1024046	10590742	3.20853	Sweden
12	gene	10594818	10600891	ENSCAFG00000001618	CCND3	protein_coding	cyclin D3 [Source:HGNC Symbol%3BAcc:HGNC:1585]	BICF2P1024046	10590742	3.20853	Sweden
12	gene	10570664	10578102	ENSCAFG00000001613	MED20	protein_coding	mediator complex subunit 20 [Source:VGNC Symbol%3BAcc:VGNC:43129]	BICF2P1024046	10590742	3.20853	Sweden
12	gene	10581217	10591597	ENSCAFG00000001614	BYSL	protein_coding	bystin like [Source:VGNC Symbol%3BAcc:VGNC:38570]	BICF2P299805	10628244	3.18705	Sweden
12	gene	10594818	10600891	ENSCAFG00000001618	CCND3	protein_coding	cyclin D3 [Source:HGNC Symbol%3BAcc:HGNC:1585]	BICF2P299805	10628244	3.18705	Sweden
12	ncRNA_gene	10705777	10734862	ENSCAFG00000040421		lincRNA		BICF2P1009154	10685996	3.17414	Sweden
12	gene	10689289	10713596	ENSCAFG00000001622	TAF8	protein_coding	TATA-box binding protein associated factor 8 [Source:VGNC Symbol%3BAcc:VGNC:47089]	BICF2P1009154	10685996	3.17414	Sweden
12	ncRNA_gene	10705777	10734862	ENSCAFG00000040421		lincRNA		BICF2P1192541	10694672	3.21354	Sweden
12	gene	10689289	10713596	ENSCAFG00000001622	TAF8	protein_coding	TATA-box binding protein associated factor 8 [Source:VGNC Symbol%3BAcc:VGNC:47089]	BICF2P1192541	10694672	3.21354	Sweden
12	ncRNA_gene	10705777	10734862	ENSCAFG00000040421		lincRNA		BICF2S23618056	10709407	3.21354	Sweden
12	gene	10735442	10765502	ENSCAFG00000031768	C12H6orf132	protein_coding	chromosome 12 C6orf132 homolog [Source:VGNC Symbol%3BAcc:VGNC:49212]	BICF2S23618056	10709407	3.21354	Sweden
[truncated: 690 more rows]

## Sheet: Top 1% FST
Chr	Type	Start	Stop	ID_gene	Name_gene	Biotype	Description_gene	ID_snp	Position_snp	FST_SNP
[truncated: 1,776 more rows]

## Sheet: Top 1% ΔROHProp
Chr	Type	Start	Stop	ID_gene	Name_gene	Biotype	Description_gene	ID_snp	Position_snp	ΔROHProp
[truncated: 1,695 more rows]
