# Supplementary material for: Unravelling selection signatures in a single dog breed suggests recent selection for morphological and behavioral traits
Source: Adv Genet (Hoboken). 2020 Aug 10;1(1):e10024. doi: 10.1002/ggn2.10024 (PMC9744541; doi:10.1002/ggn2.10024)
Supplement: Supplementary file 4 — Table S5 Markers located in selection signature regions and showing significant associations (FDR‐adjusted P < 0.1) with phenotypic traits (behavior, coat color, coat length). [file GGN2-1-e10024-s004.xlsx]

## Sheet: Sheet1
Population	SNP ID	Chr	Position (bp)	allele1	allele0	af	beta	se	l_remle	p_wald	Trait	FDR adjusted P
UK	BICF2S2327284	1	24024856	G	A	0.064	-0.897811	0.215041	0.471473	4.95268e-05	CH	0.053588
UK	BICF2P995455	4	45836108	A	G	0.423	-0.31377	0.0917344	1e-05	0.000780033	SA	0.0912219
Sweden	BICF2P775251	5	12249166	G	A	0.045	1.62378	0.380099	3.58628	6.55911e-05	TS	0.0696577
Sweden	BICF2P470453	5	34204786	C	A	0.044	1.35838	0.347761	1e-05	0.000223313	SDA	0.0237159
Sweden	BICF2G630183953	5	34628158	A	G	0.037	1.31355	0.386905	1e-05	0.00116543	SDA	0.0952069
Sweden	BICF2G630184103	5	35033789	G	A	0.037	1.31355	0.386905	1e-05	0.00116543	SDA	0.0952069
Sweden	BICF2G630184900	5	36370950	G	A	0.037	1.53605	0.374284	1e-05	0.000113969	SDA	0.0134484
UK	BICF2G630184900	5	36370950	G	A	0.035	0.966559	0.244737	0.346343	0.000115091	DDF	0.0272933
Sweden	BICF2G630184903	5	36384792	A	G	0.037	1.53605	0.374284	1e-05	0.000113969	SDA	0.0134484
Sweden	BICF2G630184907	5	36390557	C	G	0.037	1.53605	0.374284	1e-05	0.000113969	SDA	0.0134484
Sweden	BICF2P282293	5	36400315	G	A	0.037	1.53605	0.374284	1e-05	0.000113969	SDA	0.0134484
Sweden	BICF2G630185036	5	36748647	C	A	0.037	1.53605	0.374284	1e-05	0.000113969	SDA	0.0134484
Sweden	BICF2G630185055	5	36758427	G	C	0.037	1.53605	0.374284	1e-05	0.000113969	SDA	0.0134484
Sweden	BICF2G630185060	5	36787825	G	A	0.037	1.53605	0.374284	1e-05	0.000113969	SDA	0.0134484
UK	BICF2G630185060	5	36787825	G	A	0.035	0.966559	0.244737	0.346343	0.000115091	DDF	0.0272933
Sweden	BICF2P933506	5	36884052	A	G	0.037	1.53605	0.374284	1e-05	0.000113969	SDA	0.0134484
UK	BICF2P933506	5	36884052	A	G	0.035	0.966559	0.244737	0.346343	0.000115091	DDF	0.0272933
UK	BICF2S23237409	5	37066733	A	G	0.044	0.859814	0.22412	0.397925	0.000176411	DDF	0.0272933
UK	BICF2S23341074	5	37079787	G	A	0.044	0.859814	0.22412	0.397925	0.000176411	DDF	0.0272933
UK	BICF2S23347193	5	37116781	G	A	0.044	0.859814	0.22412	0.397925	0.000176411	DDF	0.0272933
UK	BICF2P440245	5	37146463	G	A	0.044	0.859814	0.22412	0.397925	0.000176411	DDF	0.0272933
UK	BICF2G630493392	10	68764436	A	G	0.014	-0.579192	0.176905	100000	0.00127151	coatcolour	0.0255009
UK	BICF2P977541	12	5713375	A	G	0.078	0.897001	0.204489	0.241471	2.00235e-05	SDF	0.0216855
Sweden	BICF2P479919	12	6554339	A	G	0.023	1.99222	0.514464	1e-05	0.000258818	SA	0.0921465
UK	BICF2P1057514	12	70419603	A	G	0.041	-0.292167	0.103197	100000	0.00516564	coatcolour	0.0917112
Sweden	BICF2G63052485	19	32032897	G	A	0.108	1.11224	0.274718	7.93566	0.000143453	SDF	0.0507823
UK	TIGRP2P298575_rs8631851	22	60571817	G	A	0.442	-0.128625	0.045875	100000	0.00560457	coatcolour	0.0978992
UK	BICF2S23015929	24	22002778	C	A	0.286	-0.183774	0.0503391	60.1199	0.000342581	coatcolour	0.00700028
UK	BICF2P566102	24	22177909	A	G	0.071	-0.270751	0.0852625	286.195	0.00176	coatcolour	0.0323065
UK	BICF2S23221590	24	22213416	A	G	0.071	-0.270751	0.0852625	286.195	0.00176	coatcolour	0.0323065
UK	BICF2P242317	24	22221747	A	G	0.071	-0.270751	0.0852625	286.195	0.00176	coatcolour	0.0323065
UK	BICF2P548561	24	22236528	A	G	0.071	-0.270751	0.0852625	286.195	0.00176	coatcolour	0.0323065
UK	BICF2P976619	24	22278091	A	G	0.071	-0.270751	0.0852625	286.195	0.00176	coatcolour	0.0323065
UK	TIGRP2P314701_rs8785922	24	22359542	A	G	0.063	-0.280974	0.0928426	100000	0.00283818	coatcolour	0.0512291
UK	BICF2P276805	24	22415766	G	A	0.063	-0.384401	0.0908042	134.164	3.66623e-05	coatcolour	0.000763564
UK	BICF2P424168	24	22430272	A	G	0.063	-0.384401	0.0908042	134.164	3.66623e-05	coatcolour	0.000763564
UK	TIGRP2P314799_rs8882259	24	22948765	G	A	0.637	0.347251	0.044802	16.4435	6.47126e-13	coatcolour	3.18562e-11
UK	BICF2P941050	24	23024914	A	C	0.659	0.379326	0.0472518	21.3901	1.24461e-13	coatcolour	6.73956e-12
UK	BICF2P181046	24	23033855	A	C	0.659	0.379326	0.0472518	21.3901	1.24461e-13	coatcolour	6.73956e-12
UK	BICF2P1396520	24	23043724	A	G	0.659	0.379326	0.0472518	21.3901	1.24461e-13	coatcolour	6.73956e-12
UK	BICF2P1186810	24	23053741	G	A	0.659	0.379326	0.0472518	21.3901	1.24461e-13	coatcolour	6.73956e-12
UK	BICF2P704836	24	23064103	A	G	0.64	0.376484	0.0448344	16.9387	1.32683e-14	coatcolour	1.0264e-12
UK	TIGRP2P314835_rs8689992	24	23112810	G	C	0.157	-0.451064	0.058312	12.6867	7.08821e-13	coatcolour	3.19856e-11
UK	BICF2P543803	24	23135307	G	A	0.157	-0.451064	0.058312	12.6867	7.08821e-13	coatcolour	3.19856e-11
UK	BICF2S23151894	24	23230288	A	G	0.159	-0.468424	0.0567093	23.5197	3.06076e-14	coatcolour	2.20987e-12
UK	BICF2P1434131	24	23297927	A	G	0.646	0.393027	0.0432925	19.3568	1.92869e-16	coatcolour	3.36681e-14
UK	G1255f28S255	24	23357741	G	A	0.132	-0.560834	0.0609991	100000	9.28891e-17	coatcolour	3.36681e-14
UK	G1255f30S190	24	23366624	G	A	0.132	-0.560834	0.0609991	100000	9.28891e-17	coatcolour	3.36681e-14
UK	BICF2P378942	24	23491402	A	G	0.137	-0.522827	0.0582635	43.8707	3.73053e-16	coatcolour	3.36681e-14
UK	BICF2P988462	24	23509687	A	C	0.137	-0.522827	0.0582635	43.8707	3.73053e-16	coatcolour	3.36681e-14
UK	BICF2S23132301	24	23517874	C	A	0.137	-0.522827	0.0582635	43.8707	3.73053e-16	coatcolour	3.36681e-14
UK	BICF2P929573	24	23531717	A	G	0.137	-0.522827	0.0582635	43.8707	3.73053e-16	coatcolour	3.36681e-14
UK	BICF2P788658	24	23537395	A	G	0.137	-0.522827	0.0582635	43.8707	3.73053e-16	coatcolour	3.36681e-14
UK	BICF2P1017344	24	23549948	G	A	0.137	-0.522827	0.0582635	43.8707	3.73053e-16	coatcolour	3.36681e-14
UK	BICF2P699339	24	23560357	A	G	0.137	-0.522827	0.0582635	43.8707	3.73053e-16	coatcolour	3.36681e-14
UK	TIGRP2P314948_rs8979450	24	23592603	A	G	0.135	-0.514485	0.0588766	40.1037	1.61959e-15	coatcolour	1.34924e-13
UK	BICF2S23155188	24	23605526	A	G	0.137	-0.522827	0.0582635	43.8707	3.73053e-16	coatcolour	3.36681e-14
UK	BICF2P499032	24	23630656	C	A	0.137	-0.522827	0.0582635	43.8707	3.73053e-16	coatcolour	3.36681e-14
UK	BICF2P49157	24	23806851	G	A	0.162	-0.442902	0.055129	25.4538	1.19924e-13	coatcolour	6.73956e-12
UK	BICF2S2414590	24	24867975	G	A	0.135	-0.414586	0.0603634	14.7444	1.02093e-10	coatcolour	3.81266e-09
UK	BICF2G630501488	24	24875136	A	G	0.124	-0.48838	0.0611827	17.6083	1.63408e-13	coatcolour	8.42717e-12
UK	BICF2P1470166	24	24945587	T	A	0.168	-0.350449	0.0583562	21.4404	1.03119e-08	coatcolour	2.48173e-07
UK	BICF2P503202	24	24983541	A	T	0.165	-0.353145	0.0596267	20.1928	1.5741e-08	coatcolour	3.70598e-07
UK	BICF2G630501390	24	25056237	G	A	0.137	-0.370121	0.0632893	19.6859	2.29651e-08	coatcolour	5.1815e-07
UK	BICF2G630501361	24	25066633	A	G	0.137	-0.370121	0.0632893	19.6859	2.29651e-08	coatcolour	5.1815e-07
UK	BICF2S22937401	24	25097652	C	G	0.654	0.311888	0.0448908	12.2347	6.55571e-11	coatcolour	2.53565e-09
UK	BICF2G630501204	24	25286399	A	G	0.121	-0.469213	0.0659162	13.9916	2.51157e-11	coatcolour	1.00742e-09
UK	BICF2P235335	24	25309024	C	G	0.148	-0.395225	0.0606773	12.9079	7.10643e-10	coatcolour	1.9734e-08
UK	BICF2G630501194	24	25323532	G	A	0.121	-0.469213	0.0659162	13.9916	2.51157e-11	coatcolour	1.00742e-09
UK	BICF2P675527	24	25345900	G	C	0.121	-0.469213	0.0659162	13.9916	2.51157e-11	coatcolour	1.00742e-09
UK	BICF2G630501177	24	25370385	G	A	0.148	-0.395225	0.0606773	12.9079	7.10643e-10	coatcolour	1.9734e-08
UK	TIGRP2P315282_rs9222754	24	25376911	A	G	0.151	-0.406203	0.0597824	11.6292	1.53327e-10	coatcolour	4.74438e-09
UK	BICF2G630501088	24	25503445	G	A	0.141	-0.309542	0.0626402	100000	1.76418e-06	coatcolour	3.8992e-05
UK	BICF2G630501077	24	25517368	G	A	0.324	-0.288252	0.0457814	41.9814	2.26579e-09	coatcolour	6.13463e-08
UK	TIGRP2P315298_rs8951598	24	25574911	A	G	0.129	-0.386182	0.0628215	261.294	4.94958e-09	coatcolour	1.21827e-07
UK	BICF2P1091920	24	25612218	C	A	0.31	-0.300464	0.0461185	43.7253	7.04971e-10	coatcolour	1.9734e-08
UK	BICF2P832070	24	25630884	A	G	0.129	-0.386182	0.0628215	261.294	4.94958e-09	coatcolour	1.21827e-07
UK	BICF2P102253	24	25643580	A	G	0.129	-0.386182	0.0628215	261.294	4.94958e-09	coatcolour	1.21827e-07
UK	BICF2P58231	24	25656879	A	G	0.129	-0.386182	0.0628215	261.294	4.94958e-09	coatcolour	1.21827e-07
UK	BICF2P1243790	24	25771435	G	A	0.657	0.30497	0.0448274	16.6513	1.46287e-10	coatcolour	4.65968e-09
UK	BICF2S23747166	24	25784729	A	C	0.657	0.30497	0.0448274	16.6513	1.46287e-10	coatcolour	4.65968e-09
UK	BICF2P1052381	24	25800028	A	G	0.657	0.30497	0.0448274	16.6513	1.46287e-10	coatcolour	4.65968e-09
UK	BICF2P1139163	24	25809793	A	T	0.657	0.30497	0.0448274	16.6513	1.46287e-10	coatcolour	4.65968e-09
UK	TIGRP2P315350_rs9016406	24	25816426	A	G	0.657	0.30497	0.0448274	16.6513	1.46287e-10	coatcolour	4.65968e-09
UK	BICF2P248247	24	25820244	G	A	0.657	0.300932	0.0447959	17.1351	2.34012e-10	coatcolour	7.03985e-09
UK	BICF2S2318930	24	25952679	G	A	0.179	-0.273039	0.0579759	61.7578	4.9448e-06	coatcolour	0.000107104
Sweden	BICF2P1002582	24	44436578	G	A	0.046	1.56395	0.354278	1e-05	4.04935e-05	SDF	0.0215021
Sweden	BICF2G630100310	25	31925644	A	G	0.039	-1.41212	0.315649	1e-05	3.34877e-05	Play	0.00889098
Sweden	BICF2G630101122	25	32780597	A	G	0.039	-1.41212	0.315649	1e-05	3.34877e-05	Play	0.00889098
Sweden	BICF2G630101443	25	33181528	G	A	0.039	-1.41212	0.315649	1e-05	3.34877e-05	Play	0.00889098
Sweden	BICF2G630102404	25	34171721	A	T	0.039	-1.41212	0.315649	1e-05	3.34877e-05	Play	0.00889098
Sweden	TIGRP2P361309_rs8898866	28	35664529	G	A	0.015	3.08927	0.69266	1e-05	3.44736e-05	SDF	0.0215021
UK	BICF2S2366605	32	4246956	C	A	0.28	0.193265	0.0493178	15.2155	0.000127506	coatlength	0.0172612
UK	BICF2S23041818	32	4455360	G	A	0.175	0.34421	0.0561263	100000	5.58829e-09	coatlength	1.00869e-06
Sweden	BICF2G630600235	32	5368665	G	A	0.423	-0.207547	0.0533877	1e-05	0.000246156	coatlength	0.0653545
UK	BICF2G630600235	32	5368665	G	A	0.246	0.365774	0.0498749	6.66894	7.98863e-12	coatlength	2.16292e-09
Sweden	BICF2S2299988	32	5399877	G	A	0.088	0.979586	0.232404	1e-05	7.7575e-05	SDA	0.0134484
UK	BICF2S2299988	32	5399877	G	A	0.161	0.281595	0.0621916	95.2436	1.0984e-05	coatlength	0.00169938
UK	BICF2P128017	32	5609507	A	G	0.263	0.326448	0.0486866	7.98184	2.67016e-10	coatlength	5.78356e-08
Sweden	BICF2G630600079	32	5628946	G	A	0.269	0.297059	0.043642	1e-05	4.3359e-09	coatlength	1.53491e-06
UK	BICF2G630600079	32	5628946	G	A	0.602	-0.46829	0.0351519	2.05169	2.08281e-28	coatlength	1.12784e-25
Sweden	BICF2G630600059	32	5644886	C	G	0.269	0.297059	0.043642	1e-05	4.3359e-09	coatlength	1.53491e-06
UK	BICF2G630600059	32	5644886	C	G	0.602	-0.46829	0.0351519	2.05169	2.08281e-28	coatlength	1.12784e-25
Sweden	BICF2G630600046	32	5667788	A	G	0.269	0.297059	0.043642	1e-05	4.3359e-09	coatlength	1.53491e-06
UK	BICF2G630600046	32	5667788	A	G	0.599	-0.463763	0.0355098	2.11602	1.18808e-27	coatlength	4.28898e-25
Sweden	BICF2S23323161	32	13052556	G	A	0.007	2.85426	0.838609	1e-05	0.00113496	SDA	0.0952069
UK	BICF2G630598083	32	13293785	A	G	0.094	0.543659	0.155639	1e-05	0.000606257	SA	0.0912219
UK	BICF2S23121331	32	13353061	C	A	0.109	0.603665	0.146887	1e-05	6.10649e-05	SA	0.0661333
UK	BICF2P412881	32	13491239	G	A	0.103	0.569589	0.145586	1e-05	0.000131162	SA	0.0710244
UK	BICF2G630597879	32	13537552	A	C	0.091	0.495732	0.152988	1e-05	0.00143192	SA	0.0912219
UK	BICF2G630597867	32	13555585	A	C	0.091	0.495732	0.152988	1e-05	0.00143192	SA	0.0912219
UK	TIGRP2P379658_rs9200780	32	13587976	A	G	0.091	0.495732	0.152988	1e-05	0.00143192	SA	0.0912219
UK	TIGRP2P379665_rs9058816	32	13596306	A	G	0.091	0.495732	0.152988	1e-05	0.00143192	SA	0.0912219
UK	BICF2G630597828	32	13614585	G	A	0.091	0.495732	0.152988	1e-05	0.00143192	SA	0.0912219
UK	BICF2G630597771	32	13650453	G	A	0.094	0.478043	0.151752	1e-05	0.00192305	SA	0.0991746
UK	BICF2G630597735	32	13669627	A	T	0.103	0.486803	0.147312	1e-05	0.00115625	SA	0.0912219
UK	BICF2G630597701	32	13689058	G	A	0.097	0.491312	0.150015	1e-05	0.00127596	SA	0.0912219
UK	BICF2P947691	32	13699850	A	G	0.097	0.491312	0.150015	1e-05	0.00127596	SA	0.0912219
UK	BICF2G630597680	32	13703043	G	C	0.097	0.491312	0.150015	1e-05	0.00127596	SA	0.0912219
UK	BICF2S23913673	32	13735479	A	G	0.103	0.486803	0.147312	1e-05	0.00115625	SA	0.0912219
UK	BICF2G630597426	32	13909877	C	A	0.106	0.461612	0.146481	1e-05	0.00191564	SA	0.0991746
UK	BICF2G630597410	32	13921080	G	A	0.106	0.461612	0.146481	1e-05	0.00191564	SA	0.0991746
UK	BICF2G630597362	32	13958786	A	G	0.106	0.461612	0.146481	1e-05	0.00191564	SA	0.0991746
UK	BICF2P591107	32	14011577	A	G	0.095	0.501513	0.151491	1e-05	0.00113338	SA	0.0912219
UK	BICF2P1468443	32	14085960	G	A	0.095	0.522273	0.151085	1e-05	0.00068783	SA	0.0912219
UK	TIGRP2P379799_rs9141646	32	14106862	A	G	0.1	0.484811	0.148712	1e-05	0.00134137	SA	0.0912219
Sweden	BICF2G630769639	35	5124883	A	C	0.423	0.609793	0.157731	1e-05	0.000264332	SA	0.0921465
Sweden	BICF2G630769960	35	5272802	A	G	0.438	0.589568	0.157208	1e-05	0.000386535	SA	0.0921465
Sweden	BICF2G630770294	35	5592494	G	A	0.408	0.58947	0.161138	1e-05	0.000520602	SA	0.0921465
Sweden	BICF2G630770439	35	5671467	A	T	0.4	0.634891	0.163149	1e-05	0.000242957	SA	0.0921465
Sweden	BICF2P591613	35	5714352	A	G	0.408	0.58947	0.161138	1e-05	0.000520602	SA	0.0921465
